# Supplementary material for: CircSCAP interacts with SF3A3 to inhibit the malignance of non-small cell lung cancer by activating p53 signaling
Source: J Exp Clin Cancer Res. 2022 Apr 1;41:120. doi: 10.1186/s13046-022-02299-0 (PMC8973551; doi:10.1186/s13046-022-02299-0)
Supplement: Supplementary file 15 — Additional file 15: Worksheet. The list of differentially identified proteins by the Mass spectrometry (MS) assay. [file 13046_2022_2299_MOESM15_ESM.xlsx]

## Sheet: 表头说明
结果列表参数解释
prot_hit_num	蛋白编号
prot_acc	蛋白登录号
prot_desc	蛋白描述信息
prot_score	蛋白得分
prot_mass	蛋白质量
prot_matches	匹配上的二级谱图数
prot_matches_sig	得分高于阈值的二级谱图数
prot_sequences	匹配上的肽段数
prot_sequences_sig	得分高于阈值的肽段数
prot_cover	蛋白覆盖度（鉴定到的氨基酸数目占氨基酸总数的比例）
prot_pi	蛋白等电点
pep_query	二级谱的提交编号
pep_rank	肽段在二级谱中的排名
pep_isbold	1表示该肽段更可信
pep_isunique	是否是unique肽段（1为是，0为否）
pep_exp_mz	肽段质荷比
pep_exp_mr	肽段实际质量
pep_exp_z	肽段电荷数
pep_calc_mr	肽段理论质量
pep_delta	肽段质量偏差
pep_miss	漏切位点
pep_score	肽段得分，得分越高表示该肽段越可信
pep_expect	肽段得分期望值
pep_res_before	在此肽段之前的氨基酸
pep_seq	肽段序列
pep_res_after	在此肽段之后的氨基酸
pep_var_mod	可变修饰类型
pep_var_mod_pos	可变修饰位点，例如某肽段对应的肽段序列为 QGFPNR，可变修饰类型为 Oxidation (M)，修饰位点为 0.010000.0，说明该肽段序列的 G 氨基酸发生了 Oxidation (M)修饰。
pep_scan_title	二级谱扫描编号
emPAI	蛋白丰度指数，指示该蛋白在该样本中所占的丰度大小，数值越大，丰度越高，只能做组内比较，不用于组间比较
表格说明：
不过滤-原始结果	未经过筛选的原始结果，包括匹配上蛋白和肽段具体信息
不过滤-鉴定及定量蛋白列表	未经过筛选后蛋白列表
0.05过滤-蛋白肽段列表	经过筛选后的原始结果，包括匹配上的蛋白和肽段具体信息，筛选条件为：pep_expect≤0.05
0.05过滤-鉴定及定量蛋白列表	经过筛选后的蛋白列表，筛选条件为：pep_expect≤0.05

## Sheet: 不过滤-原始结果
Header	--------------------------------------------------------
Search title
Timestamp	2020-01-13T01:52:37Z
User
Email
Report URI	http://fitgene-cell-pc/mascot/cgi/master_results.pl?file=../data/20200113/F025212.dat
Peak list data path	LDM_CDN_RPD.mgf
Peak list format	Mascot generic
Search type	MIS
Mascot version	2.3.02
Database	SP_human1127
Fasta file	SP_human1127.fasta
Total sequences	20380
Total residues	11360748
Sequences after taxonomy filter	20380
Number of queries	13387
Decoy	--------------------------------------------------------
Number of matches above identity threshold in search of real database	2231
Number of matches above identity threshold in search of decoy database	120
Number of matches above homology threshold in search of real database	2384
Number of matches above homology threshold in search of decoy database	159
Fixed modifications	--------------------------------------------------------
Identifier	Name	Delta	Neutral loss
1	Carbamidomethyl (C)	57.0215
Variable modifications	--------------------------------------------------------
Identifier	Name	Delta	Neutral loss(es)
1	Oxidation (M)	15.9949	0	63.9983
Search Parameters	--------------------------------------------------------
Taxonomy filter	All entries
Enzyme	Trypsin
Maximum Missed Cleavages	1
Fixed modifications	Carbamidomethyl (C)
Quantitation method	None
Variable modifications	Oxidation (M)
Peptide Mass Tolerance	20
Peptide Mass Tolerance Units	ppm
Fragment Mass Tolerance	0.6
Fragment Mass Tolerance Units	Da
Mass values	Monoisotopic
Instrument type	ESI-FTICR
Isotope error mode	0
Decoy database also searched	1
Format parameters	--------------------------------------------------------
Significance threshold	0.05
Max. number of hits	0
Use MudPIT protein scoring	1
Ions score cut-off	0
Include same-set proteins
Include sub-set proteins	0
Include unassigned	1
Require bold red	0
Use homology threshold	0
Group protein families	0
Re-score using Percolator	0
Protein hits	--------------------------------------------------------
prot_hit_num	prot_acc	prot_desc	prot_score	prot_mass	prot_matches	prot_matches_sig	prot_sequences	prot_sequences_sig	prot_cover	prot_pi	pep_query	pep_rank	pep_isbold	pep_isunique	pep_exp_mz	pep_exp_mr	pep_exp_z	pep_calc_mr	pep_delta	pep_miss	pep_score	pep_expect	pep_res_before	pep_seq	pep_res_after	pep_var_mod	pep_var_mod_pos	pep_scan_title
prot_hit_num	prot_acc	prot_desc	prot_score	prot_mass	prot_matches	prot_matches_sig	prot_sequences	prot_sequences_sig	prot_cover	prot_pi	pep_query	pep_rank	pep_isbold	pep_isunique	pep_exp_mz	pep_exp_mr	pep_exp_z	pep_calc_mr	pep_delta	pep_miss	pep_score	pep_expect	pep_res_before	pep_seq	pep_res_after	pep_var_mod	pep_var_mod_pos	pep_scan_title
1	sp|P35579|MYH9_HUMAN	Myosin-9 OS=Homo sapiens OX=9606 GN=MYH9 PE=1 SV=4	3826	227646	155	99	43	28	23.4	5.5	70	6	1	1	360.705	719.396	2	719.4	-0.0038	1	4.93	4.1	K	NMALKK	I	Oxidation (M)	0.010000.0	File24970 Spectrum4013 scans: 7230
1	sp|P35579|MYH9_HUMAN	Myosin-9 OS=Homo sapiens OX=9606 GN=MYH9 PE=1 SV=4	3826	227646	155	99	43	28	23.4	5.5	71	4	1	1	360.706	719.398	2	719.4	-0.0024	1	4.9	4	K	NMALKK	I	Oxidation (M)	0.010000.0	File24970 Spectrum4080 scans: 7337
1	sp|P35579|MYH9_HUMAN	Myosin-9 OS=Homo sapiens OX=9606 GN=MYH9 PE=1 SV=4	3826	227646	155	99	43	28	23.4	5.5	72	3	1	1	360.706	719.398	2	719.4	-0.0021	1	6.93	2.5	K	NMALKK	I	Oxidation (M)	0.010000.0	File24970 Spectrum4233 scans: 7558
1	sp|P35579|MYH9_HUMAN	Myosin-9 OS=Homo sapiens OX=9606 GN=MYH9 PE=1 SV=4	3826	227646	155	99	43	28	23.4	5.5	73	3	1	1	360.706	719.398	2	719.4	-0.0019	1	6.69	2.6	K	NMALKK	I	Oxidation (M)	0.010000.0	File24970 Spectrum4315 scans: 7672
1	sp|P35579|MYH9_HUMAN	Myosin-9 OS=Homo sapiens OX=9606 GN=MYH9 PE=1 SV=4	3826	227646	155	99	43	28	23.4	5.5	74	3	1	1	360.706	719.398	2	719.4	-0.0019	1	6.93	2.5	K	NMALKK	I	Oxidation (M)	0.010000.0	File24970 Spectrum4404 scans: 7792
1	sp|P35579|MYH9_HUMAN	Myosin-9 OS=Homo sapiens OX=9606 GN=MYH9 PE=1 SV=4	3826	227646	155	99	43	28	23.4	5.5	75	1	1	1	360.706	719.398	2	719.4	-0.0017	1	7.09	2.4	K	NMALKK	I	Oxidation (M)	0.010000.0	File24970 Spectrum4154 scans: 7447
1	sp|P35579|MYH9_HUMAN	Myosin-9 OS=Homo sapiens OX=9606 GN=MYH9 PE=1 SV=4	3826	227646	155	99	43	28	23.4	5.5	76	1	1	1	360.707	719.398	2	719.4	-0.0016	1	7.85	2	K	NMALKK	I	Oxidation (M)	0.010000.0	File24970 Spectrum4507 scans: 7923
1	sp|P35579|MYH9_HUMAN	Myosin-9 OS=Homo sapiens OX=9606 GN=MYH9 PE=1 SV=4	3826	227646	155	99	43	28	23.4	5.5	78	3	1	1	360.707	719.399	2	719.4	-0.0014	1	2.74	6.5	K	NMALKK	I	Oxidation (M)	0.010000.0	File24970 Spectrum4693 scans: 8167
1	sp|P35579|MYH9_HUMAN	Myosin-9 OS=Homo sapiens OX=9606 GN=MYH9 PE=1 SV=4	3826	227646	155	99	43	28	23.4	5.5	79	4	1	0	360.707	719.399	2	719.4	-0.001	0	6.17	3	K	LMATLR	N	Oxidation (M)	0.010000.0	File24970 Spectrum7809 scans: 11741
1	sp|P35579|MYH9_HUMAN	Myosin-9 OS=Homo sapiens OX=9606 GN=MYH9 PE=1 SV=4	3826	227646	155	99	43	28	23.4	5.5	80	3	1	0	360.707	719.399	2	719.4	-0.0009	0	6.6	2.7	K	LMATLR	N	Oxidation (M)	0.010000.0	File24970 Spectrum7934 scans: 11877
1	sp|P35579|MYH9_HUMAN	Myosin-9 OS=Homo sapiens OX=9606 GN=MYH9 PE=1 SV=4	3826	227646	155	99	43	28	23.4	5.5	81	7	1	1	360.707	719.399	2	719.4	-0.0009	1	4.17	4.7	K	NMALKK	I	Oxidation (M)	0.010000.0	File24970 Spectrum4593 scans: 8040
1	sp|P35579|MYH9_HUMAN	Myosin-9 OS=Homo sapiens OX=9606 GN=MYH9 PE=1 SV=4	3826	227646	155	99	43	28	23.4	5.5	83	4	1	0	360.707	719.399	2	719.4	-0.0008	0	6.47	2.8	K	LMATLR	N	Oxidation (M)	0.010000.0	File24970 Spectrum7570 scans: 11473
1	sp|P35579|MYH9_HUMAN	Myosin-9 OS=Homo sapiens OX=9606 GN=MYH9 PE=1 SV=4	3826	227646	155	99	43	28	23.4	5.5	84	3	1	0	360.707	719.399	2	719.4	-0.0005	0	6.02	3.1	K	LMATLR	N	Oxidation (M)	0.010000.0	File24970 Spectrum8074 scans: 12028
1	sp|P35579|MYH9_HUMAN	Myosin-9 OS=Homo sapiens OX=9606 GN=MYH9 PE=1 SV=4	3826	227646	155	99	43	28	23.4	5.5	85	2	1	0	360.707	719.4	2	719.4	-0.0004	0	13.84	0.51	K	LMATLR	N	Oxidation (M)	0.010000.0	File24970 Spectrum8195 scans: 12165
1	sp|P35579|MYH9_HUMAN	Myosin-9 OS=Homo sapiens OX=9606 GN=MYH9 PE=1 SV=4	3826	227646	155	99	43	28	23.4	5.5	87	3	1	0	360.707	719.4	2	719.4	-0.0002	0	8.87	1.6	K	LMATLR	N	Oxidation (M)	0.010000.0	File24970 Spectrum7686 scans: 11605
1	sp|P35579|MYH9_HUMAN	Myosin-9 OS=Homo sapiens OX=9606 GN=MYH9 PE=1 SV=4	3826	227646	155	99	43	28	23.4	5.5	88	3	1	0	360.707	719.4	2	719.4	-0.0002	0	6.87	2.5	K	LMATLR	N	Oxidation (M)	0.010000.0	File24970 Spectrum5266 scans: 8900
1	sp|P35579|MYH9_HUMAN	Myosin-9 OS=Homo sapiens OX=9606 GN=MYH9 PE=1 SV=4	3826	227646	155	99	43	28	23.4	5.5	89	1	1	1	360.707	719.4	2	719.4	-0.0002	1	6.07	3	K	NMALKK	I	Oxidation (M)	0.010000.0	File24970 Spectrum5841 scans: 9545
1	sp|P35579|MYH9_HUMAN	Myosin-9 OS=Homo sapiens OX=9606 GN=MYH9 PE=1 SV=4	3826	227646	155	99	43	28	23.4	5.5	92	7	1	1	360.707	719.4	2	719.4	0.0004	1	5.43	3.3	K	NMALKK	I	Oxidation (M)	0.010000.0	File24970 Spectrum5722 scans: 9411
1	sp|P35579|MYH9_HUMAN	Myosin-9 OS=Homo sapiens OX=9606 GN=MYH9 PE=1 SV=4	3826	227646	155	99	43	28	23.4	5.5	93	2	1	1	360.708	719.401	2	719.4	0.0006	1	2.17	7	K	NMALKK	I	Oxidation (M)	0.010000.0	File24970 Spectrum5988 scans: 9708
1	sp|P35579|MYH9_HUMAN	Myosin-9 OS=Homo sapiens OX=9606 GN=MYH9 PE=1 SV=4	3826	227646	155	99	43	28	23.4	5.5	1495	7	1	1	459.236	916.457	2	916.461	-0.0042	0	4.93	6.6	K	DLEGLSQR	H			File24970 Spectrum3112 scans: 6137
1	sp|P35579|MYH9_HUMAN	Myosin-9 OS=Homo sapiens OX=9606 GN=MYH9 PE=1 SV=4	3826	227646	155	99	43	28	23.4	5.5	1496	1	1	1	459.24	916.466	2	916.461	0.0043	0	45.81	0.00059	K	DLEGLSQR	H			File24970 Spectrum2996 scans: 6003
1	sp|P35579|MYH9_HUMAN	Myosin-9 OS=Homo sapiens OX=9606 GN=MYH9 PE=1 SV=4	3826	227646	155	99	43	28	23.4	5.5	1544	1	1	1	462.752	923.49	2	923.486	0.0034	0	27.01	0.024	R	VVFQEFR	Q			File24970 Spectrum8602 scans: 12615
1	sp|P35579|MYH9_HUMAN	Myosin-9 OS=Homo sapiens OX=9606 GN=MYH9 PE=1 SV=4	3826	227646	155	99	43	28	23.4	5.5	1545	1	1	1	462.753	923.491	2	923.486	0.0043	0	22.23	0.075	R	VVFQEFR	Q			File24970 Spectrum8727 scans: 12756
1	sp|P35579|MYH9_HUMAN	Myosin-9 OS=Homo sapiens OX=9606 GN=MYH9 PE=1 SV=4	3826	227646	155	99	43	28	23.4	5.5	1546	1	1	1	462.753	923.491	2	923.486	0.0046	0	38.67	0.0017	R	VVFQEFR	Q			File24970 Spectrum8486 scans: 12484
1	sp|P35579|MYH9_HUMAN	Myosin-9 OS=Homo sapiens OX=9606 GN=MYH9 PE=1 SV=4	3826	227646	155	99	43	28	23.4	5.5	1547	1	1	1	462.753	923.491	2	923.486	0.0047	0	27.51	0.022	R	VVFQEFR	Q			File24970 Spectrum8866 scans: 12908
1	sp|P35579|MYH9_HUMAN	Myosin-9 OS=Homo sapiens OX=9606 GN=MYH9 PE=1 SV=4	3826	227646	155	99	43	28	23.4	5.5	1548	1	1	1	462.753	923.491	2	923.486	0.0049	0	15.23	0.37	R	VVFQEFR	Q			File24970 Spectrum8998 scans: 13049
1	sp|P35579|MYH9_HUMAN	Myosin-9 OS=Homo sapiens OX=9606 GN=MYH9 PE=1 SV=4	3826	227646	155	99	43	28	23.4	5.5	1549	1	1	1	462.753	923.492	2	923.486	0.0052	0	13.76	0.52	R	VVFQEFR	Q			File24970 Spectrum8356 scans: 12341
1	sp|P35579|MYH9_HUMAN	Myosin-9 OS=Homo sapiens OX=9606 GN=MYH9 PE=1 SV=4	3826	227646	155	99	43	28	23.4	5.5	1705	4	1	1	472.269	942.523	2	942.518	0.0056	0	5.89	4.2	K	LVWVPSDK	S			File24970 Spectrum7988 scans: 11936
1	sp|P35579|MYH9_HUMAN	Myosin-9 OS=Homo sapiens OX=9606 GN=MYH9 PE=1 SV=4	3826	227646	155	99	43	28	23.4	5.5	1876	1	1	0	481.248	960.481	2	960.478	0.003	0	18.96	0.27	R	NTNPNFVR	C			File24970 Spectrum1371 scans: 4114
1	sp|P35579|MYH9_HUMAN	Myosin-9 OS=Homo sapiens OX=9606 GN=MYH9 PE=1 SV=4	3826	227646	155	99	43	28	23.4	5.5	1877	1	1	0	481.248	960.482	2	960.478	0.0041	0	22.56	0.11	R	NTNPNFVR	C			File24970 Spectrum1486 scans: 4247
1	sp|P35579|MYH9_HUMAN	Myosin-9 OS=Homo sapiens OX=9606 GN=MYH9 PE=1 SV=4	3826	227646	155	99	43	28	23.4	5.5	1888	3	1	1	481.76	961.506	2	961.509	-0.0033	0	9.58	2	K	QACVLMIK	A			File24970 Spectrum2497 scans: 5434
1	sp|P35579|MYH9_HUMAN	Myosin-9 OS=Homo sapiens OX=9606 GN=MYH9 PE=1 SV=4	3826	227646	155	99	43	28	23.4	5.5	1950	2	1	1	486.773	971.531	2	971.529	0.0019	0	7.49	3.5	R	EQEVNILK	K			File24970 Spectrum4041 scans: 7273
1	sp|P35579|MYH9_HUMAN	Myosin-9 OS=Homo sapiens OX=9606 GN=MYH9 PE=1 SV=4	3826	227646	155	99	43	28	23.4	5.5	1951	1	1	1	486.773	971.531	2	971.529	0.0025	0	23.21	0.095	R	EQEVNILK	K			File24970 Spectrum3954 scans: 7135
1	sp|P35579|MYH9_HUMAN	Myosin-9 OS=Homo sapiens OX=9606 GN=MYH9 PE=1 SV=4	3826	227646	155	99	43	28	23.4	5.5	1952	1	1	1	486.773	971.532	2	971.529	0.003	0	10.62	1.7	R	EQEVNILK	K			File24970 Spectrum3880 scans: 7024
1	sp|P35579|MYH9_HUMAN	Myosin-9 OS=Homo sapiens OX=9606 GN=MYH9 PE=1 SV=4	3826	227646	155	99	43	28	23.4	5.5	2203	1	1	1	500.288	998.561	2	998.555	0.0058	0	34.48	0.0045	R	GDLPFVVPR	R			File24970 Spectrum11273 scans: 15531
1	sp|P35579|MYH9_HUMAN	Myosin-9 OS=Homo sapiens OX=9606 GN=MYH9 PE=1 SV=4	3826	227646	155	99	43	28	23.4	5.5	2230	5	1	1	501.282	1000.55	2	1000.56	-0.0054	1	1.48	17	K	EEELVKVR	E			File24970 Spectrum7443 scans: 11326
1	sp|P35579|MYH9_HUMAN	Myosin-9 OS=Homo sapiens OX=9606 GN=MYH9 PE=1 SV=4	3826	227646	155	99	43	28	23.4	5.5	2690	1	1	1	523.291	1044.57	2	1044.56	0.0044	0	26.74	0.035	R	LEVNLQAMK	A			File24970 Spectrum9103 scans: 13164
1	sp|P35579|MYH9_HUMAN	Myosin-9 OS=Homo sapiens OX=9606 GN=MYH9 PE=1 SV=4	3826	227646	155	99	43	28	23.4	5.5	2691	1	1	1	523.292	1044.57	2	1044.56	0.0061	0	16.73	0.36	R	LEVNLQAMK	A			File24970 Spectrum9226 scans: 13298
1	sp|P35579|MYH9_HUMAN	Myosin-9 OS=Homo sapiens OX=9606 GN=MYH9 PE=1 SV=4	3826	227646	155	99	43	28	23.4	5.5	3466	1	1	0	558.796	1115.58	2	1115.57	0.0059	0	24.1	0.073	R	DLGEELEALK	T			File24970 Spectrum11808 scans: 16108
1	sp|P35579|MYH9_HUMAN	Myosin-9 OS=Homo sapiens OX=9606 GN=MYH9 PE=1 SV=4	3826	227646	155	99	43	28	23.4	5.5	3902	1	1	1	385.894	1154.66	3	1154.66	0.0045	1	39.18	0.0011	R	RGDLPFVVPR	R			File24970 Spectrum10252 scans: 14411
1	sp|P35579|MYH9_HUMAN	Myosin-9 OS=Homo sapiens OX=9606 GN=MYH9 PE=1 SV=4	3826	227646	155	99	43	28	23.4	5.5	3903	1	1	1	578.338	1154.66	2	1154.66	0.0046	1	48.89	0.00011	R	RGDLPFVVPR	R			File24970 Spectrum10077 scans: 14225
1	sp|P35579|MYH9_HUMAN	Myosin-9 OS=Homo sapiens OX=9606 GN=MYH9 PE=1 SV=4	3826	227646	155	99	43	28	23.4	5.5	3904	1	1	1	385.895	1154.66	3	1154.66	0.0059	1	39.36	0.001	R	RGDLPFVVPR	R			File24970 Spectrum9933 scans: 14073
1	sp|P35579|MYH9_HUMAN	Myosin-9 OS=Homo sapiens OX=9606 GN=MYH9 PE=1 SV=4	3826	227646	155	99	43	28	23.4	5.5	3905	1	1	1	385.895	1154.66	3	1154.66	0.0061	1	49.11	0.00011	R	RGDLPFVVPR	R			File24970 Spectrum10078 scans: 14226
1	sp|P35579|MYH9_HUMAN	Myosin-9 OS=Homo sapiens OX=9606 GN=MYH9 PE=1 SV=4	3826	227646	155	99	43	28	23.4	5.5	3906	1	1	1	578.339	1154.66	2	1154.66	0.0067	1	7.87	1.4	R	RGDLPFVVPR	R			File24970 Spectrum9919 scans: 14058
1	sp|P35579|MYH9_HUMAN	Myosin-9 OS=Homo sapiens OX=9606 GN=MYH9 PE=1 SV=4	3826	227646	155	99	43	28	23.4	5.5	3907	1	1	1	385.895	1154.66	3	1154.66	0.0067	1	33.01	0.0044	R	RGDLPFVVPR	R			File24970 Spectrum10420 scans: 14590
1	sp|P35579|MYH9_HUMAN	Myosin-9 OS=Homo sapiens OX=9606 GN=MYH9 PE=1 SV=4	3826	227646	155	99	43	28	23.4	5.5	3908	2	1	1	578.339	1154.66	2	1154.66	0.0083	1	12.82	0.41	R	RGDLPFVVPR	R			File24970 Spectrum10369 scans: 14537
1	sp|P35579|MYH9_HUMAN	Myosin-9 OS=Homo sapiens OX=9606 GN=MYH9 PE=1 SV=4	3826	227646	155	99	43	28	23.4	5.5	4089	1	1	1	585.758	1169.5	2	1169.49	0.0064	0	39.02	0.00045	R	TEMEDLMSSK	D			File24970 Spectrum7013 scans: 10856
1	sp|P35579|MYH9_HUMAN	Myosin-9 OS=Homo sapiens OX=9606 GN=MYH9 PE=1 SV=4	3826	227646	155	99	43	28	23.4	5.5	4090	1	1	1	585.758	1169.5	2	1169.49	0.0073	0	30.28	0.0035	R	TEMEDLMSSK	D			File24970 Spectrum6874 scans: 10706
1	sp|P35579|MYH9_HUMAN	Myosin-9 OS=Homo sapiens OX=9606 GN=MYH9 PE=1 SV=4	3826	227646	155	99	43	28	23.4	5.5	4453	2	1	1	601.314	1200.61	2	1200.6	0.0157	0	18.05	0.25	K	DVLLQVDDER	R			File24970 Spectrum7814 scans: 11747
1	sp|P35579|MYH9_HUMAN	Myosin-9 OS=Homo sapiens OX=9606 GN=MYH9 PE=1 SV=4	3826	227646	155	99	43	28	23.4	5.5	4454	2	1	1	601.315	1200.62	2	1200.6	0.0171	0	10.79	1.4	K	DVLLQVDDER	R			File24970 Spectrum7948 scans: 11892
1	sp|P35579|MYH9_HUMAN	Myosin-9 OS=Homo sapiens OX=9606 GN=MYH9 PE=1 SV=4	3826	227646	155	99	43	28	23.4	5.5	4505	1	1	1	602.801	1203.59	2	1203.58	0.0064	0	46.37	0.00036	R	ALEQQVEEMK	T			File24970 Spectrum5244 scans: 8874
1	sp|P35579|MYH9_HUMAN	Myosin-9 OS=Homo sapiens OX=9606 GN=MYH9 PE=1 SV=4	3826	227646	155	99	43	28	23.4	5.5	4682	1	1	1	610.797	1219.58	2	1219.58	0.0035	0	35.41	0.0043	R	ALEQQVEEMK	T	Oxidation (M)	0.0000000010.0	File24970 Spectrum1553 scans: 4324
1	sp|P35579|MYH9_HUMAN	Myosin-9 OS=Homo sapiens OX=9606 GN=MYH9 PE=1 SV=4	3826	227646	155	99	43	28	23.4	5.5	4683	1	1	1	610.797	1219.58	2	1219.58	0.0045	0	40.64	0.0013	R	ALEQQVEEMK	T	Oxidation (M)	0.0000000010.0	File24970 Spectrum1440 scans: 4193
1	sp|P35579|MYH9_HUMAN	Myosin-9 OS=Homo sapiens OX=9606 GN=MYH9 PE=1 SV=4	3826	227646	155	99	43	28	23.4	5.5	4726	1	1	0	408.553	1222.64	3	1222.63	0.0056	0	40.35	0.0017	R	AGVLAHLEEER	D			File24970 Spectrum6888 scans: 10721
1	sp|P35579|MYH9_HUMAN	Myosin-9 OS=Homo sapiens OX=9606 GN=MYH9 PE=1 SV=4	3826	227646	155	99	43	28	23.4	5.5	4727	1	1	0	408.553	1222.64	3	1222.63	0.006	0	53.58	8.2e-05	R	AGVLAHLEEER	D			File24970 Spectrum6758 scans: 10578
1	sp|P35579|MYH9_HUMAN	Myosin-9 OS=Homo sapiens OX=9606 GN=MYH9 PE=1 SV=4	3826	227646	155	99	43	28	23.4	5.5	4728	1	1	0	612.326	1222.64	2	1222.63	0.0062	0	48.3	0.00028	R	AGVLAHLEEER	D			File24970 Spectrum6746 scans: 10564
1	sp|P35579|MYH9_HUMAN	Myosin-9 OS=Homo sapiens OX=9606 GN=MYH9 PE=1 SV=4	3826	227646	155	99	43	28	23.4	5.5	4729	1	1	0	408.553	1222.64	3	1222.63	0.0074	0	45.15	0.00053	R	AGVLAHLEEER	D			File24970 Spectrum6638 scans: 10445
1	sp|P35579|MYH9_HUMAN	Myosin-9 OS=Homo sapiens OX=9606 GN=MYH9 PE=1 SV=4	3826	227646	155	99	43	28	23.4	5.5	5075	1	1	1	625.766	1249.52	2	1249.51	0.0041	0	27.38	0.0053	R	EMEAELEDER	K			File24970 Spectrum3847 scans: 6985
1	sp|P35579|MYH9_HUMAN	Myosin-9 OS=Homo sapiens OX=9606 GN=MYH9 PE=1 SV=4	3826	227646	155	99	43	28	23.4	5.5	5076	1	1	1	625.767	1249.52	2	1249.51	0.0056	0	60.4	2.9e-06	R	EMEAELEDER	K			File24970 Spectrum3602 scans: 6702
1	sp|P35579|MYH9_HUMAN	Myosin-9 OS=Homo sapiens OX=9606 GN=MYH9 PE=1 SV=4	3826	227646	155	99	43	28	23.4	5.5	5077	1	1	1	625.767	1249.52	2	1249.51	0.0063	0	27.55	0.006	R	EMEAELEDER	K			File24970 Spectrum2703 scans: 5670
1	sp|P35579|MYH9_HUMAN	Myosin-9 OS=Homo sapiens OX=9606 GN=MYH9 PE=1 SV=4	3826	227646	155	99	43	28	23.4	5.5	5078	1	1	1	625.767	1249.52	2	1249.51	0.0068	0	39.03	0.00043	R	EMEAELEDER	K			File24970 Spectrum3725 scans: 6844
1	sp|P35579|MYH9_HUMAN	Myosin-9 OS=Homo sapiens OX=9606 GN=MYH9 PE=1 SV=4	3826	227646	155	99	43	28	23.4	5.5	5079	1	1	1	625.767	1249.52	2	1249.51	0.0068	0	38.85	0.00044	R	EMEAELEDER	K			File24970 Spectrum3478 scans: 6559
1	sp|P35579|MYH9_HUMAN	Myosin-9 OS=Homo sapiens OX=9606 GN=MYH9 PE=1 SV=4	3826	227646	155	99	43	28	23.4	5.5	5265	1	1	1	633.763	1265.51	2	1265.51	0.0032	0	56.21	4.7e-06	R	EMEAELEDER	K	Oxidation (M)	0.0100000000.0	File24970 Spectrum1057 scans: 3770
1	sp|P35579|MYH9_HUMAN	Myosin-9 OS=Homo sapiens OX=9606 GN=MYH9 PE=1 SV=4	3826	227646	155	99	43	28	23.4	5.5	5266	1	1	1	633.763	1265.51	2	1265.51	0.0033	0	59.51	2.2e-06	R	EMEAELEDER	K	Oxidation (M)	0.0100000000.0	File24970 Spectrum942 scans: 3638
1	sp|P35579|MYH9_HUMAN	Myosin-9 OS=Homo sapiens OX=9606 GN=MYH9 PE=1 SV=4	3826	227646	155	99	43	28	23.4	5.5	5267	1	1	1	633.764	1265.51	2	1265.51	0.0048	0	29.56	0.0023	R	EMEAELEDER	K	Oxidation (M)	0.0100000000.0	File24970 Spectrum1981 scans: 4812
1	sp|P35579|MYH9_HUMAN	Myosin-9 OS=Homo sapiens OX=9606 GN=MYH9 PE=1 SV=4	3826	227646	155	99	43	28	23.4	5.5	5268	1	1	1	633.764	1265.51	2	1265.51	0.0056	0	58.28	3.1e-06	R	EMEAELEDER	K	Oxidation (M)	0.0100000000.0	File24970 Spectrum1476 scans: 4235
1	sp|P35579|MYH9_HUMAN	Myosin-9 OS=Homo sapiens OX=9606 GN=MYH9 PE=1 SV=4	3826	227646	155	99	43	28	23.4	5.5	5269	1	1	1	633.764	1265.51	2	1265.51	0.0061	0	40.42	0.0002	R	EMEAELEDER	K	Oxidation (M)	0.0100000000.0	File24970 Spectrum1242 scans: 3971
1	sp|P35579|MYH9_HUMAN	Myosin-9 OS=Homo sapiens OX=9606 GN=MYH9 PE=1 SV=4	3826	227646	155	99	43	28	23.4	5.5	5270	1	1	1	633.767	1265.52	2	1265.51	0.011	0	77.84	4.4e-08	R	EMEAELEDER	K	Oxidation (M)	0.0100000000.0	File24970 Spectrum1365 scans: 4107
1	sp|P35579|MYH9_HUMAN	Myosin-9 OS=Homo sapiens OX=9606 GN=MYH9 PE=1 SV=4	3826	227646	155	99	43	28	23.4	5.5	5830	3	1	1	657.892	1313.77	2	1313.75	0.0205	1	0.04	4.9	K	LRLEVNLQAMK	A			File24970 Spectrum4368 scans: 7743
1	sp|P35579|MYH9_HUMAN	Myosin-9 OS=Homo sapiens OX=9606 GN=MYH9 PE=1 SV=4	3826	227646	155	99	43	28	23.4	5.5	5891	1	1	0	440.257	1317.75	3	1317.74	0.0075	0	28.58	0.0084	K	LDPHLVLDQLR	C			File24970 Spectrum11650 scans: 15940
1	sp|P35579|MYH9_HUMAN	Myosin-9 OS=Homo sapiens OX=9606 GN=MYH9 PE=1 SV=4	3826	227646	155	99	43	28	23.4	5.5	6004	1	1	1	666.309	1330.6	2	1330.6	0.0029	0	58.49	1.2e-05	R	QLEEAEEEAQR	A			File24970 Spectrum996 scans: 3702
1	sp|P35579|MYH9_HUMAN	Myosin-9 OS=Homo sapiens OX=9606 GN=MYH9 PE=1 SV=4	3826	227646	155	99	43	28	23.4	5.5	6005	1	1	1	666.309	1330.6	2	1330.6	0.0044	0	57.31	1.7e-05	R	QLEEAEEEAQR	A			File24970 Spectrum893 scans: 3580
1	sp|P35579|MYH9_HUMAN	Myosin-9 OS=Homo sapiens OX=9606 GN=MYH9 PE=1 SV=4	3826	227646	155	99	43	28	23.4	5.5	6006	1	1	1	666.311	1330.61	2	1330.6	0.0065	0	43.8	0.00036	R	QLEEAEEEAQR	A			File24970 Spectrum7460 scans: 11344
1	sp|P35579|MYH9_HUMAN	Myosin-9 OS=Homo sapiens OX=9606 GN=MYH9 PE=1 SV=4	3826	227646	155	99	43	28	23.4	5.5	6252	1	1	1	453.242	1356.7	3	1356.7	0.0043	1	30.7	0.014	K	DVLLQVDDERR	N			File24970 Spectrum5830 scans: 9532
1	sp|P35579|MYH9_HUMAN	Myosin-9 OS=Homo sapiens OX=9606 GN=MYH9 PE=1 SV=4	3826	227646	155	99	43	28	23.4	5.5	6253	1	1	1	453.243	1356.71	3	1356.7	0.007	1	41.02	0.0013	K	DVLLQVDDERR	N			File24970 Spectrum5946 scans: 9664
1	sp|P35579|MYH9_HUMAN	Myosin-9 OS=Homo sapiens OX=9606 GN=MYH9 PE=1 SV=4	3826	227646	155	99	43	28	23.4	5.5	6254	1	1	1	679.361	1356.71	2	1356.7	0.0072	1	36.28	0.0039	K	DVLLQVDDERR	N			File24970 Spectrum5892 scans: 9602
1	sp|P35579|MYH9_HUMAN	Myosin-9 OS=Homo sapiens OX=9606 GN=MYH9 PE=1 SV=4	3826	227646	155	99	43	28	23.4	5.5	6255	1	1	1	679.361	1356.71	2	1356.7	0.0077	1	24.34	0.06	K	DVLLQVDDERR	N			File24970 Spectrum6020 scans: 9743
1	sp|P35579|MYH9_HUMAN	Myosin-9 OS=Homo sapiens OX=9606 GN=MYH9 PE=1 SV=4	3826	227646	155	99	43	28	23.4	5.5	8242	2	1	1	777.419	1552.82	2	1552.84	-0.0156	1	8.88	1.4	K	QIATLHAQVADMKK	K			File24970 Spectrum82 scans: 2499
1	sp|P35579|MYH9_HUMAN	Myosin-9 OS=Homo sapiens OX=9606 GN=MYH9 PE=1 SV=4	3826	227646	155	99	43	28	23.4	5.5	8340	1	1	1	783.342	1564.67	2	1564.67	0.0018	0	73.37	1.6e-07	R	ELEDATETADAMNR	E			File24970 Spectrum4247 scans: 7579
1	sp|P35579|MYH9_HUMAN	Myosin-9 OS=Homo sapiens OX=9606 GN=MYH9 PE=1 SV=4	3826	227646	155	99	43	28	23.4	5.5	8341	1	1	1	783.343	1564.67	2	1564.67	0.0039	0	95.55	1e-09	R	ELEDATETADAMNR	E			File24970 Spectrum4332 scans: 7695
1	sp|P35579|MYH9_HUMAN	Myosin-9 OS=Homo sapiens OX=9606 GN=MYH9 PE=1 SV=4	3826	227646	155	99	43	28	23.4	5.5	8342	1	1	1	783.343	1564.67	2	1564.67	0.0042	0	78.54	5.3e-08	R	ELEDATETADAMNR	E			File24970 Spectrum4427 scans: 7820
1	sp|P35579|MYH9_HUMAN	Myosin-9 OS=Homo sapiens OX=9606 GN=MYH9 PE=1 SV=4	3826	227646	155	99	43	28	23.4	5.5	8343	1	1	1	783.343	1564.67	2	1564.67	0.0045	0	70.56	3.3e-07	R	ELEDATETADAMNR	E			File24970 Spectrum4105 scans: 7374
1	sp|P35579|MYH9_HUMAN	Myosin-9 OS=Homo sapiens OX=9606 GN=MYH9 PE=1 SV=4	3826	227646	155	99	43	28	23.4	5.5	8344	1	1	1	783.344	1564.67	2	1564.67	0.0062	0	77.67	7e-08	R	ELEDATETADAMNR	E			File24970 Spectrum4530 scans: 7952
1	sp|P35579|MYH9_HUMAN	Myosin-9 OS=Homo sapiens OX=9606 GN=MYH9 PE=1 SV=4	3826	227646	155	99	43	28	23.4	5.5	8345	1	1	1	522.565	1564.67	3	1564.67	0.0063	0	18.09	0.064	R	ELEDATETADAMNR	E			File24970 Spectrum4333 scans: 7696
1	sp|P35579|MYH9_HUMAN	Myosin-9 OS=Homo sapiens OX=9606 GN=MYH9 PE=1 SV=4	3826	227646	155	99	43	28	23.4	5.5	8346	1	1	1	783.345	1564.67	2	1564.67	0.007	0	78.1	6.7e-08	R	ELEDATETADAMNR	E			File24970 Spectrum2561 scans: 5507
1	sp|P35579|MYH9_HUMAN	Myosin-9 OS=Homo sapiens OX=9606 GN=MYH9 PE=1 SV=4	3826	227646	155	99	43	28	23.4	5.5	8347	1	1	1	783.348	1564.68	2	1564.67	0.0138	0	63.5	2.1e-06	R	ELEDATETADAMNR	E			File24970 Spectrum4644 scans: 8106
1	sp|P35579|MYH9_HUMAN	Myosin-9 OS=Homo sapiens OX=9606 GN=MYH9 PE=1 SV=4	3826	227646	155	99	43	28	23.4	5.5	8466	2	1	0	527.288	1578.84	3	1578.84	0.0064	1	4.72	3.6	R	AGVLAHLEEERDLK	I			File24970 Spectrum8203 scans: 12174
1	sp|P35579|MYH9_HUMAN	Myosin-9 OS=Homo sapiens OX=9606 GN=MYH9 PE=1 SV=4	3826	227646	155	99	43	28	23.4	5.5	8477	1	1	1	791.338	1580.66	2	1580.66	-0.0001	0	40.17	0.00025	R	ELEDATETADAMNR	E	Oxidation (M)	0.00000000000100.0	File24970 Spectrum1917 scans: 4731
1	sp|P35579|MYH9_HUMAN	Myosin-9 OS=Homo sapiens OX=9606 GN=MYH9 PE=1 SV=4	3826	227646	155	99	43	28	23.4	5.5	8478	1	1	1	791.34	1580.67	2	1580.66	0.0036	0	60.1	2.8e-06	R	ELEDATETADAMNR	E	Oxidation (M)	0.00000000000100.0	File24970 Spectrum978 scans: 3681
1	sp|P35579|MYH9_HUMAN	Myosin-9 OS=Homo sapiens OX=9606 GN=MYH9 PE=1 SV=4	3826	227646	155	99	43	28	23.4	5.5	8479	1	1	1	791.341	1580.67	2	1580.66	0.0044	0	30.06	0.0029	R	ELEDATETADAMNR	E	Oxidation (M)	0.00000000000100.0	File24970 Spectrum2020 scans: 4863
1	sp|P35579|MYH9_HUMAN	Myosin-9 OS=Homo sapiens OX=9606 GN=MYH9 PE=1 SV=4	3826	227646	155	99	43	28	23.4	5.5	8480	1	1	1	791.341	1580.67	2	1580.66	0.0047	0	46.65	6.4e-05	R	ELEDATETADAMNR	E	Oxidation (M)	0.00000000000100.0	File24970 Spectrum1301 scans: 4036
1	sp|P35579|MYH9_HUMAN	Myosin-9 OS=Homo sapiens OX=9606 GN=MYH9 PE=1 SV=4	3826	227646	155	99	43	28	23.4	5.5	8481	1	1	1	791.341	1580.67	2	1580.66	0.0053	0	61.83	2e-06	R	ELEDATETADAMNR	E	Oxidation (M)	0.00000000000100.0	File24970 Spectrum1798 scans: 4588
1	sp|P35579|MYH9_HUMAN	Myosin-9 OS=Homo sapiens OX=9606 GN=MYH9 PE=1 SV=4	3826	227646	155	99	43	28	23.4	5.5	8482	1	1	1	791.341	1580.67	2	1580.66	0.0054	0	76.67	6.6e-08	R	ELEDATETADAMNR	E	Oxidation (M)	0.00000000000100.0	File24970 Spectrum1417 scans: 4167
1	sp|P35579|MYH9_HUMAN	Myosin-9 OS=Homo sapiens OX=9606 GN=MYH9 PE=1 SV=4	3826	227646	155	99	43	28	23.4	5.5	8483	1	1	1	791.341	1580.67	2	1580.66	0.0055	0	75.41	8.8e-08	R	ELEDATETADAMNR	E	Oxidation (M)	0.00000000000100.0	File24970 Spectrum1657 scans: 4436
1	sp|P35579|MYH9_HUMAN	Myosin-9 OS=Homo sapiens OX=9606 GN=MYH9 PE=1 SV=4	3826	227646	155	99	43	28	23.4	5.5	8484	1	1	1	791.341	1580.67	2	1580.66	0.0055	0	71.92	2e-07	R	ELEDATETADAMNR	E	Oxidation (M)	0.00000000000100.0	File24970 Spectrum1529 scans: 4297
1	sp|P35579|MYH9_HUMAN	Myosin-9 OS=Homo sapiens OX=9606 GN=MYH9 PE=1 SV=4	3826	227646	155	99	43	28	23.4	5.5	8485	1	1	1	527.897	1580.67	3	1580.66	0.0063	0	31.06	0.0025	R	ELEDATETADAMNR	E	Oxidation (M)	0.00000000000100.0	File24970 Spectrum1469 scans: 4226
1	sp|P35579|MYH9_HUMAN	Myosin-9 OS=Homo sapiens OX=9606 GN=MYH9 PE=1 SV=4	3826	227646	155	99	43	28	23.4	5.5	8486	1	1	1	527.897	1580.67	3	1580.66	0.0069	0	31.43	0.0023	R	ELEDATETADAMNR	E	Oxidation (M)	0.00000000000100.0	File24970 Spectrum1352 scans: 4093
1	sp|P35579|MYH9_HUMAN	Myosin-9 OS=Homo sapiens OX=9606 GN=MYH9 PE=1 SV=4	3826	227646	155	99	43	28	23.4	5.5	8487	1	1	1	791.345	1580.68	2	1580.66	0.0136	0	42.56	0.00021	R	ELEDATETADAMNR	E	Oxidation (M)	0.00000000000100.0	File24970 Spectrum2411 scans: 5334
1	sp|P35579|MYH9_HUMAN	Myosin-9 OS=Homo sapiens OX=9606 GN=MYH9 PE=1 SV=4	3826	227646	155	99	43	28	23.4	5.5	8559	1	1	0	796.354	1590.69	2	1590.69	-0.0004	0	23.79	0.021	R	NTDQASMPDNTAAQK	V			File24970 Spectrum218 scans: 2734
1	sp|P35579|MYH9_HUMAN	Myosin-9 OS=Homo sapiens OX=9606 GN=MYH9 PE=1 SV=4	3826	227646	155	99	43	28	23.4	5.5	8762	2	1	1	538.596	1612.76	3	1612.78	-0.013	1	2.67	7	K	GFMDGKQACVLMIK	A	Oxidation (M)	0.00100000000000.0	File24970 Spectrum2809 scans: 5789
1	sp|P35579|MYH9_HUMAN	Myosin-9 OS=Homo sapiens OX=9606 GN=MYH9 PE=1 SV=4	3826	227646	155	99	43	28	23.4	5.5	8774	1	1	1	808.417	1614.82	2	1614.81	0.0088	0	51.28	0.00012	R	IMGIPEEEQMGLLR	V			File24970 Spectrum12599 scans: 16962
1	sp|P35579|MYH9_HUMAN	Myosin-9 OS=Homo sapiens OX=9606 GN=MYH9 PE=1 SV=4	3826	227646	155	99	43	28	23.4	5.5	8775	1	1	1	808.418	1614.82	2	1614.81	0.0099	0	37.21	0.003	R	IMGIPEEEQMGLLR	V			File24970 Spectrum12724 scans: 17097
1	sp|P35579|MYH9_HUMAN	Myosin-9 OS=Homo sapiens OX=9606 GN=MYH9 PE=1 SV=4	3826	227646	155	99	43	28	23.4	5.5	8776	1	1	1	808.418	1614.82	2	1614.81	0.0106	0	30.14	0.015	R	IMGIPEEEQMGLLR	V			File24970 Spectrum12867 scans: 17249
1	sp|P35579|MYH9_HUMAN	Myosin-9 OS=Homo sapiens OX=9606 GN=MYH9 PE=1 SV=4	3826	227646	155	99	43	28	23.4	5.5	8777	1	1	1	808.418	1614.82	2	1614.81	0.0113	0	31.07	0.012	R	IMGIPEEEQMGLLR	V			File24970 Spectrum12474 scans: 16829
1	sp|P35579|MYH9_HUMAN	Myosin-9 OS=Homo sapiens OX=9606 GN=MYH9 PE=1 SV=4	3826	227646	155	99	43	28	23.4	5.5	8778	2	1	1	808.421	1614.83	2	1614.81	0.0158	0	11.55	1.1	R	IMGIPEEEQMGLLR	V			File24970 Spectrum13011 scans: 17402
1	sp|P35579|MYH9_HUMAN	Myosin-9 OS=Homo sapiens OX=9606 GN=MYH9 PE=1 SV=4	3826	227646	155	99	43	28	23.4	5.5	8780	3	1	1	808.421	1614.83	2	1614.81	0.0171	0	1.45	12	R	IMGIPEEEQMGLLR	V			File24970 Spectrum6220 scans: 9967
1	sp|P35579|MYH9_HUMAN	Myosin-9 OS=Homo sapiens OX=9606 GN=MYH9 PE=1 SV=4	3826	227646	155	99	43	28	23.4	5.5	8879	2	1	1	814.921	1627.83	2	1627.8	0.0281	1	4.79	5	K	HEAMITDLEERLR	R	Oxidation (M)	0.0001000000000.0	File24970 Spectrum8916 scans: 12960
1	sp|P35579|MYH9_HUMAN	Myosin-9 OS=Homo sapiens OX=9606 GN=MYH9 PE=1 SV=4	3826	227646	155	99	43	28	23.4	5.5	8912	1	1	1	816.415	1630.82	2	1630.81	0.0099	0	41.64	0.0011	R	IMGIPEEEQMGLLR	V	Oxidation (M)	0.01000000000000.0	File24970 Spectrum11406 scans: 15679
1	sp|P35579|MYH9_HUMAN	Myosin-9 OS=Homo sapiens OX=9606 GN=MYH9 PE=1 SV=4	3826	227646	155	99	43	28	23.4	5.5	8914	1	1	1	816.417	1630.82	2	1630.81	0.0127	0	15.55	0.43	R	IMGIPEEEQMGLLR	V	Oxidation (M)	0.01000000000000.0	File24970 Spectrum11547 scans: 15832
1	sp|P35579|MYH9_HUMAN	Myosin-9 OS=Homo sapiens OX=9606 GN=MYH9 PE=1 SV=4	3826	227646	155	99	43	28	23.4	5.5	8915	1	1	1	816.417	1630.82	2	1630.81	0.013	0	9.01	1.9	R	IMGIPEEEQMGLLR	V	Oxidation (M)	0.00000000010000.0	File24970 Spectrum11274 scans: 15532
1	sp|P35579|MYH9_HUMAN	Myosin-9 OS=Homo sapiens OX=9606 GN=MYH9 PE=1 SV=4	3826	227646	155	99	43	28	23.4	5.5	8917	2	1	1	816.42	1630.82	2	1630.81	0.0187	0	1.65	11	R	IMGIPEEEQMGLLR	V	Oxidation (M)	0.01000000000000.0	File24970 Spectrum11692 scans: 15985
1	sp|P35579|MYH9_HUMAN	Myosin-9 OS=Homo sapiens OX=9606 GN=MYH9 PE=1 SV=4	3826	227646	155	99	43	28	23.4	5.5	8918	2	1	1	816.422	1630.83	2	1630.81	0.0241	0	4.97	5	R	IMGIPEEEQMGLLR	V	Oxidation (M)	0.01000000000000.0	File24970 Spectrum11981 scans: 16295
1	sp|P35579|MYH9_HUMAN	Myosin-9 OS=Homo sapiens OX=9606 GN=MYH9 PE=1 SV=4	3826	227646	155	99	43	28	23.4	5.5	8919	2	1	1	816.422	1630.83	2	1630.81	0.0242	0	1.91	10	R	IMGIPEEEQMGLLR	V	Oxidation (M)	0.00000000010000.0	File24970 Spectrum12105 scans: 16436
1	sp|P35579|MYH9_HUMAN	Myosin-9 OS=Homo sapiens OX=9606 GN=MYH9 PE=1 SV=4	3826	227646	155	99	43	28	23.4	5.5	8922	6	1	1	544.618	1630.83	3	1630.81	0.0265	0	0.64	13	R	IMGIPEEEQMGLLR	V	Oxidation (M)	0.01000000000000.0	File24970 Spectrum10957 scans: 15171
1	sp|P35579|MYH9_HUMAN	Myosin-9 OS=Homo sapiens OX=9606 GN=MYH9 PE=1 SV=4	3826	227646	155	99	43	28	23.4	5.5	9061	1	1	1	823.911	1645.81	2	1645.8	0.0089	1	70.41	1.3e-06	R	ALEEAMEQKAELER	L			File24970 Spectrum6714 scans: 10528
1	sp|P35579|MYH9_HUMAN	Myosin-9 OS=Homo sapiens OX=9606 GN=MYH9 PE=1 SV=4	3826	227646	155	99	43	28	23.4	5.5	9062	1	1	1	549.61	1645.81	3	1645.8	0.0093	1	31.25	0.011	R	ALEEAMEQKAELER	L			File24970 Spectrum6736 scans: 10552
1	sp|P35579|MYH9_HUMAN	Myosin-9 OS=Homo sapiens OX=9606 GN=MYH9 PE=1 SV=4	3826	227646	155	99	43	28	23.4	5.5	9063	1	1	1	549.61	1645.81	3	1645.8	0.0097	1	60.07	1.4e-05	R	ALEEAMEQKAELER	L			File24970 Spectrum6606 scans: 10411
1	sp|P35579|MYH9_HUMAN	Myosin-9 OS=Homo sapiens OX=9606 GN=MYH9 PE=1 SV=4	3826	227646	155	99	43	28	23.4	5.5	9064	1	1	1	823.911	1645.81	2	1645.8	0.01	1	82.56	7.9e-08	R	ALEEAMEQKAELER	L			File24970 Spectrum6583 scans: 10386
1	sp|P35579|MYH9_HUMAN	Myosin-9 OS=Homo sapiens OX=9606 GN=MYH9 PE=1 SV=4	3826	227646	155	99	43	28	23.4	5.5	9072	1	1	1	824.409	1646.8	2	1646.8	0.0022	0	16.69	0.37	R	IMGIPEEEQMGLLR	V	2 Oxidation (M)	0.01000000010000.0	File24970 Spectrum9855 scans: 13990
1	sp|P35579|MYH9_HUMAN	Myosin-9 OS=Homo sapiens OX=9606 GN=MYH9 PE=1 SV=4	3826	227646	155	99	43	28	23.4	5.5	9073	1	1	1	824.411	1646.81	2	1646.8	0.0066	0	20.29	0.16	R	IMGIPEEEQMGLLR	V	2 Oxidation (M)	0.01000000010000.0	File24970 Spectrum9998 scans: 14142
1	sp|P35579|MYH9_HUMAN	Myosin-9 OS=Homo sapiens OX=9606 GN=MYH9 PE=1 SV=4	3826	227646	155	99	43	28	23.4	5.5	9121	1	1	1	827.4	1652.79	2	1652.78	0.0084	0	108.75	1.6e-10	R	IAEFTTNLTEEEEK	S			File24970 Spectrum9170 scans: 13237
1	sp|P35579|MYH9_HUMAN	Myosin-9 OS=Homo sapiens OX=9606 GN=MYH9 PE=1 SV=4	3826	227646	155	99	43	28	23.4	5.5	9122	1	1	1	827.401	1652.79	2	1652.78	0.009	0	87.52	2.1e-08	R	IAEFTTNLTEEEEK	S			File24970 Spectrum9046 scans: 13102
1	sp|P35579|MYH9_HUMAN	Myosin-9 OS=Homo sapiens OX=9606 GN=MYH9 PE=1 SV=4	3826	227646	155	99	43	28	23.4	5.5	9123	1	1	1	827.402	1652.79	2	1652.78	0.0118	0	30.76	0.01	R	IAEFTTNLTEEEEK	S			File24970 Spectrum9318 scans: 13398
1	sp|P35579|MYH9_HUMAN	Myosin-9 OS=Homo sapiens OX=9606 GN=MYH9 PE=1 SV=4	3826	227646	155	99	43	28	23.4	5.5	9193	1	1	1	554.941	1661.8	3	1661.79	0.0074	1	51.69	9.4e-05	R	ALEEAMEQKAELER	L	Oxidation (M)	0.00000100000000.0	File24970 Spectrum2491 scans: 5427
1	sp|P35579|MYH9_HUMAN	Myosin-9 OS=Homo sapiens OX=9606 GN=MYH9 PE=1 SV=4	3826	227646	155	99	43	28	23.4	5.5	10657	1	1	1	935.493	1868.97	2	1868.96	0.012	0	118.37	1.7e-11	K	ANLQIDQINTDLNLER	S			File24970 Spectrum11626 scans: 15915
1	sp|P35579|MYH9_HUMAN	Myosin-9 OS=Homo sapiens OX=9606 GN=MYH9 PE=1 SV=4	3826	227646	155	99	43	28	23.4	5.5	10658	1	1	1	935.494	1868.97	2	1868.96	0.0132	0	74.32	4.2e-07	K	ANLQIDQINTDLNLER	S			File24970 Spectrum11774 scans: 16072
1	sp|P35579|MYH9_HUMAN	Myosin-9 OS=Homo sapiens OX=9606 GN=MYH9 PE=1 SV=4	3826	227646	155	99	43	28	23.4	5.5	10890	1	1	1	960.469	1918.92	2	1918.91	0.011	0	123.08	6.4e-12	K	TELEDTLDSTAAQQELR	S			File24970 Spectrum10286 scans: 14447
1	sp|P35579|MYH9_HUMAN	Myosin-9 OS=Homo sapiens OX=9606 GN=MYH9 PE=1 SV=4	3826	227646	155	99	43	28	23.4	5.5	10949	1	1	1	644.311	1929.91	3	1929.9	0.0075	0	76.28	2.3e-07	R	HEMPPHIYAITDTAYR	S	Oxidation (M)	0.0010000000000000.0	File24970 Spectrum7810 scans: 11742
1	sp|P35579|MYH9_HUMAN	Myosin-9 OS=Homo sapiens OX=9606 GN=MYH9 PE=1 SV=4	3826	227646	155	99	43	28	23.4	5.5	10950	1	1	1	644.312	1929.91	3	1929.9	0.0082	0	31.05	0.0075	R	HEMPPHIYAITDTAYR	S	Oxidation (M)	0.0010000000000000.0	File24970 Spectrum7685 scans: 11603
1	sp|P35579|MYH9_HUMAN	Myosin-9 OS=Homo sapiens OX=9606 GN=MYH9 PE=1 SV=4	3826	227646	155	99	43	28	23.4	5.5	11044	1	1	1	975.505	1948.99	2	1948.99	0.0092	0	94.97	3.8e-09	R	LQQELDDLLVDLDHQR	Q			File24970 Spectrum12998 scans: 17388
1	sp|P35579|MYH9_HUMAN	Myosin-9 OS=Homo sapiens OX=9606 GN=MYH9 PE=1 SV=4	3826	227646	155	99	43	28	23.4	5.5	11045	1	1	1	650.673	1949	3	1948.99	0.0115	0	43.25	0.00054	R	LQQELDDLLVDLDHQR	Q			File24970 Spectrum12917 scans: 17302
1	sp|P35579|MYH9_HUMAN	Myosin-9 OS=Homo sapiens OX=9606 GN=MYH9 PE=1 SV=4	3826	227646	155	99	43	28	23.4	5.5	11046	1	1	1	650.673	1949	3	1948.99	0.0124	0	103.89	4.7e-10	R	LQQELDDLLVDLDHQR	Q			File24970 Spectrum13041 scans: 17434
1	sp|P35579|MYH9_HUMAN	Myosin-9 OS=Homo sapiens OX=9606 GN=MYH9 PE=1 SV=4	3826	227646	155	99	43	28	23.4	5.5	11048	1	1	1	650.674	1949	3	1948.99	0.015	0	103.5	5e-10	R	LQQELDDLLVDLDHQR	Q			File24970 Spectrum13228 scans: 17631
1	sp|P35579|MYH9_HUMAN	Myosin-9 OS=Homo sapiens OX=9606 GN=MYH9 PE=1 SV=4	3826	227646	155	99	43	28	23.4	5.5	11099	1	1	0	654.647	1960.92	3	1960.91	0.0071	0	15.99	0.25	K	TQLEELEDELQATEDAK	L			File24970 Spectrum12872 scans: 17254
1	sp|P35579|MYH9_HUMAN	Myosin-9 OS=Homo sapiens OX=9606 GN=MYH9 PE=1 SV=4	3826	227646	155	99	43	28	23.4	5.5	11100	1	1	0	981.47	1960.92	2	1960.91	0.0135	0	106.53	2e-10	K	TQLEELEDELQATEDAK	L			File24970 Spectrum12911 scans: 17296
1	sp|P35579|MYH9_HUMAN	Myosin-9 OS=Homo sapiens OX=9606 GN=MYH9 PE=1 SV=4	3826	227646	155	99	43	28	23.4	5.5	11101	1	1	0	981.471	1960.93	2	1960.91	0.0155	0	100.18	8.6e-10	K	TQLEELEDELQATEDAK	L			File24970 Spectrum12769 scans: 17144
1	sp|P35579|MYH9_HUMAN	Myosin-9 OS=Homo sapiens OX=9606 GN=MYH9 PE=1 SV=4	3826	227646	155	99	43	28	23.4	5.5	11112	1	1	1	981.958	1961.9	2	1961.91	-0.0095	1	26.73	0.016	K	LQRELEDATETADAMNR	E			File24970 Spectrum4359 scans: 7731
1	sp|P35579|MYH9_HUMAN	Myosin-9 OS=Homo sapiens OX=9606 GN=MYH9 PE=1 SV=4	3826	227646	155	99	43	28	23.4	5.5	11602	1	1	1	1017.48	2032.95	2	2032.94	0.0109	0	93.11	4.3e-09	R	ELESQISELQEDLESER	A			File24970 Spectrum12844 scans: 17225
1	sp|P35579|MYH9_HUMAN	Myosin-9 OS=Homo sapiens OX=9606 GN=MYH9 PE=1 SV=4	3826	227646	155	99	43	28	23.4	5.5	11603	1	1	1	678.659	2032.95	3	2032.94	0.0112	0	62.04	5.4e-06	R	ELESQISELQEDLESER	A			File24970 Spectrum12784 scans: 17161
1	sp|P35579|MYH9_HUMAN	Myosin-9 OS=Homo sapiens OX=9606 GN=MYH9 PE=1 SV=4	3826	227646	155	99	43	28	23.4	5.5	11604	1	1	1	1017.49	2032.96	2	2032.94	0.0122	0	93.91	3.6e-09	R	ELESQISELQEDLESER	A			File24970 Spectrum12973 scans: 17362
1	sp|P35579|MYH9_HUMAN	Myosin-9 OS=Homo sapiens OX=9606 GN=MYH9 PE=1 SV=4	3826	227646	155	99	43	28	23.4	5.5	11605	1	1	1	678.659	2032.96	3	2032.94	0.0125	0	71.3	6.7e-07	R	ELESQISELQEDLESER	A			File24970 Spectrum12924 scans: 17310
1	sp|P35579|MYH9_HUMAN	Myosin-9 OS=Homo sapiens OX=9606 GN=MYH9 PE=1 SV=4	3826	227646	155	99	43	28	23.4	5.5	11606	1	1	1	1017.49	2032.96	2	2032.94	0.0125	0	71.58	6.3e-07	R	ELESQISELQEDLESER	A			File24970 Spectrum13117 scans: 17514
1	sp|P35579|MYH9_HUMAN	Myosin-9 OS=Homo sapiens OX=9606 GN=MYH9 PE=1 SV=4	3826	227646	155	99	43	28	23.4	5.5	11607	1	1	1	678.661	2032.96	3	2032.94	0.0176	0	52.91	4.8e-05	R	ELESQISELQEDLESER	A			File24970 Spectrum13064 scans: 17458
1	sp|P35579|MYH9_HUMAN	Myosin-9 OS=Homo sapiens OX=9606 GN=MYH9 PE=1 SV=4	3826	227646	155	99	43	28	23.4	5.5	11651	1	1	1	681.669	2041.98	3	2041.97	0.0112	1	41.74	0.00076	K	TLEEEAKTHEAQIQEMR	Q			File24970 Spectrum8260 scans: 12237
1	sp|P35579|MYH9_HUMAN	Myosin-9 OS=Homo sapiens OX=9606 GN=MYH9 PE=1 SV=4	3826	227646	155	99	43	28	23.4	5.5	11808	1	1	1	697.001	2087.98	3	2087.97	0.0109	1	26.33	0.02	R	QAQQERDELADEIANSSGK	G			File24970 Spectrum6745 scans: 10562
1	sp|P35579|MYH9_HUMAN	Myosin-9 OS=Homo sapiens OX=9606 GN=MYH9 PE=1 SV=4	3826	227646	155	99	43	28	23.4	5.5	11809	1	1	1	697.002	2087.98	3	2087.97	0.0129	1	47.87	0.00014	R	QAQQERDELADEIANSSGK	G			File24970 Spectrum6621 scans: 10427
1	sp|P35579|MYH9_HUMAN	Myosin-9 OS=Homo sapiens OX=9606 GN=MYH9 PE=1 SV=4	3826	227646	155	99	43	28	23.4	5.5	12485	1	1	1	1152.08	2302.15	2	2302.13	0.021	1	18.64	0.13	K	IRELESQISELQEDLESER	A			File24970 Spectrum12943 scans: 17329
1	sp|P35579|MYH9_HUMAN	Myosin-9 OS=Homo sapiens OX=9606 GN=MYH9 PE=1 SV=4	3826	227646	155	99	43	28	23.4	5.5	12569	1	1	1	1167.04	2332.06	2	2332.05	0.0121	0	121.02	6e-12	K	MQQNIQELEEQLEEEESAR	Q			File24970 Spectrum12154 scans: 16490
1	sp|P35579|MYH9_HUMAN	Myosin-9 OS=Homo sapiens OX=9606 GN=MYH9 PE=1 SV=4	3826	227646	155	99	43	28	23.4	5.5	12570	1	1	1	778.362	2332.06	3	2332.05	0.0148	0	63.8	3.2e-06	K	MQQNIQELEEQLEEEESAR	Q			File24970 Spectrum12146 scans: 16481
1	sp|P35579|MYH9_HUMAN	Myosin-9 OS=Homo sapiens OX=9606 GN=MYH9 PE=1 SV=4	3826	227646	155	99	43	28	23.4	5.5	12571	1	1	1	778.364	2332.07	3	2332.05	0.0205	0	77.96	1.3e-07	K	MQQNIQELEEQLEEEESAR	Q			File24970 Spectrum12276 scans: 16619
1	sp|P35579|MYH9_HUMAN	Myosin-9 OS=Homo sapiens OX=9606 GN=MYH9 PE=1 SV=4	3826	227646	155	99	43	28	23.4	5.5	12600	1	1	1	1175.04	2348.06	2	2348.04	0.0164	0	116.09	1.5e-11	K	MQQNIQELEEQLEEEESAR	Q	Oxidation (M)	0.1000000000000000000.0	File24970 Spectrum11794 scans: 16093
1	sp|P35579|MYH9_HUMAN	Myosin-9 OS=Homo sapiens OX=9606 GN=MYH9 PE=1 SV=4	3826	227646	155	99	43	28	23.4	5.5	12806	1	1	1	824.734	2471.18	3	2471.17	0.0146	0	94.82	2.7e-09	R	IAQLEEELEEEQGNTELINDR	L			File24970 Spectrum11701 scans: 15995
1	sp|P35579|MYH9_HUMAN	Myosin-9 OS=Homo sapiens OX=9606 GN=MYH9 PE=1 SV=4	3826	227646	155	99	43	28	23.4	5.5	12807	1	1	1	824.734	2471.18	3	2471.17	0.015	0	64.32	3.1e-06	R	IAQLEEELEEEQGNTELINDR	L			File24970 Spectrum11551 scans: 15836
1	sp|P35579|MYH9_HUMAN	Myosin-9 OS=Homo sapiens OX=9606 GN=MYH9 PE=1 SV=4	3826	227646	155	99	43	28	23.4	5.5	12808	1	1	1	1236.6	2471.18	2	2471.17	0.0162	0	131.66	5.7e-13	R	IAQLEEELEEEQGNTELINDR	L			File24970 Spectrum11716 scans: 16011
1	sp|P35579|MYH9_HUMAN	Myosin-9 OS=Homo sapiens OX=9606 GN=MYH9 PE=1 SV=4	3826	227646	155	99	43	28	23.4	5.5	12809	1	1	1	1236.6	2471.18	2	2471.17	0.0186	0	144.46	3.1e-14	R	IAQLEEELEEEQGNTELINDR	L			File24970 Spectrum11569 scans: 15855	emPAI	0.9
2	sp|P55081|MFAP1_HUMAN	Microfibrillar-associated protein 1 OS=Homo sapiens OX=9606 GN=MFAP1 PE=1 SV=2	2074	51927	43	35	15	11	38.7	4.95	1131	2	1	1	436.778	871.541	2	871.549	-0.008	1	5.15	3	K	VITNKAVK	G			File24970 Spectrum12244 scans: 16585
2	sp|P55081|MFAP1_HUMAN	Microfibrillar-associated protein 1 OS=Homo sapiens OX=9606 GN=MFAP1 PE=1 SV=2	2074	51927	43	35	15	11	38.7	4.95	1993	1	1	1	488.734	975.453	2	975.451	0.0023	0	31.15	0.0094	R	ISEDVEER	L			File24970 Spectrum354 scans: 2919
2	sp|P55081|MFAP1_HUMAN	Microfibrillar-associated protein 1 OS=Homo sapiens OX=9606 GN=MFAP1 PE=1 SV=2	2074	51927	43	35	15	11	38.7	4.95	1994	2	1	1	488.734	975.453	2	975.451	0.0025	0	12.71	0.65	R	ISEDVEER	L			File24970 Spectrum277 scans: 2812
2	sp|P55081|MFAP1_HUMAN	Microfibrillar-associated protein 1 OS=Homo sapiens OX=9606 GN=MFAP1 PE=1 SV=2	2074	51927	43	35	15	11	38.7	4.95	2032	9	1	1	490.255	978.496	2	978.488	0.0086	0	1.18	13	-	MSVPSALMK	Q	Oxidation (M)	0.100000000.0	File24970 Spectrum7608 scans: 11519
2	sp|P55081|MFAP1_HUMAN	Microfibrillar-associated protein 1 OS=Homo sapiens OX=9606 GN=MFAP1 PE=1 SV=2	2074	51927	43	35	15	11	38.7	4.95	2160	10	1	1	498.256	994.498	2	994.483	0.0152	0	1.09	10	-	MSVPSALMK	Q	2 Oxidation (M)	0.100000010.0	File24970 Spectrum6241 scans: 9991
2	sp|P55081|MFAP1_HUMAN	Microfibrillar-associated protein 1 OS=Homo sapiens OX=9606 GN=MFAP1 PE=1 SV=2	2074	51927	43	35	15	11	38.7	4.95	6965	1	1	1	710.899	1419.78	2	1419.78	0.0004	0	6.65	1.9	K	QPPIQSTAGAVPVR	N			File24970 Spectrum8088 scans: 12043
2	sp|P55081|MFAP1_HUMAN	Microfibrillar-associated protein 1 OS=Homo sapiens OX=9606 GN=MFAP1 PE=1 SV=2	2074	51927	43	35	15	11	38.7	4.95	7968	1	1	1	760.858	1519.7	2	1519.69	0.0069	0	41.83	0.00075	R	DFSAPTLEDHFNK	T			File24970 Spectrum9670 scans: 13787
2	sp|P55081|MFAP1_HUMAN	Microfibrillar-associated protein 1 OS=Homo sapiens OX=9606 GN=MFAP1 PE=1 SV=2	2074	51927	43	35	15	11	38.7	4.95	9700	1	1	1	868.391	1734.77	2	1734.76	0.0108	1	69.86	7.7e-07	R	GAFFMDEDEEVYKR	D			File24970 Spectrum10547 scans: 14723
2	sp|P55081|MFAP1_HUMAN	Microfibrillar-associated protein 1 OS=Homo sapiens OX=9606 GN=MFAP1 PE=1 SV=2	2074	51927	43	35	15	11	38.7	4.95	9800	1	1	1	876.388	1750.76	2	1750.75	0.0096	1	23.08	0.028	R	GAFFMDEDEEVYKR	D	Oxidation (M)	0.00001000000000.0	File24970 Spectrum8837 scans: 12877
2	sp|P55081|MFAP1_HUMAN	Microfibrillar-associated protein 1 OS=Homo sapiens OX=9606 GN=MFAP1 PE=1 SV=2	2074	51927	43	35	15	11	38.7	4.95	9801	1	1	1	584.594	1750.76	3	1750.75	0.0097	1	18.07	0.09	R	GAFFMDEDEEVYKR	D	Oxidation (M)	0.00001000000000.0	File24970 Spectrum8757 scans: 12790
2	sp|P55081|MFAP1_HUMAN	Microfibrillar-associated protein 1 OS=Homo sapiens OX=9606 GN=MFAP1 PE=1 SV=2	2074	51927	43	35	15	11	38.7	4.95	9802	1	1	1	584.594	1750.76	3	1750.75	0.0101	1	51.08	4.4e-05	R	GAFFMDEDEEVYKR	D	Oxidation (M)	0.00001000000000.0	File24970 Spectrum8897 scans: 12941
2	sp|P55081|MFAP1_HUMAN	Microfibrillar-associated protein 1 OS=Homo sapiens OX=9606 GN=MFAP1 PE=1 SV=2	2074	51927	43	35	15	11	38.7	4.95	10116	1	1	1	896.495	1790.98	2	1790.96	0.0126	1	0.91	6.1	K	QPPIQSTAGAVPVRNEK	G			File24970 Spectrum2627 scans: 5585
2	sp|P55081|MFAP1_HUMAN	Microfibrillar-associated protein 1 OS=Homo sapiens OX=9606 GN=MFAP1 PE=1 SV=2	2074	51927	43	35	15	11	38.7	4.95	10326	1	1	1	608.6	1822.78	3	1822.77	0.0059	1	77.79	9.6e-08	R	KNEEMEVMEVEDEGR	S			File24970 Spectrum7465 scans: 11350
2	sp|P55081|MFAP1_HUMAN	Microfibrillar-associated protein 1 OS=Homo sapiens OX=9606 GN=MFAP1 PE=1 SV=2	2074	51927	43	35	15	11	38.7	4.95	10327	1	1	1	912.396	1822.78	2	1822.77	0.0059	1	126	1.4e-12	R	KNEEMEVMEVEDEGR	S			File24970 Spectrum7368 scans: 11242
2	sp|P55081|MFAP1_HUMAN	Microfibrillar-associated protein 1 OS=Homo sapiens OX=9606 GN=MFAP1 PE=1 SV=2	2074	51927	43	35	15	11	38.7	4.95	10328	1	1	1	608.601	1822.78	3	1822.77	0.0097	1	77.81	9.9e-08	R	KNEEMEVMEVEDEGR	S			File24970 Spectrum7336 scans: 11208
2	sp|P55081|MFAP1_HUMAN	Microfibrillar-associated protein 1 OS=Homo sapiens OX=9606 GN=MFAP1 PE=1 SV=2	2074	51927	43	35	15	11	38.7	4.95	10444	1	1	1	613.933	1838.78	3	1838.77	0.0095	1	39.42	0.00034	R	KNEEMEVMEVEDEGR	S	Oxidation (M)	0.000000010000000.0	File24970 Spectrum5065 scans: 8662
2	sp|P55081|MFAP1_HUMAN	Microfibrillar-associated protein 1 OS=Homo sapiens OX=9606 GN=MFAP1 PE=1 SV=2	2074	51927	43	35	15	11	38.7	4.95	11814	1	1	1	1045.92	2089.82	2	2089.82	0.0013	0	73.44	4.5e-08	K	EQEAEPEEQEEDSSSDPR	L			File24970 Spectrum243 scans: 2767
2	sp|P55081|MFAP1_HUMAN	Microfibrillar-associated protein 1 OS=Homo sapiens OX=9606 GN=MFAP1 PE=1 SV=2	2074	51927	43	35	15	11	38.7	4.95	11815	1	1	1	1045.92	2089.82	2	2089.82	0.004	0	103.25	4.7e-11	K	EQEAEPEEQEEDSSSDPR	L			File24970 Spectrum327 scans: 2879
2	sp|P55081|MFAP1_HUMAN	Microfibrillar-associated protein 1 OS=Homo sapiens OX=9606 GN=MFAP1 PE=1 SV=2	2074	51927	43	35	15	11	38.7	4.95	11816	1	1	1	697.615	2089.82	3	2089.82	0.0045	0	18.11	0.015	K	EQEAEPEEQEEDSSSDPR	L			File24970 Spectrum260 scans: 2790
2	sp|P55081|MFAP1_HUMAN	Microfibrillar-associated protein 1 OS=Homo sapiens OX=9606 GN=MFAP1 PE=1 SV=2	2074	51927	43	35	15	11	38.7	4.95	12122	1	1	1	1101.52	2201.02	2	2201.01	0.0111	0	94.52	2.8e-09	K	IVEPEVVGESDSEVEGDAWR	M			File24970 Spectrum10843 scans: 15048
2	sp|P55081|MFAP1_HUMAN	Microfibrillar-associated protein 1 OS=Homo sapiens OX=9606 GN=MFAP1 PE=1 SV=2	2074	51927	43	35	15	11	38.7	4.95	12125	4	1	1	1101.53	2201.05	2	2201.01	0.0402	0	0.38	9.4	K	IVEPEVVGESDSEVEGDAWR	M			File24970 Spectrum9423 scans: 13511
2	sp|P55081|MFAP1_HUMAN	Microfibrillar-associated protein 1 OS=Homo sapiens OX=9606 GN=MFAP1 PE=1 SV=2	2074	51927	43	35	15	11	38.7	4.95	12151	1	1	1	1105.94	2209.86	2	2209.85	0.0077	0	106.98	2e-11	R	EDSSEEEEEEIDDEEIER	R			File24970 Spectrum6428 scans: 10209
2	sp|P55081|MFAP1_HUMAN	Microfibrillar-associated protein 1 OS=Homo sapiens OX=9606 GN=MFAP1 PE=1 SV=2	2074	51927	43	35	15	11	38.7	4.95	12152	1	1	1	1105.94	2209.86	2	2209.85	0.0123	0	112.24	6e-12	R	EDSSEEEEEEIDDEEIER	R			File24970 Spectrum6543 scans: 10342
2	sp|P55081|MFAP1_HUMAN	Microfibrillar-associated protein 1 OS=Homo sapiens OX=9606 GN=MFAP1 PE=1 SV=2	2074	51927	43	35	15	11	38.7	4.95	12425	1	1	1	763.994	2288.96	3	2288.95	0.0079	1	33.16	0.0011	K	AKEQEAEPEEQEEDSSSDPR	L			File24970 Spectrum69 scans: 2472
2	sp|P55081|MFAP1_HUMAN	Microfibrillar-associated protein 1 OS=Homo sapiens OX=9606 GN=MFAP1 PE=1 SV=2	2074	51927	43	35	15	11	38.7	4.95	12562	1	1	1	777.382	2329.12	3	2329.11	0.0163	1	88.62	1.3e-08	R	KIVEPEVVGESDSEVEGDAWR	M			File24970 Spectrum10134 scans: 14284
2	sp|P55081|MFAP1_HUMAN	Microfibrillar-associated protein 1 OS=Homo sapiens OX=9606 GN=MFAP1 PE=1 SV=2	2074	51927	43	35	15	11	38.7	4.95	13035	1	1	1	876.357	2626.05	3	2626.03	0.0139	1	71.29	7.4e-08	R	MEREDSSEEEEEEIDDEEIER	R			File24970 Spectrum5864 scans: 9571
2	sp|P55081|MFAP1_HUMAN	Microfibrillar-associated protein 1 OS=Homo sapiens OX=9606 GN=MFAP1 PE=1 SV=2	2074	51927	43	35	15	11	38.7	4.95	13036	1	1	1	876.357	2626.05	3	2626.03	0.0148	1	80.91	8.1e-09	R	MEREDSSEEEEEEIDDEEIER	R			File24970 Spectrum5990 scans: 9711
2	sp|P55081|MFAP1_HUMAN	Microfibrillar-associated protein 1 OS=Homo sapiens OX=9606 GN=MFAP1 PE=1 SV=2	2074	51927	43	35	15	11	38.7	4.95	13037	1	1	1	876.357	2626.05	3	2626.03	0.0155	1	91.41	7.2e-10	R	MEREDSSEEEEEEIDDEEIER	R			File24970 Spectrum6119 scans: 9855
2	sp|P55081|MFAP1_HUMAN	Microfibrillar-associated protein 1 OS=Homo sapiens OX=9606 GN=MFAP1 PE=1 SV=2	2074	51927	43	35	15	11	38.7	4.95	13038	1	1	1	1314.04	2626.06	2	2626.03	0.0213	1	86.1	2.5e-09	R	MEREDSSEEEEEEIDDEEIER	R			File24970 Spectrum6049 scans: 9776
2	sp|P55081|MFAP1_HUMAN	Microfibrillar-associated protein 1 OS=Homo sapiens OX=9606 GN=MFAP1 PE=1 SV=2	2074	51927	43	35	15	11	38.7	4.95	13039	1	1	1	1314.04	2626.06	2	2626.03	0.0254	1	75.32	2.9e-08	R	MEREDSSEEEEEEIDDEEIER	R			File24970 Spectrum5914 scans: 9627
2	sp|P55081|MFAP1_HUMAN	Microfibrillar-associated protein 1 OS=Homo sapiens OX=9606 GN=MFAP1 PE=1 SV=2	2074	51927	43	35	15	11	38.7	4.95	13063	1	1	1	881.688	2642.04	3	2642.03	0.0114	1	77.97	1.6e-08	R	MEREDSSEEEEEEIDDEEIER	R	Oxidation (M)	0.100000000000000000000.0	File24970 Spectrum5751 scans: 9443
2	sp|P55081|MFAP1_HUMAN	Microfibrillar-associated protein 1 OS=Homo sapiens OX=9606 GN=MFAP1 PE=1 SV=2	2074	51927	43	35	15	11	38.7	4.95	13064	1	1	1	881.69	2642.05	3	2642.03	0.0176	1	94.6	3.5e-10	R	MEREDSSEEEEEEIDDEEIER	R	Oxidation (M)	0.100000000000000000000.0	File24970 Spectrum5490 scans: 9152
2	sp|P55081|MFAP1_HUMAN	Microfibrillar-associated protein 1 OS=Homo sapiens OX=9606 GN=MFAP1 PE=1 SV=2	2074	51927	43	35	15	11	38.7	4.95	13065	1	1	1	1322.03	2642.05	2	2642.03	0.0185	1	72.57	5.5e-08	R	MEREDSSEEEEEEIDDEEIER	R	Oxidation (M)	0.100000000000000000000.0	File24970 Spectrum5471 scans: 9131
2	sp|P55081|MFAP1_HUMAN	Microfibrillar-associated protein 1 OS=Homo sapiens OX=9606 GN=MFAP1 PE=1 SV=2	2074	51927	43	35	15	11	38.7	4.95	13066	1	1	1	881.69	2642.05	3	2642.03	0.0187	1	98.23	1.5e-10	R	MEREDSSEEEEEEIDDEEIER	R	Oxidation (M)	0.100000000000000000000.0	File24970 Spectrum5615 scans: 9292
2	sp|P55081|MFAP1_HUMAN	Microfibrillar-associated protein 1 OS=Homo sapiens OX=9606 GN=MFAP1 PE=1 SV=2	2074	51927	43	35	15	11	38.7	4.95	13067	1	1	1	881.69	2642.05	3	2642.03	0.0195	1	80.08	9.8e-09	R	MEREDSSEEEEEEIDDEEIER	R	Oxidation (M)	0.100000000000000000000.0	File24970 Spectrum5371 scans: 9019
2	sp|P55081|MFAP1_HUMAN	Microfibrillar-associated protein 1 OS=Homo sapiens OX=9606 GN=MFAP1 PE=1 SV=2	2074	51927	43	35	15	11	38.7	4.95	13207	1	1	1	1422.04	2842.06	2	2842.04	0.0156	0	124.17	3.8e-13	R	SGEESESESEYEEYTDSEDEMEPR	L			File24970 Spectrum8972 scans: 13021
2	sp|P55081|MFAP1_HUMAN	Microfibrillar-associated protein 1 OS=Homo sapiens OX=9606 GN=MFAP1 PE=1 SV=2	2074	51927	43	35	15	11	38.7	4.95	13208	1	1	1	948.36	2842.06	3	2842.04	0.0171	0	73.07	4.9e-08	R	SGEESESESEYEEYTDSEDEMEPR	L			File24970 Spectrum9002 scans: 13053
2	sp|P55081|MFAP1_HUMAN	Microfibrillar-associated protein 1 OS=Homo sapiens OX=9606 GN=MFAP1 PE=1 SV=2	2074	51927	43	35	15	11	38.7	4.95	13209	1	1	1	1422.04	2842.06	2	2842.04	0.0203	0	85.45	2.9e-09	R	SGEESESESEYEEYTDSEDEMEPR	L			File24970 Spectrum8830 scans: 12869
2	sp|P55081|MFAP1_HUMAN	Microfibrillar-associated protein 1 OS=Homo sapiens OX=9606 GN=MFAP1 PE=1 SV=2	2074	51927	43	35	15	11	38.7	4.95	13210	1	1	1	948.361	2842.06	3	2842.04	0.0219	0	68.44	1.4e-07	R	SGEESESESEYEEYTDSEDEMEPR	L			File24970 Spectrum8871 scans: 12913
2	sp|P55081|MFAP1_HUMAN	Microfibrillar-associated protein 1 OS=Homo sapiens OX=9606 GN=MFAP1 PE=1 SV=2	2074	51927	43	35	15	11	38.7	4.95	13213	1	1	1	1430.03	2858.04	2	2858.04	0.007	0	78.24	1.5e-08	R	SGEESESESEYEEYTDSEDEMEPR	L	Oxidation (M)	0.000000000000000000001000.0	File24970 Spectrum6393 scans: 10167
2	sp|P55081|MFAP1_HUMAN	Microfibrillar-associated protein 1 OS=Homo sapiens OX=9606 GN=MFAP1 PE=1 SV=2	2074	51927	43	35	15	11	38.7	4.95	13214	1	1	1	1430.03	2858.05	2	2858.04	0.0136	0	84.84	3.3e-09	R	SGEESESESEYEEYTDSEDEMEPR	L	Oxidation (M)	0.000000000000000000001000.0	File24970 Spectrum6548 scans: 10347
2	sp|P55081|MFAP1_HUMAN	Microfibrillar-associated protein 1 OS=Homo sapiens OX=9606 GN=MFAP1 PE=1 SV=2	2074	51927	43	35	15	11	38.7	4.95	13215	1	1	1	953.692	2858.05	3	2858.04	0.0174	0	49.74	1.1e-05	R	SGEESESESEYEEYTDSEDEMEPR	L	Oxidation (M)	0.000000000000000000001000.0	File24970 Spectrum6513 scans: 10309
2	sp|P55081|MFAP1_HUMAN	Microfibrillar-associated protein 1 OS=Homo sapiens OX=9606 GN=MFAP1 PE=1 SV=2	2074	51927	43	35	15	11	38.7	4.95	13216	1	1	1	953.692	2858.05	3	2858.04	0.0181	0	38.67	0.00014	R	SGEESESESEYEEYTDSEDEMEPR	L	Oxidation (M)	0.000000000000000000001000.0	File24970 Spectrum6398 scans: 10172	emPAI	2.87
3	sp|Q15393|SF3B3_HUMAN	Splicing factor 3B subunit 3 OS=Homo sapiens OX=9606 GN=SF3B3 PE=1 SV=4	1983	136575	59	49	13	11	13.1	5.13	99	1	1	1	362.695	723.376	2	723.374	0.0024	0	22.52	0.05	R	SLMAFR	L			File24970 Spectrum7270 scans: 11137
3	sp|Q15393|SF3B3_HUMAN	Splicing factor 3B subunit 3 OS=Homo sapiens OX=9606 GN=SF3B3 PE=1 SV=4	1983	136575	59	49	13	11	13.1	5.13	100	1	1	1	362.696	723.377	2	723.374	0.0032	0	21.25	0.066	R	SLMAFR	L			File24970 Spectrum6994 scans: 10836
3	sp|Q15393|SF3B3_HUMAN	Splicing factor 3B subunit 3 OS=Homo sapiens OX=9606 GN=SF3B3 PE=1 SV=4	1983	136575	59	49	13	11	13.1	5.13	101	1	1	1	362.696	723.377	2	723.374	0.0035	0	22.16	0.059	R	SLMAFR	L			File24970 Spectrum7133 scans: 10987
3	sp|Q15393|SF3B3_HUMAN	Splicing factor 3B subunit 3 OS=Homo sapiens OX=9606 GN=SF3B3 PE=1 SV=4	1983	136575	59	49	13	11	13.1	5.13	4307	1	1	1	595.348	1188.68	2	1188.68	0.0052	0	21.67	0.043	R	IVILEYQPSK	N			File24970 Spectrum9748 scans: 13872
3	sp|Q15393|SF3B3_HUMAN	Splicing factor 3B subunit 3 OS=Homo sapiens OX=9606 GN=SF3B3 PE=1 SV=4	1983	136575	59	49	13	11	13.1	5.13	4370	1	1	1	598.34	1194.67	2	1194.66	0.0047	0	12.72	0.48	R	LTISSPLEAHK	A			File24970 Spectrum6744 scans: 10561
3	sp|Q15393|SF3B3_HUMAN	Splicing factor 3B subunit 3 OS=Homo sapiens OX=9606 GN=SF3B3 PE=1 SV=4	1983	136575	59	49	13	11	13.1	5.13	5497	2	1	1	642.376	1282.74	2	1282.73	0.0084	0	11.93	0.43	R	IVPGQFLAVDPK	G			File24970 Spectrum11357 scans: 15623
3	sp|Q15393|SF3B3_HUMAN	Splicing factor 3B subunit 3 OS=Homo sapiens OX=9606 GN=SF3B3 PE=1 SV=4	1983	136575	59	49	13	11	13.1	5.13	5498	1	1	1	642.376	1282.74	2	1282.73	0.0096	0	21.93	0.042	R	IVPGQFLAVDPK	G			File24970 Spectrum11221 scans: 15472
3	sp|Q15393|SF3B3_HUMAN	Splicing factor 3B subunit 3 OS=Homo sapiens OX=9606 GN=SF3B3 PE=1 SV=4	1983	136575	59	49	13	11	13.1	5.13	5744	1	1	1	652.376	1302.74	2	1302.73	0.0073	0	54.13	3e-05	R	FLAVGLVDNTVR	I			File24970 Spectrum11689 scans: 15982
3	sp|Q15393|SF3B3_HUMAN	Splicing factor 3B subunit 3 OS=Homo sapiens OX=9606 GN=SF3B3 PE=1 SV=4	1983	136575	59	49	13	11	13.1	5.13	5745	1	1	1	652.376	1302.74	2	1302.73	0.0078	0	54.49	2.7e-05	R	FLAVGLVDNTVR	I			File24970 Spectrum11827 scans: 16129
3	sp|Q15393|SF3B3_HUMAN	Splicing factor 3B subunit 3 OS=Homo sapiens OX=9606 GN=SF3B3 PE=1 SV=4	1983	136575	59	49	13	11	13.1	5.13	5746	1	1	1	652.376	1302.74	2	1302.73	0.0083	0	48.39	0.00011	R	FLAVGLVDNTVR	I			File24970 Spectrum11397 scans: 15668
3	sp|Q15393|SF3B3_HUMAN	Splicing factor 3B subunit 3 OS=Homo sapiens OX=9606 GN=SF3B3 PE=1 SV=4	1983	136575	59	49	13	11	13.1	5.13	6827	1	1	1	704.34	1406.66	2	1406.66	-0.0002	0	29.87	0.012	R	MQGQEAVLAMSSR	S			File24970 Spectrum7513 scans: 11404
3	sp|Q15393|SF3B3_HUMAN	Splicing factor 3B subunit 3 OS=Homo sapiens OX=9606 GN=SF3B3 PE=1 SV=4	1983	136575	59	49	13	11	13.1	5.13	6828	1	1	1	704.343	1406.67	2	1406.66	0.0067	0	86.48	3.1e-08	R	MQGQEAVLAMSSR	S			File24970 Spectrum7264 scans: 11131
3	sp|Q15393|SF3B3_HUMAN	Splicing factor 3B subunit 3 OS=Homo sapiens OX=9606 GN=SF3B3 PE=1 SV=4	1983	136575	59	49	13	11	13.1	5.13	6829	1	1	1	704.343	1406.67	2	1406.66	0.0079	0	78.33	1.9e-07	R	MQGQEAVLAMSSR	S			File24970 Spectrum7130 scans: 10984
3	sp|Q15393|SF3B3_HUMAN	Splicing factor 3B subunit 3 OS=Homo sapiens OX=9606 GN=SF3B3 PE=1 SV=4	1983	136575	59	49	13	11	13.1	5.13	6830	1	1	1	704.346	1406.68	2	1406.66	0.0139	0	62.15	8.3e-06	R	MQGQEAVLAMSSR	S			File24970 Spectrum7002 scans: 10844
3	sp|Q15393|SF3B3_HUMAN	Splicing factor 3B subunit 3 OS=Homo sapiens OX=9606 GN=SF3B3 PE=1 SV=4	1983	136575	59	49	13	11	13.1	5.13	6977	1	1	1	712.338	1422.66	2	1422.66	0.0017	0	55.99	2.5e-05	R	MQGQEAVLAMSSR	S	Oxidation (M)	0.0000000001000.0	File24970 Spectrum2861 scans: 5850
3	sp|Q15393|SF3B3_HUMAN	Splicing factor 3B subunit 3 OS=Homo sapiens OX=9606 GN=SF3B3 PE=1 SV=4	1983	136575	59	49	13	11	13.1	5.13	6978	1	1	1	712.338	1422.66	2	1422.66	0.0028	0	85.89	2.6e-08	R	MQGQEAVLAMSSR	S	Oxidation (M)	0.1000000000000.0	File24970 Spectrum4849 scans: 8381
3	sp|Q15393|SF3B3_HUMAN	Splicing factor 3B subunit 3 OS=Homo sapiens OX=9606 GN=SF3B3 PE=1 SV=4	1983	136575	59	49	13	11	13.1	5.13	6979	1	1	1	712.34	1422.66	2	1422.66	0.0051	0	82.19	6.6e-08	R	MQGQEAVLAMSSR	S	Oxidation (M)	0.1000000000000.0	File24970 Spectrum4937 scans: 8498
3	sp|Q15393|SF3B3_HUMAN	Splicing factor 3B subunit 3 OS=Homo sapiens OX=9606 GN=SF3B3 PE=1 SV=4	1983	136575	59	49	13	11	13.1	5.13	6980	1	1	1	712.34	1422.66	2	1422.66	0.0053	0	71.5	7.8e-07	R	MQGQEAVLAMSSR	S	Oxidation (M)	0.0000000001000.0	File24970 Spectrum3095 scans: 6117
3	sp|Q15393|SF3B3_HUMAN	Splicing factor 3B subunit 3 OS=Homo sapiens OX=9606 GN=SF3B3 PE=1 SV=4	1983	136575	59	49	13	11	13.1	5.13	6981	2	1	1	712.34	1422.66	2	1422.66	0.0053	0	8.81	1.5	R	MQGQEAVLAMSSR	S	Oxidation (M)	0.1000000000000.0	File24970 Spectrum6881 scans: 10713
3	sp|Q15393|SF3B3_HUMAN	Splicing factor 3B subunit 3 OS=Homo sapiens OX=9606 GN=SF3B3 PE=1 SV=4	1983	136575	59	49	13	11	13.1	5.13	6982	1	1	1	712.34	1422.67	2	1422.66	0.0056	0	35.7	0.003	R	MQGQEAVLAMSSR	S	Oxidation (M)	0.1000000000000.0	File24970 Spectrum7125 scans: 10978
3	sp|Q15393|SF3B3_HUMAN	Splicing factor 3B subunit 3 OS=Homo sapiens OX=9606 GN=SF3B3 PE=1 SV=4	1983	136575	59	49	13	11	13.1	5.13	6983	2	1	1	712.34	1422.67	2	1422.66	0.0059	0	21.46	0.079	R	MQGQEAVLAMSSR	S	Oxidation (M)	0.1000000000000.0	File24970 Spectrum5599 scans: 9274
3	sp|Q15393|SF3B3_HUMAN	Splicing factor 3B subunit 3 OS=Homo sapiens OX=9606 GN=SF3B3 PE=1 SV=4	1983	136575	59	49	13	11	13.1	5.13	6984	1	1	1	712.34	1422.67	2	1422.66	0.006	0	96.68	2.4e-09	R	MQGQEAVLAMSSR	S	Oxidation (M)	0.1000000000000.0	File24970 Spectrum5030 scans: 8620
3	sp|Q15393|SF3B3_HUMAN	Splicing factor 3B subunit 3 OS=Homo sapiens OX=9606 GN=SF3B3 PE=1 SV=4	1983	136575	59	49	13	11	13.1	5.13	6985	2	1	1	712.34	1422.67	2	1422.66	0.0067	0	37.75	0.0018	R	MQGQEAVLAMSSR	S	Oxidation (M)	0.1000000000000.0	File24970 Spectrum5364 scans: 9011
3	sp|Q15393|SF3B3_HUMAN	Splicing factor 3B subunit 3 OS=Homo sapiens OX=9606 GN=SF3B3 PE=1 SV=4	1983	136575	59	49	13	11	13.1	5.13	6986	1	1	1	712.341	1422.67	2	1422.66	0.0076	0	59.94	1.1e-05	R	MQGQEAVLAMSSR	S	Oxidation (M)	0.0000000001000.0	File24970 Spectrum2981 scans: 5985
3	sp|Q15393|SF3B3_HUMAN	Splicing factor 3B subunit 3 OS=Homo sapiens OX=9606 GN=SF3B3 PE=1 SV=4	1983	136575	59	49	13	11	13.1	5.13	6987	2	1	1	712.342	1422.67	2	1422.66	0.0094	0	16.26	0.26	R	MQGQEAVLAMSSR	S	Oxidation (M)	0.1000000000000.0	File24970 Spectrum6102 scans: 9836
3	sp|Q15393|SF3B3_HUMAN	Splicing factor 3B subunit 3 OS=Homo sapiens OX=9606 GN=SF3B3 PE=1 SV=4	1983	136575	59	49	13	11	13.1	5.13	6988	5	1	1	712.342	1422.67	2	1422.66	0.0099	0	3.08	5.3	R	MQGQEAVLAMSSR	S	Oxidation (M)	0.1000000000000.0	File24970 Spectrum6222 scans: 9970
3	sp|Q15393|SF3B3_HUMAN	Splicing factor 3B subunit 3 OS=Homo sapiens OX=9606 GN=SF3B3 PE=1 SV=4	1983	136575	59	49	13	11	13.1	5.13	6989	1	1	1	712.342	1422.67	2	1422.66	0.0101	0	44.66	0.00037	R	MQGQEAVLAMSSR	S	Oxidation (M)	0.0000000001000.0	File24970 Spectrum3215 scans: 6254
3	sp|Q15393|SF3B3_HUMAN	Splicing factor 3B subunit 3 OS=Homo sapiens OX=9606 GN=SF3B3 PE=1 SV=4	1983	136575	59	49	13	11	13.1	5.13	6991	2	1	1	712.342	1422.67	2	1422.66	0.0104	0	31.29	0.008	R	MQGQEAVLAMSSR	S	Oxidation (M)	0.1000000000000.0	File24970 Spectrum5251 scans: 8882
3	sp|Q15393|SF3B3_HUMAN	Splicing factor 3B subunit 3 OS=Homo sapiens OX=9606 GN=SF3B3 PE=1 SV=4	1983	136575	59	49	13	11	13.1	5.13	6994	1	1	1	712.342	1422.67	2	1422.66	0.011	0	98.97	1.4e-09	R	MQGQEAVLAMSSR	S	Oxidation (M)	0.1000000000000.0	File24970 Spectrum5141 scans: 8751
3	sp|Q15393|SF3B3_HUMAN	Splicing factor 3B subunit 3 OS=Homo sapiens OX=9606 GN=SF3B3 PE=1 SV=4	1983	136575	59	49	13	11	13.1	5.13	7171	1	1	1	720.337	1438.66	2	1438.65	0.0046	0	61.59	6.6e-06	R	MQGQEAVLAMSSR	S	2 Oxidation (M)	0.1000000001000.0	File24970 Spectrum1524 scans: 4291
3	sp|Q15393|SF3B3_HUMAN	Splicing factor 3B subunit 3 OS=Homo sapiens OX=9606 GN=SF3B3 PE=1 SV=4	1983	136575	59	49	13	11	13.1	5.13	7663	1	1	1	744.881	1487.75	2	1487.75	0.001	0	59.82	1.7e-05	R	TVLDPVTGDLSDTR	T			File24970 Spectrum9906 scans: 14044
3	sp|Q15393|SF3B3_HUMAN	Splicing factor 3B subunit 3 OS=Homo sapiens OX=9606 GN=SF3B3 PE=1 SV=4	1983	136575	59	49	13	11	13.1	5.13	7664	1	1	1	744.882	1487.75	2	1487.75	0.0023	0	32.61	0.0089	R	TVLDPVTGDLSDTR	T			File24970 Spectrum10068 scans: 14215
3	sp|Q15393|SF3B3_HUMAN	Splicing factor 3B subunit 3 OS=Homo sapiens OX=9606 GN=SF3B3 PE=1 SV=4	1983	136575	59	49	13	11	13.1	5.13	7665	1	1	1	496.924	1487.75	3	1487.75	0.0045	0	51.67	0.00011	R	TVLDPVTGDLSDTR	T			File24970 Spectrum9511 scans: 13608
3	sp|Q15393|SF3B3_HUMAN	Splicing factor 3B subunit 3 OS=Homo sapiens OX=9606 GN=SF3B3 PE=1 SV=4	1983	136575	59	49	13	11	13.1	5.13	7668	1	1	1	744.884	1487.75	2	1487.75	0.0057	0	74.49	5.6e-07	R	TVLDPVTGDLSDTR	T			File24970 Spectrum9515 scans: 13613
3	sp|Q15393|SF3B3_HUMAN	Splicing factor 3B subunit 3 OS=Homo sapiens OX=9606 GN=SF3B3 PE=1 SV=4	1983	136575	59	49	13	11	13.1	5.13	7669	1	1	1	744.884	1487.75	2	1487.75	0.0068	0	69.4	1.8e-06	R	TVLDPVTGDLSDTR	T			File24970 Spectrum9636 scans: 13749
3	sp|Q15393|SF3B3_HUMAN	Splicing factor 3B subunit 3 OS=Homo sapiens OX=9606 GN=SF3B3 PE=1 SV=4	1983	136575	59	49	13	11	13.1	5.13	7670	1	1	1	744.884	1487.75	2	1487.75	0.0075	0	88.72	2.1e-08	R	TVLDPVTGDLSDTR	T			File24970 Spectrum9759 scans: 13884
3	sp|Q15393|SF3B3_HUMAN	Splicing factor 3B subunit 3 OS=Homo sapiens OX=9606 GN=SF3B3 PE=1 SV=4	1983	136575	59	49	13	11	13.1	5.13	7671	1	1	1	744.885	1487.76	2	1487.75	0.0089	0	53.87	6.6e-05	R	TVLDPVTGDLSDTR	T			File24970 Spectrum9394 scans: 13480
3	sp|Q15393|SF3B3_HUMAN	Splicing factor 3B subunit 3 OS=Homo sapiens OX=9606 GN=SF3B3 PE=1 SV=4	1983	136575	59	49	13	11	13.1	5.13	7672	1	1	1	744.888	1487.76	2	1487.75	0.0142	0	34.34	0.0059	R	TVLDPVTGDLSDTR	T			File24970 Spectrum8933 scans: 12979
3	sp|Q15393|SF3B3_HUMAN	Splicing factor 3B subunit 3 OS=Homo sapiens OX=9606 GN=SF3B3 PE=1 SV=4	1983	136575	59	49	13	11	13.1	5.13	9321	1	1	1	840.908	1679.8	2	1679.79	0.0084	0	83.28	5e-08	K	ITLETDEDMVTEIR	L	Oxidation (M)	0.00000000100000.0	File24970 Spectrum9576 scans: 13682
3	sp|Q15393|SF3B3_HUMAN	Splicing factor 3B subunit 3 OS=Homo sapiens OX=9606 GN=SF3B3 PE=1 SV=4	1983	136575	59	49	13	11	13.1	5.13	9322	1	1	1	840.908	1679.8	2	1679.79	0.0091	0	61.21	8e-06	K	ITLETDEDMVTEIR	L	Oxidation (M)	0.00000000100000.0	File24970 Spectrum9704 scans: 13824
3	sp|Q15393|SF3B3_HUMAN	Splicing factor 3B subunit 3 OS=Homo sapiens OX=9606 GN=SF3B3 PE=1 SV=4	1983	136575	59	49	13	11	13.1	5.13	9333	1	1	1	841.453	1680.89	2	1680.88	0.0084	0	61.05	8.4e-06	K	TPVEEVPAAIAPFQGR	V			File24970 Spectrum11218 scans: 15469
3	sp|Q15393|SF3B3_HUMAN	Splicing factor 3B subunit 3 OS=Homo sapiens OX=9606 GN=SF3B3 PE=1 SV=4	1983	136575	59	49	13	11	13.1	5.13	9416	8	1	1	847.911	1693.81	2	1693.82	-0.0167	1	2.73	7	R	VRMQGQEAVLAMSSR	S	2 Oxidation (M)	0.001000000001000.0	File24970 Spectrum2287 scans: 5194
3	sp|Q15393|SF3B3_HUMAN	Splicing factor 3B subunit 3 OS=Homo sapiens OX=9606 GN=SF3B3 PE=1 SV=4	1983	136575	59	49	13	11	13.1	5.13	10225	1	1	1	603.635	1807.88	3	1807.87	0.009	0	79.39	1.3e-07	R	NENQLIIFADDTYPR	W			File24970 Spectrum12881 scans: 17264
3	sp|Q15393|SF3B3_HUMAN	Splicing factor 3B subunit 3 OS=Homo sapiens OX=9606 GN=SF3B3 PE=1 SV=4	1983	136575	59	49	13	11	13.1	5.13	10226	1	1	1	904.949	1807.88	2	1807.87	0.0102	0	93.33	5.4e-09	R	NENQLIIFADDTYPR	W			File24970 Spectrum12842 scans: 17223
3	sp|Q15393|SF3B3_HUMAN	Splicing factor 3B subunit 3 OS=Homo sapiens OX=9606 GN=SF3B3 PE=1 SV=4	1983	136575	59	49	13	11	13.1	5.13	10227	1	1	1	603.635	1807.88	3	1807.87	0.0106	0	65.12	3.6e-06	R	NENQLIIFADDTYPR	W			File24970 Spectrum12758 scans: 17133
3	sp|Q15393|SF3B3_HUMAN	Splicing factor 3B subunit 3 OS=Homo sapiens OX=9606 GN=SF3B3 PE=1 SV=4	1983	136575	59	49	13	11	13.1	5.13	10228	1	1	1	904.95	1807.89	2	1807.87	0.0114	0	98.41	1.7e-09	R	NENQLIIFADDTYPR	W			File24970 Spectrum12974 scans: 17363
3	sp|Q15393|SF3B3_HUMAN	Splicing factor 3B subunit 3 OS=Homo sapiens OX=9606 GN=SF3B3 PE=1 SV=4	1983	136575	59	49	13	11	13.1	5.13	10229	1	1	1	904.952	1807.89	2	1807.87	0.0151	0	62.23	7.2e-06	R	NENQLIIFADDTYPR	W			File24970 Spectrum13159 scans: 17559
3	sp|Q15393|SF3B3_HUMAN	Splicing factor 3B subunit 3 OS=Homo sapiens OX=9606 GN=SF3B3 PE=1 SV=4	1983	136575	59	49	13	11	13.1	5.13	10537	1	1	1	927.925	1853.83	2	1853.83	0.0068	0	37.92	0.0011	R	LPPNTNDEVDEDPTGNK	A			File24970 Spectrum2256 scans: 5156
3	sp|Q15393|SF3B3_HUMAN	Splicing factor 3B subunit 3 OS=Homo sapiens OX=9606 GN=SF3B3 PE=1 SV=4	1983	136575	59	49	13	11	13.1	5.13	10538	1	1	1	927.925	1853.84	2	1853.83	0.0084	0	81.19	5.5e-08	R	LPPNTNDEVDEDPTGNK	A			File24970 Spectrum2613 scans: 5570
3	sp|Q15393|SF3B3_HUMAN	Splicing factor 3B subunit 3 OS=Homo sapiens OX=9606 GN=SF3B3 PE=1 SV=4	1983	136575	59	49	13	11	13.1	5.13	10539	1	1	1	618.953	1853.84	3	1853.83	0.0087	0	36.84	0.0015	R	LPPNTNDEVDEDPTGNK	A			File24970 Spectrum2722 scans: 5691
3	sp|Q15393|SF3B3_HUMAN	Splicing factor 3B subunit 3 OS=Homo sapiens OX=9606 GN=SF3B3 PE=1 SV=4	1983	136575	59	49	13	11	13.1	5.13	10540	1	1	1	927.926	1853.84	2	1853.83	0.0089	0	93.29	3.4e-09	R	LPPNTNDEVDEDPTGNK	A			File24970 Spectrum2498 scans: 5435
3	sp|Q15393|SF3B3_HUMAN	Splicing factor 3B subunit 3 OS=Homo sapiens OX=9606 GN=SF3B3 PE=1 SV=4	1983	136575	59	49	13	11	13.1	5.13	10541	1	1	1	927.926	1853.84	2	1853.83	0.0098	0	70.55	6.4e-07	R	LPPNTNDEVDEDPTGNK	A			File24970 Spectrum2973 scans: 5975
3	sp|Q15393|SF3B3_HUMAN	Splicing factor 3B subunit 3 OS=Homo sapiens OX=9606 GN=SF3B3 PE=1 SV=4	1983	136575	59	49	13	11	13.1	5.13	10542	1	1	1	927.926	1853.84	2	1853.83	0.0103	0	78.52	1e-07	R	LPPNTNDEVDEDPTGNK	A			File24970 Spectrum2733 scans: 5704
3	sp|Q15393|SF3B3_HUMAN	Splicing factor 3B subunit 3 OS=Homo sapiens OX=9606 GN=SF3B3 PE=1 SV=4	1983	136575	59	49	13	11	13.1	5.13	10543	1	1	1	618.953	1853.84	3	1853.83	0.0107	0	37.39	0.0013	R	LPPNTNDEVDEDPTGNK	A			File24970 Spectrum2480 scans: 5414
3	sp|Q15393|SF3B3_HUMAN	Splicing factor 3B subunit 3 OS=Homo sapiens OX=9606 GN=SF3B3 PE=1 SV=4	1983	136575	59	49	13	11	13.1	5.13	10544	1	1	1	618.954	1853.84	3	1853.83	0.0115	0	29.51	0.0088	R	LPPNTNDEVDEDPTGNK	A			File24970 Spectrum2597 scans: 5551
3	sp|Q15393|SF3B3_HUMAN	Splicing factor 3B subunit 3 OS=Homo sapiens OX=9606 GN=SF3B3 PE=1 SV=4	1983	136575	59	49	13	11	13.1	5.13	10545	1	1	1	927.927	1853.84	2	1853.83	0.0118	0	107.21	1.5e-10	R	LPPNTNDEVDEDPTGNK	A			File24970 Spectrum2378 scans: 5297
3	sp|Q15393|SF3B3_HUMAN	Splicing factor 3B subunit 3 OS=Homo sapiens OX=9606 GN=SF3B3 PE=1 SV=4	1983	136575	59	49	13	11	13.1	5.13	10547	1	1	1	618.955	1853.84	3	1853.83	0.0139	0	17.83	0.13	R	LPPNTNDEVDEDPTGNK	A			File24970 Spectrum2362 scans: 5278
3	sp|Q15393|SF3B3_HUMAN	Splicing factor 3B subunit 3 OS=Homo sapiens OX=9606 GN=SF3B3 PE=1 SV=4	1983	136575	59	49	13	11	13.1	5.13	10927	6	1	1	642.647	1924.92	3	1924.94	-0.022	0	1.4	7.5	R	WVTTASLLDYDTVAGADK	F			File24970 Spectrum1027 scans: 3737
3	sp|Q15393|SF3B3_HUMAN	Splicing factor 3B subunit 3 OS=Homo sapiens OX=9606 GN=SF3B3 PE=1 SV=4	1983	136575	59	49	13	11	13.1	5.13	10928	1	1	1	963.483	1924.95	2	1924.94	0.0098	0	35.1	0.0035	R	WVTTASLLDYDTVAGADK	F			File24970 Spectrum12960 scans: 17347	emPAI	0.46
4	sp|Q13435|SF3B2_HUMAN	Splicing factor 3B subunit 2 OS=Homo sapiens OX=9606 GN=SF3B2 PE=1 SV=2	1362	100279	48	34	15	11	16.6	5.52	212	1	1	1	377.712	753.409	2	753.406	0.0028	0	35.61	0.0026	R	IFEAFK	L			File24970 Spectrum7566 scans: 11468
4	sp|Q13435|SF3B2_HUMAN	Splicing factor 3B subunit 2 OS=Homo sapiens OX=9606 GN=SF3B2 PE=1 SV=2	1362	100279	48	34	15	11	16.6	5.52	213	1	1	1	377.712	753.409	2	753.406	0.0029	0	23.82	0.039	R	IFEAFK	L			File24970 Spectrum7451 scans: 11334
4	sp|Q13435|SF3B2_HUMAN	Splicing factor 3B subunit 2 OS=Homo sapiens OX=9606 GN=SF3B2 PE=1 SV=2	1362	100279	48	34	15	11	16.6	5.52	215	1	1	1	377.712	753.409	2	753.406	0.0034	0	19.49	0.11	R	IFEAFK	L			File24970 Spectrum7692 scans: 11611
4	sp|Q13435|SF3B2_HUMAN	Splicing factor 3B subunit 2 OS=Homo sapiens OX=9606 GN=SF3B2 PE=1 SV=2	1362	100279	48	34	15	11	16.6	5.52	510	1	1	1	404.236	806.458	2	806.454	0.004	0	16.68	0.17	R	FTVAELK	Q			File24970 Spectrum6993 scans: 10835
4	sp|Q13435|SF3B2_HUMAN	Splicing factor 3B subunit 2 OS=Homo sapiens OX=9606 GN=SF3B2 PE=1 SV=2	1362	100279	48	34	15	11	16.6	5.52	511	1	1	1	404.236	806.458	2	806.454	0.0041	0	40.02	0.00078	R	FTVAELK	Q			File24970 Spectrum7131 scans: 10985
4	sp|Q13435|SF3B2_HUMAN	Splicing factor 3B subunit 2 OS=Homo sapiens OX=9606 GN=SF3B2 PE=1 SV=2	1362	100279	48	34	15	11	16.6	5.52	735	1	1	1	417.711	833.408	2	833.407	0.0016	0	14.74	0.68	R	TGIQEMR	E			File24970 Spectrum980 scans: 3683
4	sp|Q13435|SF3B2_HUMAN	Splicing factor 3B subunit 2 OS=Homo sapiens OX=9606 GN=SF3B2 PE=1 SV=2	1362	100279	48	34	15	11	16.6	5.52	2486	1	1	1	514.792	1027.57	2	1027.57	0.0028	0	38.14	0.002	R	AAVLLEQER	Q			File24970 Spectrum3900 scans: 7053
4	sp|Q13435|SF3B2_HUMAN	Splicing factor 3B subunit 2 OS=Homo sapiens OX=9606 GN=SF3B2 PE=1 SV=2	1362	100279	48	34	15	11	16.6	5.52	2487	1	1	1	514.793	1027.57	2	1027.57	0.005	0	36.59	0.003	R	AAVLLEQER	Q			File24970 Spectrum3793 scans: 6921
4	sp|Q13435|SF3B2_HUMAN	Splicing factor 3B subunit 2 OS=Homo sapiens OX=9606 GN=SF3B2 PE=1 SV=2	1362	100279	48	34	15	11	16.6	5.52	3000	1	1	1	537.743	1073.47	2	1073.47	0.0012	0	8.43	0.55	R	EMDDPSVGPK	I			File24970 Spectrum1085 scans: 3799
4	sp|Q13435|SF3B2_HUMAN	Splicing factor 3B subunit 2 OS=Homo sapiens OX=9606 GN=SF3B2 PE=1 SV=2	1362	100279	48	34	15	11	16.6	5.52	3631	7	1	1	566.767	1131.52	2	1131.53	-0.0117	0	0.05	9	R	GPPPPPGDENR	E			File24970 Spectrum3412 scans: 6486
4	sp|Q13435|SF3B2_HUMAN	Splicing factor 3B subunit 2 OS=Homo sapiens OX=9606 GN=SF3B2 PE=1 SV=2	1362	100279	48	34	15	11	16.6	5.52	3632	3	1	1	566.767	1131.52	2	1131.53	-0.0116	0	5.93	2.3	R	GPPPPPGDENR	E			File24970 Spectrum3282 scans: 6338
4	sp|Q13435|SF3B2_HUMAN	Splicing factor 3B subunit 2 OS=Homo sapiens OX=9606 GN=SF3B2 PE=1 SV=2	1362	100279	48	34	15	11	16.6	5.52	3648	3	1	1	566.771	1131.53	2	1131.53	-0.0043	0	0.34	8.4	R	GPPPPPGDENR	E			File24970 Spectrum5334 scans: 8975
4	sp|Q13435|SF3B2_HUMAN	Splicing factor 3B subunit 2 OS=Homo sapiens OX=9606 GN=SF3B2 PE=1 SV=2	1362	100279	48	34	15	11	16.6	5.52	5816	1	1	1	657.832	1313.65	2	1313.65	0.0032	0	84.18	4.7e-08	R	VGEPVALSEEER	L			File24970 Spectrum4587 scans: 8030
4	sp|Q13435|SF3B2_HUMAN	Splicing factor 3B subunit 2 OS=Homo sapiens OX=9606 GN=SF3B2 PE=1 SV=2	1362	100279	48	34	15	11	16.6	5.52	5817	1	1	1	657.832	1313.65	2	1313.65	0.0032	0	64.08	4.8e-06	R	VGEPVALSEEER	L			File24970 Spectrum4685 scans: 8158
4	sp|Q13435|SF3B2_HUMAN	Splicing factor 3B subunit 2 OS=Homo sapiens OX=9606 GN=SF3B2 PE=1 SV=2	1362	100279	48	34	15	11	16.6	5.52	5818	1	1	1	657.832	1313.65	2	1313.65	0.0038	0	70.79	1.1e-06	R	VGEPVALSEEER	L			File24970 Spectrum4496 scans: 7910
4	sp|Q13435|SF3B2_HUMAN	Splicing factor 3B subunit 2 OS=Homo sapiens OX=9606 GN=SF3B2 PE=1 SV=2	1362	100279	48	34	15	11	16.6	5.52	5819	1	1	1	657.833	1313.65	2	1313.65	0.0048	0	55.54	3.7e-05	R	VGEPVALSEEER	L			File24970 Spectrum4399 scans: 7786
4	sp|Q13435|SF3B2_HUMAN	Splicing factor 3B subunit 2 OS=Homo sapiens OX=9606 GN=SF3B2 PE=1 SV=2	1362	100279	48	34	15	11	16.6	5.52	5820	1	1	1	657.833	1313.65	2	1313.65	0.0051	0	25.63	0.036	R	VGEPVALSEEER	L			File24970 Spectrum4864 scans: 8403
4	sp|Q13435|SF3B2_HUMAN	Splicing factor 3B subunit 2 OS=Homo sapiens OX=9606 GN=SF3B2 PE=1 SV=2	1362	100279	48	34	15	11	16.6	5.52	6362	1	1	1	683.422	1364.83	2	1364.83	0.0044	0	32.73	0.0011	R	QTGIVLNRPVLR	G			File24970 Spectrum7577 scans: 11482
4	sp|Q13435|SF3B2_HUMAN	Splicing factor 3B subunit 2 OS=Homo sapiens OX=9606 GN=SF3B2 PE=1 SV=2	1362	100279	48	34	15	11	16.6	5.52	6363	1	1	1	455.951	1364.83	3	1364.83	0.0054	0	48.06	2.7e-05	R	QTGIVLNRPVLR	G			File24970 Spectrum7505 scans: 11396
4	sp|Q13435|SF3B2_HUMAN	Splicing factor 3B subunit 2 OS=Homo sapiens OX=9606 GN=SF3B2 PE=1 SV=2	1362	100279	48	34	15	11	16.6	5.52	6364	1	1	1	683.423	1364.83	2	1364.83	0.0058	0	34.49	0.00062	R	QTGIVLNRPVLR	G			File24970 Spectrum7466 scans: 11352
4	sp|Q13435|SF3B2_HUMAN	Splicing factor 3B subunit 2 OS=Homo sapiens OX=9606 GN=SF3B2 PE=1 SV=2	1362	100279	48	34	15	11	16.6	5.52	6365	1	1	1	455.951	1364.83	3	1364.83	0.0069	0	20.89	0.014	R	QTGIVLNRPVLR	G			File24970 Spectrum7653 scans: 11569
4	sp|Q13435|SF3B2_HUMAN	Splicing factor 3B subunit 2 OS=Homo sapiens OX=9606 GN=SF3B2 PE=1 SV=2	1362	100279	48	34	15	11	16.6	5.52	6366	1	1	1	455.952	1364.83	3	1364.83	0.0073	0	29.89	0.0017	R	QTGIVLNRPVLR	G			File24970 Spectrum7380 scans: 11255
4	sp|Q13435|SF3B2_HUMAN	Splicing factor 3B subunit 2 OS=Homo sapiens OX=9606 GN=SF3B2 PE=1 SV=2	1362	100279	48	34	15	11	16.6	5.52	8278	1	1	1	778.425	1554.84	2	1554.83	0.0102	1	44.11	0.0004	R	VGEPVALSEEERLK	L			File24970 Spectrum6915 scans: 10750
4	sp|Q13435|SF3B2_HUMAN	Splicing factor 3B subunit 2 OS=Homo sapiens OX=9606 GN=SF3B2 PE=1 SV=2	1362	100279	48	34	15	11	16.6	5.52	9841	1	1	1	586.312	1755.91	3	1755.89	0.0205	0	22.72	0.065	K	LAQQQAALLMQQEER	A			File24970 Spectrum9293 scans: 13372
4	sp|Q13435|SF3B2_HUMAN	Splicing factor 3B subunit 2 OS=Homo sapiens OX=9606 GN=SF3B2 PE=1 SV=2	1362	100279	48	34	15	11	16.6	5.52	9842	1	1	1	878.965	1755.92	2	1755.89	0.0215	0	12.89	0.6	K	LAQQQAALLMQQEER	A			File24970 Spectrum9405 scans: 13492
4	sp|Q13435|SF3B2_HUMAN	Splicing factor 3B subunit 2 OS=Homo sapiens OX=9606 GN=SF3B2 PE=1 SV=2	1362	100279	48	34	15	11	16.6	5.52	9845	1	1	1	878.966	1755.92	2	1755.89	0.0238	0	11.01	0.95	K	LAQQQAALLMQQEER	A			File24970 Spectrum9268 scans: 13345
4	sp|Q13435|SF3B2_HUMAN	Splicing factor 3B subunit 2 OS=Homo sapiens OX=9606 GN=SF3B2 PE=1 SV=2	1362	100279	48	34	15	11	16.6	5.52	10979	1	1	1	970.952	1939.89	2	1939.89	0.0039	0	129.63	9.7e-13	R	SSLGQSASETEEDTVSVSK	K			File24970 Spectrum4884 scans: 8428
4	sp|Q13435|SF3B2_HUMAN	Splicing factor 3B subunit 2 OS=Homo sapiens OX=9606 GN=SF3B2 PE=1 SV=2	1362	100279	48	34	15	11	16.6	5.52	10980	1	1	1	970.954	1939.89	2	1939.89	0.0071	0	135.51	2.6e-13	R	SSLGQSASETEEDTVSVSK	K			File24970 Spectrum4973 scans: 8548
4	sp|Q13435|SF3B2_HUMAN	Splicing factor 3B subunit 2 OS=Homo sapiens OX=9606 GN=SF3B2 PE=1 SV=2	1362	100279	48	34	15	11	16.6	5.52	11377	1	1	1	665.363	1993.07	3	1993.06	0.0083	1	41.18	0.00062	K	LAEIGAPIQGNREELVER	L			File24970 Spectrum9007 scans: 13059
4	sp|Q13435|SF3B2_HUMAN	Splicing factor 3B subunit 2 OS=Homo sapiens OX=9606 GN=SF3B2 PE=1 SV=2	1362	100279	48	34	15	11	16.6	5.52	11378	1	1	1	997.544	1993.07	2	1993.06	0.015	1	25.41	0.02	K	LAEIGAPIQGNREELVER	L			File24970 Spectrum8996 scans: 13046
4	sp|Q13435|SF3B2_HUMAN	Splicing factor 3B subunit 2 OS=Homo sapiens OX=9606 GN=SF3B2 PE=1 SV=2	1362	100279	48	34	15	11	16.6	5.52	12080	1	1	1	730.007	2187	3	2186.99	0.0095	1	45.1	0.00026	R	GPPPPPGDENREMDDPSVGPK	I			File24970 Spectrum3271 scans: 6325
4	sp|Q13435|SF3B2_HUMAN	Splicing factor 3B subunit 2 OS=Homo sapiens OX=9606 GN=SF3B2 PE=1 SV=2	1362	100279	48	34	15	11	16.6	5.52	12081	1	1	1	730.008	2187	3	2186.99	0.0105	1	21.73	0.058	R	GPPPPPGDENREMDDPSVGPK	I			File24970 Spectrum3164 scans: 6196
4	sp|Q13435|SF3B2_HUMAN	Splicing factor 3B subunit 2 OS=Homo sapiens OX=9606 GN=SF3B2 PE=1 SV=2	1362	100279	48	34	15	11	16.6	5.52	12082	1	1	1	730.008	2187	3	2186.99	0.0117	1	20.61	0.078	R	GPPPPPGDENREMDDPSVGPK	I			File24970 Spectrum3532 scans: 6619
4	sp|Q13435|SF3B2_HUMAN	Splicing factor 3B subunit 2 OS=Homo sapiens OX=9606 GN=SF3B2 PE=1 SV=2	1362	100279	48	34	15	11	16.6	5.52	12083	1	1	1	730.009	2187	3	2186.99	0.0135	1	24.7	0.03	R	GPPPPPGDENREMDDPSVGPK	I			File24970 Spectrum3399 scans: 6472
4	sp|Q13435|SF3B2_HUMAN	Splicing factor 3B subunit 2 OS=Homo sapiens OX=9606 GN=SF3B2 PE=1 SV=2	1362	100279	48	34	15	11	16.6	5.52	12137	1	1	1	735.337	2202.99	3	2202.99	0.0036	1	17.91	0.1	R	GPPPPPGDENREMDDPSVGPK	I	Oxidation (M)	0.000000000000100000000.0	File24970 Spectrum1561 scans: 4333
4	sp|Q13435|SF3B2_HUMAN	Splicing factor 3B subunit 2 OS=Homo sapiens OX=9606 GN=SF3B2 PE=1 SV=2	1362	100279	48	34	15	11	16.6	5.52	12138	1	1	1	735.337	2202.99	3	2202.99	0.0043	1	17.42	0.12	R	GPPPPPGDENREMDDPSVGPK	I	Oxidation (M)	0.000000000000100000000.0	File24970 Spectrum1705 scans: 4487
4	sp|Q13435|SF3B2_HUMAN	Splicing factor 3B subunit 2 OS=Homo sapiens OX=9606 GN=SF3B2 PE=1 SV=2	1362	100279	48	34	15	11	16.6	5.52	12139	1	1	1	735.339	2202.99	3	2202.99	0.0089	1	22.12	0.043	R	GPPPPPGDENREMDDPSVGPK	I	Oxidation (M)	0.000000000000100000000.0	File24970 Spectrum1449 scans: 4204
4	sp|Q13435|SF3B2_HUMAN	Splicing factor 3B subunit 2 OS=Homo sapiens OX=9606 GN=SF3B2 PE=1 SV=2	1362	100279	48	34	15	11	16.6	5.52	12174	1	1	1	738.293	2211.86	3	2211.85	0.0052	0	40.27	9.4e-05	R	QEEMNSQQEEEEMETDAR	S			File24970 Spectrum4947 scans: 8510
4	sp|Q13435|SF3B2_HUMAN	Splicing factor 3B subunit 2 OS=Homo sapiens OX=9606 GN=SF3B2 PE=1 SV=2	1362	100279	48	34	15	11	16.6	5.52	12175	1	1	1	1106.94	2211.86	2	2211.85	0.0056	0	108.62	1.4e-11	R	QEEMNSQQEEEEMETDAR	S			File24970 Spectrum5037 scans: 8628
4	sp|Q13435|SF3B2_HUMAN	Splicing factor 3B subunit 2 OS=Homo sapiens OX=9606 GN=SF3B2 PE=1 SV=2	1362	100279	48	34	15	11	16.6	5.52	12176	1	1	1	1106.94	2211.86	2	2211.85	0.0083	0	104.2	3.8e-11	R	QEEMNSQQEEEEMETDAR	S			File24970 Spectrum4939 scans: 8500
4	sp|Q13435|SF3B2_HUMAN	Splicing factor 3B subunit 2 OS=Homo sapiens OX=9606 GN=SF3B2 PE=1 SV=2	1362	100279	48	34	15	11	16.6	5.52	12177	1	1	1	1106.94	2211.87	2	2211.85	0.0122	0	95.39	2.9e-10	R	QEEMNSQQEEEEMETDAR	S			File24970 Spectrum7302 scans: 11171
4	sp|Q13435|SF3B2_HUMAN	Splicing factor 3B subunit 2 OS=Homo sapiens OX=9606 GN=SF3B2 PE=1 SV=2	1362	100279	48	34	15	11	16.6	5.52	12250	1	1	1	1114.93	2227.85	2	2227.85	0.0031	0	82.04	6.3e-09	R	QEEMNSQQEEEEMETDAR	S	Oxidation (M)	0.000000000000100000.0	File24970 Spectrum1276 scans: 4008
4	sp|Q13435|SF3B2_HUMAN	Splicing factor 3B subunit 2 OS=Homo sapiens OX=9606 GN=SF3B2 PE=1 SV=2	1362	100279	48	34	15	11	16.6	5.52	12251	1	1	1	743.625	2227.85	3	2227.85	0.0045	0	51.6	6.9e-06	R	QEEMNSQQEEEEMETDAR	S	Oxidation (M)	0.000000000000100000.0	File24970 Spectrum1190 scans: 3912
4	sp|Q13435|SF3B2_HUMAN	Splicing factor 3B subunit 2 OS=Homo sapiens OX=9606 GN=SF3B2 PE=1 SV=2	1362	100279	48	34	15	11	16.6	5.52	12252	1	1	1	1114.93	2227.85	2	2227.85	0.0067	0	116.65	2.2e-12	R	QEEMNSQQEEEEMETDAR	S	Oxidation (M)	0.000000000000100000.0	File24970 Spectrum1159 scans: 3878
4	sp|Q13435|SF3B2_HUMAN	Splicing factor 3B subunit 2 OS=Homo sapiens OX=9606 GN=SF3B2 PE=1 SV=2	1362	100279	48	34	15	11	16.6	5.52	12253	1	1	1	743.627	2227.86	3	2227.85	0.0106	0	47.47	1.8e-05	R	QEEMNSQQEEEEMETDAR	S	Oxidation (M)	0.000100000000000000.0	File24970 Spectrum3242 scans: 6288
4	sp|Q13435|SF3B2_HUMAN	Splicing factor 3B subunit 2 OS=Homo sapiens OX=9606 GN=SF3B2 PE=1 SV=2	1362	100279	48	34	15	11	16.6	5.52	12254	1	1	1	1114.94	2227.86	2	2227.85	0.0107	0	111.46	7.1e-12	R	QEEMNSQQEEEEMETDAR	S	Oxidation (M)	0.000100000000000000.0	File24970 Spectrum3285 scans: 6341
4	sp|Q13435|SF3B2_HUMAN	Splicing factor 3B subunit 2 OS=Homo sapiens OX=9606 GN=SF3B2 PE=1 SV=2	1362	100279	48	34	15	11	16.6	5.52	12303	1	1	1	748.956	2243.84	3	2243.84	0.0019	0	47.81	1.7e-05	R	QEEMNSQQEEEEMETDAR	S	2 Oxidation (M)	0.000100000000100000.0	File24970 Spectrum180 scans: 2679
4	sp|Q13435|SF3B2_HUMAN	Splicing factor 3B subunit 2 OS=Homo sapiens OX=9606 GN=SF3B2 PE=1 SV=2	1362	100279	48	34	15	11	16.6	5.52	12978	1	1	1	867.684	2600.03	3	2600.02	0.0074	1	32.28	0.00059	K	ESRQEEMNSQQEEEEMETDAR	S	Oxidation (M)	0.000000000000000100000.0	File24970 Spectrum1130 scans: 3847	emPAI	0.84
5	sp|P04264|K2C1_HUMAN	Keratin, type II cytoskeletal 1 OS=Homo sapiens OX=9606 GN=KRT1 PE=1 SV=6	1327	66170	65	48	23	18	38.2	8.15	727	1	1	1	416.75	831.485	2	831.481	0.0036	0	42.79	0.00076	K	SISISVAR	G			File24970 Spectrum3967 scans: 7156
5	sp|P04264|K2C1_HUMAN	Keratin, type II cytoskeletal 1 OS=Homo sapiens OX=9606 GN=KRT1 PE=1 SV=6	1327	66170	65	48	23	18	38.2	8.15	728	1	1	1	416.75	831.485	2	831.481	0.0038	0	27.59	0.025	K	SISISVAR	G			File24970 Spectrum4095 scans: 7360
5	sp|P04264|K2C1_HUMAN	Keratin, type II cytoskeletal 1 OS=Homo sapiens OX=9606 GN=KRT1 PE=1 SV=6	1327	66170	65	48	23	18	38.2	8.15	729	1	1	1	416.75	831.486	2	831.481	0.0043	0	30.58	0.013	K	SISISVAR	G			File24970 Spectrum4030 scans: 7257
5	sp|P04264|K2C1_HUMAN	Keratin, type II cytoskeletal 1 OS=Homo sapiens OX=9606 GN=KRT1 PE=1 SV=6	1327	66170	65	48	23	18	38.2	8.15	1143	1	1	1	437.754	873.493	2	873.492	0.0007	0	33.64	0.0092	R	SLVNLGGSK	S			File24970 Spectrum3950 scans: 7130
5	sp|P04264|K2C1_HUMAN	Keratin, type II cytoskeletal 1 OS=Homo sapiens OX=9606 GN=KRT1 PE=1 SV=6	1327	66170	65	48	23	18	38.2	8.15	1144	1	1	1	437.754	873.494	2	873.492	0.0022	0	26.91	0.047	R	SLVNLGGSK	S			File24970 Spectrum3877 scans: 7021
5	sp|P04264|K2C1_HUMAN	Keratin, type II cytoskeletal 1 OS=Homo sapiens OX=9606 GN=KRT1 PE=1 SV=6	1327	66170	65	48	23	18	38.2	8.15	1958	1	1	0	487.272	972.529	2	972.524	0.0055	0	33.65	0.0088	K	IEISELNR	V			File24970 Spectrum5809 scans: 9510
5	sp|P04264|K2C1_HUMAN	Keratin, type II cytoskeletal 1 OS=Homo sapiens OX=9606 GN=KRT1 PE=1 SV=6	1327	66170	65	48	23	18	38.2	8.15	1959	1	1	0	487.272	972.529	2	972.524	0.0055	0	25.18	0.062	K	IEISELNR	V			File24970 Spectrum5928 scans: 9643
5	sp|P04264|K2C1_HUMAN	Keratin, type II cytoskeletal 1 OS=Homo sapiens OX=9606 GN=KRT1 PE=1 SV=6	1327	66170	65	48	23	18	38.2	8.15	1960	1	1	0	487.272	972.53	2	972.524	0.0058	0	45.7	0.00055	K	IEISELNR	V			File24970 Spectrum5689 scans: 9376
5	sp|P04264|K2C1_HUMAN	Keratin, type II cytoskeletal 1 OS=Homo sapiens OX=9606 GN=KRT1 PE=1 SV=6	1327	66170	65	48	23	18	38.2	8.15	1961	5	1	0	487.274	972.534	2	972.524	0.0103	0	7.95	2.9	K	IEISELNR	V			File24970 Spectrum2554 scans: 5499
5	sp|P04264|K2C1_HUMAN	Keratin, type II cytoskeletal 1 OS=Homo sapiens OX=9606 GN=KRT1 PE=1 SV=6	1327	66170	65	48	23	18	38.2	8.15	2199	1	1	1	500.227	998.44	2	998.438	0.002	0	18.72	0.077	K	DVDGAYMTK	V			File24970 Spectrum1863 scans: 4661
5	sp|P04264|K2C1_HUMAN	Keratin, type II cytoskeletal 1 OS=Homo sapiens OX=9606 GN=KRT1 PE=1 SV=6	1327	66170	65	48	23	18	38.2	8.15	2200	1	1	1	500.228	998.441	2	998.438	0.0033	0	13.65	0.27	K	DVDGAYMTK	V			File24970 Spectrum1732 scans: 4517
5	sp|P04264|K2C1_HUMAN	Keratin, type II cytoskeletal 1 OS=Homo sapiens OX=9606 GN=KRT1 PE=1 SV=6	1327	66170	65	48	23	18	38.2	8.15	2564	1	1	1	517.261	1032.51	2	1032.51	-0.0012	0	19.55	0.23	R	TLLEGEESR	M			File24970 Spectrum2555 scans: 5500
5	sp|P04264|K2C1_HUMAN	Keratin, type II cytoskeletal 1 OS=Homo sapiens OX=9606 GN=KRT1 PE=1 SV=6	1327	66170	65	48	23	18	38.2	8.15	2565	1	1	1	517.264	1032.51	2	1032.51	0.0042	0	40.54	0.0016	R	TLLEGEESR	M			File24970 Spectrum2168 scans: 5052
5	sp|P04264|K2C1_HUMAN	Keratin, type II cytoskeletal 1 OS=Homo sapiens OX=9606 GN=KRT1 PE=1 SV=6	1327	66170	65	48	23	18	38.2	8.15	2566	1	1	1	517.264	1032.51	2	1032.51	0.0043	0	24.58	0.064	R	TLLEGEESR	M			File24970 Spectrum2057 scans: 4910
5	sp|P04264|K2C1_HUMAN	Keratin, type II cytoskeletal 1 OS=Homo sapiens OX=9606 GN=KRT1 PE=1 SV=6	1327	66170	65	48	23	18	38.2	8.15	2567	1	1	1	517.264	1032.51	2	1032.51	0.0049	0	39.38	0.0021	R	TLLEGEESR	M			File24970 Spectrum2279 scans: 5185
5	sp|P04264|K2C1_HUMAN	Keratin, type II cytoskeletal 1 OS=Homo sapiens OX=9606 GN=KRT1 PE=1 SV=6	1327	66170	65	48	23	18	38.2	8.15	2568	1	1	1	517.264	1032.51	2	1032.51	0.0054	0	37.74	0.0031	R	TLLEGEESR	M			File24970 Spectrum2395 scans: 5316
5	sp|P04264|K2C1_HUMAN	Keratin, type II cytoskeletal 1 OS=Homo sapiens OX=9606 GN=KRT1 PE=1 SV=6	1327	66170	65	48	23	18	38.2	8.15	2903	1	1	1	533.265	1064.52	2	1064.51	0.0014	0	31.99	0.01	K	AQYEDIAQK	S			File24970 Spectrum1220 scans: 3947
5	sp|P04264|K2C1_HUMAN	Keratin, type II cytoskeletal 1 OS=Homo sapiens OX=9606 GN=KRT1 PE=1 SV=6	1327	66170	65	48	23	18	38.2	8.15	3557	1	1	1	563.278	1124.54	2	1124.53	0.0064	0	16.3	0.32	K	AEAESLYQSK	Y			File24970 Spectrum1516 scans: 4282
5	sp|P04264|K2C1_HUMAN	Keratin, type II cytoskeletal 1 OS=Homo sapiens OX=9606 GN=KRT1 PE=1 SV=6	1327	66170	65	48	23	18	38.2	8.15	3738	1	1	1	571.266	1140.52	2	1140.51	0.0059	0	25.76	0.023	R	DYQELMNTK	L			File24970 Spectrum5737 scans: 9428
5	sp|P04264|K2C1_HUMAN	Keratin, type II cytoskeletal 1 OS=Homo sapiens OX=9606 GN=KRT1 PE=1 SV=6	1327	66170	65	48	23	18	38.2	8.15	3739	1	1	1	571.267	1140.52	2	1140.51	0.0078	0	34.62	0.0031	R	DYQELMNTK	L			File24970 Spectrum5617 scans: 9294
5	sp|P04264|K2C1_HUMAN	Keratin, type II cytoskeletal 1 OS=Homo sapiens OX=9606 GN=KRT1 PE=1 SV=6	1327	66170	65	48	23	18	38.2	8.15	3921	1	1	1	579.263	1156.51	2	1156.51	0.0042	0	8.06	1	R	DYQELMNTK	L	Oxidation (M)	0.000001000.0	File24970 Spectrum1412 scans: 4161
5	sp|P04264|K2C1_HUMAN	Keratin, type II cytoskeletal 1 OS=Homo sapiens OX=9606 GN=KRT1 PE=1 SV=6	1327	66170	65	48	23	18	38.2	8.15	3922	1	1	1	579.263	1156.51	2	1156.51	0.0043	0	17.43	0.12	R	DYQELMNTK	L	Oxidation (M)	0.000001000.0	File24970 Spectrum1520 scans: 4287
5	sp|P04264|K2C1_HUMAN	Keratin, type II cytoskeletal 1 OS=Homo sapiens OX=9606 GN=KRT1 PE=1 SV=6	1327	66170	65	48	23	18	38.2	8.15	3969	1	1	1	580.332	1158.65	2	1158.65	0.0017	1	6.18	2.9	K	SISISVARGGGR	G			File24970 Spectrum11613 scans: 15901
5	sp|P04264|K2C1_HUMAN	Keratin, type II cytoskeletal 1 OS=Homo sapiens OX=9606 GN=KRT1 PE=1 SV=6	1327	66170	65	48	23	18	38.2	8.15	3972	6	1	1	580.336	1158.66	2	1158.65	0.0111	1	0.31	10	K	SISISVARGGGR	G			File24970 Spectrum7655 scans: 11571
5	sp|P04264|K2C1_HUMAN	Keratin, type II cytoskeletal 1 OS=Homo sapiens OX=9606 GN=KRT1 PE=1 SV=6	1327	66170	65	48	23	18	38.2	8.15	3973	1	1	1	580.336	1158.66	2	1158.65	0.0113	1	10.7	0.94	K	SISISVARGGGR	G			File24970 Spectrum7510 scans: 11401
5	sp|P04264|K2C1_HUMAN	Keratin, type II cytoskeletal 1 OS=Homo sapiens OX=9606 GN=KRT1 PE=1 SV=6	1327	66170	65	48	23	18	38.2	8.15	4202	1	1	0	590.306	1178.6	2	1178.59	0.005	0	57.43	3.1e-05	K	YEELQITAGR	H			File24970 Spectrum6361 scans: 10129
5	sp|P04264|K2C1_HUMAN	Keratin, type II cytoskeletal 1 OS=Homo sapiens OX=9606 GN=KRT1 PE=1 SV=6	1327	66170	65	48	23	18	38.2	8.15	4203	1	1	0	590.306	1178.6	2	1178.59	0.0051	0	33.45	0.0078	K	YEELQITAGR	H			File24970 Spectrum6480 scans: 10272
5	sp|P04264|K2C1_HUMAN	Keratin, type II cytoskeletal 1 OS=Homo sapiens OX=9606 GN=KRT1 PE=1 SV=6	1327	66170	65	48	23	18	38.2	8.15	4204	1	1	0	590.307	1178.6	2	1178.59	0.0066	0	69.2	2e-06	K	YEELQITAGR	H			File24970 Spectrum6244 scans: 9995
5	sp|P04264|K2C1_HUMAN	Keratin, type II cytoskeletal 1 OS=Homo sapiens OX=9606 GN=KRT1 PE=1 SV=6	1327	66170	65	48	23	18	38.2	8.15	4205	1	1	0	590.307	1178.6	2	1178.59	0.0066	0	51.71	0.00011	K	YEELQITAGR	H			File24970 Spectrum6122 scans: 9858
5	sp|P04264|K2C1_HUMAN	Keratin, type II cytoskeletal 1 OS=Homo sapiens OX=9606 GN=KRT1 PE=1 SV=6	1327	66170	65	48	23	18	38.2	8.15	5256	1	1	1	633.325	1264.64	2	1264.63	0.0058	0	52.71	9.2e-05	R	TNAENEFVTIK	K			File24970 Spectrum7319 scans: 11190
5	sp|P04264|K2C1_HUMAN	Keratin, type II cytoskeletal 1 OS=Homo sapiens OX=9606 GN=KRT1 PE=1 SV=6	1327	66170	65	48	23	18	38.2	8.15	5257	1	1	1	633.326	1264.64	2	1264.63	0.0067	0	45.23	0.00052	R	TNAENEFVTIK	K			File24970 Spectrum7186 scans: 11044
5	sp|P04264|K2C1_HUMAN	Keratin, type II cytoskeletal 1 OS=Homo sapiens OX=9606 GN=KRT1 PE=1 SV=6	1327	66170	65	48	23	18	38.2	8.15	5442	1	1	1	639.362	1276.71	2	1276.7	0.0064	0	48.96	0.00012	K	LALDLEIATYR	T			File24970 Spectrum12864 scans: 17246
5	sp|P04264|K2C1_HUMAN	Keratin, type II cytoskeletal 1 OS=Homo sapiens OX=9606 GN=KRT1 PE=1 SV=6	1327	66170	65	48	23	18	38.2	8.15	5443	1	1	1	639.362	1276.71	2	1276.7	0.0067	0	53.89	3.8e-05	K	LALDLEIATYR	T			File24970 Spectrum12601 scans: 16964
5	sp|P04264|K2C1_HUMAN	Keratin, type II cytoskeletal 1 OS=Homo sapiens OX=9606 GN=KRT1 PE=1 SV=6	1327	66170	65	48	23	18	38.2	8.15	5444	1	1	1	639.362	1276.71	2	1276.7	0.0076	0	63.49	4.2e-06	K	LALDLEIATYR	T			File24970 Spectrum12723 scans: 17096
5	sp|P04264|K2C1_HUMAN	Keratin, type II cytoskeletal 1 OS=Homo sapiens OX=9606 GN=KRT1 PE=1 SV=6	1327	66170	65	48	23	18	38.2	8.15	5681	1	1	1	650.771	1299.53	2	1299.52	0.0045	0	52.19	1e-05	K	NMQDMVEDYR	N			File24970 Spectrum8653 scans: 12674
5	sp|P04264|K2C1_HUMAN	Keratin, type II cytoskeletal 1 OS=Homo sapiens OX=9606 GN=KRT1 PE=1 SV=6	1327	66170	65	48	23	18	38.2	8.15	5682	1	1	1	650.771	1299.53	2	1299.52	0.0061	0	52.57	9.4e-06	K	NMQDMVEDYR	N			File24970 Spectrum8537 scans: 12538
5	sp|P04264|K2C1_HUMAN	Keratin, type II cytoskeletal 1 OS=Homo sapiens OX=9606 GN=KRT1 PE=1 SV=6	1327	66170	65	48	23	18	38.2	8.15	5723	1	1	1	434.907	1301.7	3	1301.69	0.0043	1	24.6	0.056	R	NSKIEISELNR	V			File24970 Spectrum4417 scans: 7808
5	sp|P04264|K2C1_HUMAN	Keratin, type II cytoskeletal 1 OS=Homo sapiens OX=9606 GN=KRT1 PE=1 SV=6	1327	66170	65	48	23	18	38.2	8.15	5726	1	1	1	651.867	1301.72	2	1301.71	0.0116	0	45.17	0.00034	R	SLDLDSIIAEVK	A			File24970 Spectrum13318 scans: 17733
5	sp|P04264|K2C1_HUMAN	Keratin, type II cytoskeletal 1 OS=Homo sapiens OX=9606 GN=KRT1 PE=1 SV=6	1327	66170	65	48	23	18	38.2	8.15	5849	1	1	1	658.768	1315.52	2	1315.52	0.0041	0	34.21	0.00061	K	NMQDMVEDYR	N	Oxidation (M)	0.0000100000.0	File24970 Spectrum4787 scans: 8290
5	sp|P04264|K2C1_HUMAN	Keratin, type II cytoskeletal 1 OS=Homo sapiens OX=9606 GN=KRT1 PE=1 SV=6	1327	66170	65	48	23	18	38.2	8.15	5850	1	1	1	658.768	1315.52	2	1315.52	0.0048	0	51.53	1.1e-05	K	NMQDMVEDYR	N	Oxidation (M)	0.0100000000.0	File24970 Spectrum3555 scans: 6647
5	sp|P04264|K2C1_HUMAN	Keratin, type II cytoskeletal 1 OS=Homo sapiens OX=9606 GN=KRT1 PE=1 SV=6	1327	66170	65	48	23	18	38.2	8.15	6014	1	1	1	666.765	1331.52	2	1331.51	0.004	0	30.99	0.00088	K	NMQDMVEDYR	N	2 Oxidation (M)	0.0100100000.0	File24970 Spectrum1304 scans: 4039
5	sp|P04264|K2C1_HUMAN	Keratin, type II cytoskeletal 1 OS=Homo sapiens OX=9606 GN=KRT1 PE=1 SV=6	1327	66170	65	48	23	18	38.2	8.15	6015	1	1	1	666.766	1331.52	2	1331.51	0.0048	0	38.89	0.00015	K	NMQDMVEDYR	N	2 Oxidation (M)	0.0100100000.0	File24970 Spectrum1503 scans: 4266
5	sp|P04264|K2C1_HUMAN	Keratin, type II cytoskeletal 1 OS=Homo sapiens OX=9606 GN=KRT1 PE=1 SV=6	1327	66170	65	48	23	18	38.2	8.15	6539	1	1	1	692.352	1382.69	2	1382.68	0.0069	0	45.94	0.0004	K	SLNNQFASFIDK	V			File24970 Spectrum11791 scans: 16090
5	sp|P04264|K2C1_HUMAN	Keratin, type II cytoskeletal 1 OS=Homo sapiens OX=9606 GN=KRT1 PE=1 SV=6	1327	66170	65	48	23	18	38.2	8.15	6541	1	1	1	692.353	1382.69	2	1382.68	0.0085	0	52.71	8.4e-05	K	SLNNQFASFIDK	V			File24970 Spectrum11931 scans: 16241
5	sp|P04264|K2C1_HUMAN	Keratin, type II cytoskeletal 1 OS=Homo sapiens OX=9606 GN=KRT1 PE=1 SV=6	1327	66170	65	48	23	18	38.2	8.15	6663	1	1	1	465.249	1392.72	3	1392.72	-0.0003	1	60.5	1.4e-05	R	TNAENEFVTIKK	D			File24970 Spectrum3958 scans: 7139
5	sp|P04264|K2C1_HUMAN	Keratin, type II cytoskeletal 1 OS=Homo sapiens OX=9606 GN=KRT1 PE=1 SV=6	1327	66170	65	48	23	18	38.2	8.15	6664	1	1	1	465.25	1392.73	3	1392.72	0.002	1	45.79	0.00041	R	TNAENEFVTIKK	D			File24970 Spectrum3878 scans: 7022
5	sp|P04264|K2C1_HUMAN	Keratin, type II cytoskeletal 1 OS=Homo sapiens OX=9606 GN=KRT1 PE=1 SV=6	1327	66170	65	48	23	18	38.2	8.15	6665	1	1	1	465.25	1392.73	3	1392.72	0.0023	1	37.79	0.0026	R	TNAENEFVTIKK	D			File24970 Spectrum4250 scans: 7584
5	sp|P04264|K2C1_HUMAN	Keratin, type II cytoskeletal 1 OS=Homo sapiens OX=9606 GN=KRT1 PE=1 SV=6	1327	66170	65	48	23	18	38.2	8.15	6666	1	1	1	697.372	1392.73	2	1392.72	0.0045	1	54.18	5.4e-05	R	TNAENEFVTIKK	D			File24970 Spectrum3932 scans: 7102
5	sp|P04264|K2C1_HUMAN	Keratin, type II cytoskeletal 1 OS=Homo sapiens OX=9606 GN=KRT1 PE=1 SV=6	1327	66170	65	48	23	18	38.2	8.15	6667	1	1	1	465.25	1392.73	3	1392.72	0.0045	1	18.67	0.19	R	TNAENEFVTIKK	D			File24970 Spectrum4166 scans: 7464
5	sp|P04264|K2C1_HUMAN	Keratin, type II cytoskeletal 1 OS=Homo sapiens OX=9606 GN=KRT1 PE=1 SV=6	1327	66170	65	48	23	18	38.2	8.15	6668	1	1	1	697.372	1392.73	2	1392.72	0.0046	1	29.62	0.015	R	TNAENEFVTIKK	D			File24970 Spectrum4075 scans: 7331
5	sp|P04264|K2C1_HUMAN	Keratin, type II cytoskeletal 1 OS=Homo sapiens OX=9606 GN=KRT1 PE=1 SV=6	1327	66170	65	48	23	18	38.2	8.15	6669	1	1	1	697.373	1392.73	2	1392.72	0.0061	1	49.97	0.00015	R	TNAENEFVTIKK	D			File24970 Spectrum4012 scans: 7229
5	sp|P04264|K2C1_HUMAN	Keratin, type II cytoskeletal 1 OS=Homo sapiens OX=9606 GN=KRT1 PE=1 SV=6	1327	66170	65	48	23	18	38.2	8.15	6670	1	1	1	697.374	1392.73	2	1392.72	0.0083	1	58.33	2e-05	R	TNAENEFVTIKK	D			File24970 Spectrum3841 scans: 6978
5	sp|P04264|K2C1_HUMAN	Keratin, type II cytoskeletal 1 OS=Homo sapiens OX=9606 GN=KRT1 PE=1 SV=6	1327	66170	65	48	23	18	38.2	8.15	6671	1	1	1	697.374	1392.73	2	1392.72	0.0092	1	33.7	0.006	R	TNAENEFVTIKK	D			File24970 Spectrum4280 scans: 7625
5	sp|P04264|K2C1_HUMAN	Keratin, type II cytoskeletal 1 OS=Homo sapiens OX=9606 GN=KRT1 PE=1 SV=6	1327	66170	65	48	23	18	38.2	8.15	6672	1	1	1	697.375	1392.73	2	1392.72	0.0095	1	22.76	0.075	R	TNAENEFVTIKK	D			File24970 Spectrum4149 scans: 7440
5	sp|P04264|K2C1_HUMAN	Keratin, type II cytoskeletal 1 OS=Homo sapiens OX=9606 GN=KRT1 PE=1 SV=6	1327	66170	65	48	23	18	38.2	8.15	7532	1	1	1	492.597	1474.77	3	1474.74	0.0265	0	7.57	2.7	K	WELLQQVDTSTR	T			File24970 Spectrum1288 scans: 4021
5	sp|P04264|K2C1_HUMAN	Keratin, type II cytoskeletal 1 OS=Homo sapiens OX=9606 GN=KRT1 PE=1 SV=6	1327	66170	65	48	23	18	38.2	8.15	7534	1	1	1	492.597	1474.77	3	1474.74	0.0278	0	4.88	5	K	WELLQQVDTSTR	T			File24970 Spectrum1408 scans: 4157
5	sp|P04264|K2C1_HUMAN	Keratin, type II cytoskeletal 1 OS=Homo sapiens OX=9606 GN=KRT1 PE=1 SV=6	1327	66170	65	48	23	18	38.2	8.15	7538	1	1	0	738.399	1474.78	2	1474.78	0.0063	0	50.25	0.00013	R	FLEQQNQVLQTK	W			File24970 Spectrum5971 scans: 9690
5	sp|P04264|K2C1_HUMAN	Keratin, type II cytoskeletal 1 OS=Homo sapiens OX=9606 GN=KRT1 PE=1 SV=6	1327	66170	65	48	23	18	38.2	8.15	7539	1	1	0	738.4	1474.79	2	1474.78	0.0076	0	65.64	4.1e-06	R	FLEQQNQVLQTK	W			File24970 Spectrum5838 scans: 9542
5	sp|P04264|K2C1_HUMAN	Keratin, type II cytoskeletal 1 OS=Homo sapiens OX=9606 GN=KRT1 PE=1 SV=6	1327	66170	65	48	23	18	38.2	8.15	7540	1	1	0	738.4	1474.79	2	1474.78	0.0082	0	48.05	0.00023	R	FLEQQNQVLQTK	W			File24970 Spectrum5718 scans: 9407
5	sp|P04264|K2C1_HUMAN	Keratin, type II cytoskeletal 1 OS=Homo sapiens OX=9606 GN=KRT1 PE=1 SV=6	1327	66170	65	48	23	18	38.2	8.15	8661	1	1	1	533.952	1598.83	3	1598.83	0.0081	1	36.9	0.0027	K	NKLNDLEDALQQAK	E			File24970 Spectrum10881 scans: 15089
5	sp|P04264|K2C1_HUMAN	Keratin, type II cytoskeletal 1 OS=Homo sapiens OX=9606 GN=KRT1 PE=1 SV=6	1327	66170	65	48	23	18	38.2	8.15	9147	1	1	1	829.406	1656.8	2	1656.79	0.0115	0	48.01	0.00021	R	SGGGFSSGSAGIINYQR	R			File24970 Spectrum8258 scans: 12235
5	sp|P04264|K2C1_HUMAN	Keratin, type II cytoskeletal 1 OS=Homo sapiens OX=9606 GN=KRT1 PE=1 SV=6	1327	66170	65	48	23	18	38.2	8.15	9572	1	1	1	858.934	1715.85	2	1715.84	0.0091	0	88.73	1.9e-08	K	QISNLQQSISDAEQR	G			File24970 Spectrum8919 scans: 12964
5	sp|P04264|K2C1_HUMAN	Keratin, type II cytoskeletal 1 OS=Homo sapiens OX=9606 GN=KRT1 PE=1 SV=6	1327	66170	65	48	23	18	38.2	8.15	9573	1	1	1	572.958	1715.85	3	1715.84	0.0097	0	47.06	0.00027	K	QISNLQQSISDAEQR	G			File24970 Spectrum8975 scans: 13024
5	sp|P04264|K2C1_HUMAN	Keratin, type II cytoskeletal 1 OS=Homo sapiens OX=9606 GN=KRT1 PE=1 SV=6	1327	66170	65	48	23	18	38.2	8.15	9574	1	1	1	858.934	1715.85	2	1715.84	0.0098	0	91.53	9.8e-09	K	QISNLQQSISDAEQR	G			File24970 Spectrum9044 scans: 13100
5	sp|P04264|K2C1_HUMAN	Keratin, type II cytoskeletal 1 OS=Homo sapiens OX=9606 GN=KRT1 PE=1 SV=6	1327	66170	65	48	23	18	38.2	8.15	12668	1	1	1	1192.48	2382.94	2	2382.94	0.0003	0	133.63	4.3e-14	R	GGGGGGYGSGGSSYGSGGGSYGSGGGGGGGR	G			File24970 Spectrum1156 scans: 3875	emPAI	2.36
6	sp|Q96I25|SPF45_HUMAN	Splicing factor 45 OS=Homo sapiens OX=9606 GN=RBM17 PE=1 SV=1	1281	45162	47	36	9	6	22.9	5.76	1243	3	1	1	443.75	885.485	2	885.481	0.0044	0	4.54	5.2	R	VLDLAEQV	-			File24970 Spectrum10850 scans: 15056
6	sp|Q96I25|SPF45_HUMAN	Splicing factor 45 OS=Homo sapiens OX=9606 GN=RBM17 PE=1 SV=1	1281	45162	47	36	9	6	22.9	5.76	1793	1	1	1	477.26	952.506	2	952.502	0.004	0	23.34	0.055	R	IFLEFER	V			File24970 Spectrum11422 scans: 15697
6	sp|Q96I25|SPF45_HUMAN	Splicing factor 45 OS=Homo sapiens OX=9606 GN=RBM17 PE=1 SV=1	1281	45162	47	36	9	6	22.9	5.76	1794	1	1	1	477.261	952.507	2	952.502	0.005	0	21.96	0.076	R	IFLEFER	V			File24970 Spectrum11717 scans: 16012
6	sp|Q96I25|SPF45_HUMAN	Splicing factor 45 OS=Homo sapiens OX=9606 GN=RBM17 PE=1 SV=1	1281	45162	47	36	9	6	22.9	5.76	1795	1	1	1	477.261	952.508	2	952.502	0.0059	0	28.57	0.015	R	IFLEFER	V			File24970 Spectrum11565 scans: 15851
6	sp|Q96I25|SPF45_HUMAN	Splicing factor 45 OS=Homo sapiens OX=9606 GN=RBM17 PE=1 SV=1	1281	45162	47	36	9	6	22.9	5.76	1796	1	1	1	477.261	952.508	2	952.502	0.0059	0	23.42	0.049	R	IFLEFER	V			File24970 Spectrum11935 scans: 16245
6	sp|Q96I25|SPF45_HUMAN	Splicing factor 45 OS=Homo sapiens OX=9606 GN=RBM17 PE=1 SV=1	1281	45162	47	36	9	6	22.9	5.76	4645	2	1	1	608.828	1215.64	2	1215.63	0.0062	0	6.19	4.8	K	SDSNPLTEILK	C			File24970 Spectrum12412 scans: 16763
6	sp|Q96I25|SPF45_HUMAN	Splicing factor 45 OS=Homo sapiens OX=9606 GN=RBM17 PE=1 SV=1	1281	45162	47	36	9	6	22.9	5.76	4646	4	1	1	608.828	1215.64	2	1215.63	0.0069	0	2.28	12	K	SDSNPLTEILK	C			File24970 Spectrum12266 scans: 16608
6	sp|Q96I25|SPF45_HUMAN	Splicing factor 45 OS=Homo sapiens OX=9606 GN=RBM17 PE=1 SV=1	1281	45162	47	36	9	6	22.9	5.76	6856	1	1	1	705.819	1409.62	2	1409.62	0.0018	0	39.95	0.00061	R	DFPYEEDSRPR	S			File24970 Spectrum4196 scans: 7506
6	sp|Q96I25|SPF45_HUMAN	Splicing factor 45 OS=Homo sapiens OX=9606 GN=RBM17 PE=1 SV=1	1281	45162	47	36	9	6	22.9	5.76	6857	1	1	1	705.819	1409.62	2	1409.62	0.002	0	18.16	0.092	R	DFPYEEDSRPR	S			File24970 Spectrum3970 scans: 7160
6	sp|Q96I25|SPF45_HUMAN	Splicing factor 45 OS=Homo sapiens OX=9606 GN=RBM17 PE=1 SV=1	1281	45162	47	36	9	6	22.9	5.76	6858	1	1	1	705.819	1409.62	2	1409.62	0.0021	0	24.99	0.019	R	DFPYEEDSRPR	S			File24970 Spectrum3770 scans: 6896
6	sp|Q96I25|SPF45_HUMAN	Splicing factor 45 OS=Homo sapiens OX=9606 GN=RBM17 PE=1 SV=1	1281	45162	47	36	9	6	22.9	5.76	6859	1	1	1	705.82	1409.62	2	1409.62	0.0038	0	45.17	0.00019	R	DFPYEEDSRPR	S			File24970 Spectrum4276 scans: 7620
6	sp|Q96I25|SPF45_HUMAN	Splicing factor 45 OS=Homo sapiens OX=9606 GN=RBM17 PE=1 SV=1	1281	45162	47	36	9	6	22.9	5.76	6860	1	1	1	705.82	1409.63	2	1409.62	0.0042	0	40.74	0.00054	R	DFPYEEDSRPR	S			File24970 Spectrum4364 scans: 7738
6	sp|Q96I25|SPF45_HUMAN	Splicing factor 45 OS=Homo sapiens OX=9606 GN=RBM17 PE=1 SV=1	1281	45162	47	36	9	6	22.9	5.76	6861	1	1	1	705.82	1409.63	2	1409.62	0.0042	0	51.23	4.8e-05	R	DFPYEEDSRPR	S			File24970 Spectrum4455 scans: 7857
6	sp|Q96I25|SPF45_HUMAN	Splicing factor 45 OS=Homo sapiens OX=9606 GN=RBM17 PE=1 SV=1	1281	45162	47	36	9	6	22.9	5.76	6862	1	1	1	705.82	1409.63	2	1409.62	0.005	0	13.56	0.28	R	DFPYEEDSRPR	S			File24970 Spectrum3649 scans: 6757
6	sp|Q96I25|SPF45_HUMAN	Splicing factor 45 OS=Homo sapiens OX=9606 GN=RBM17 PE=1 SV=1	1281	45162	47	36	9	6	22.9	5.76	8035	1	1	1	764.91	1527.81	2	1527.8	0.0087	0	21.04	0.1	R	SMGGAAIAPPTSLVEK	D			File24970 Spectrum9882 scans: 14019
6	sp|Q96I25|SPF45_HUMAN	Splicing factor 45 OS=Homo sapiens OX=9606 GN=RBM17 PE=1 SV=1	1281	45162	47	36	9	6	22.9	5.76	8144	1	1	1	772.907	1543.8	2	1543.79	0.0075	0	8.69	2.1	R	SMGGAAIAPPTSLVEK	D	Oxidation (M)	0.0100000000000000.0	File24970 Spectrum8162 scans: 12127
6	sp|Q96I25|SPF45_HUMAN	Splicing factor 45 OS=Homo sapiens OX=9606 GN=RBM17 PE=1 SV=1	1281	45162	47	36	9	6	22.9	5.76	8147	1	1	1	772.908	1543.8	2	1543.79	0.0099	0	20.81	0.13	R	SMGGAAIAPPTSLVEK	D	Oxidation (M)	0.0100000000000000.0	File24970 Spectrum8298 scans: 12278
6	sp|Q96I25|SPF45_HUMAN	Splicing factor 45 OS=Homo sapiens OX=9606 GN=RBM17 PE=1 SV=1	1281	45162	47	36	9	6	22.9	5.76	8474	1	1	1	790.942	1579.87	2	1579.86	0.0081	1	20.97	0.047	R	IFLEFERVESAIK	A			File24970 Spectrum12920 scans: 17305
6	sp|Q96I25|SPF45_HUMAN	Splicing factor 45 OS=Homo sapiens OX=9606 GN=RBM17 PE=1 SV=1	1281	45162	47	36	9	6	22.9	5.76	8475	1	1	1	527.631	1579.87	3	1579.86	0.0096	1	0.43	5.3	R	IFLEFERVESAIK	A			File24970 Spectrum12889 scans: 17272
6	sp|Q96I25|SPF45_HUMAN	Splicing factor 45 OS=Homo sapiens OX=9606 GN=RBM17 PE=1 SV=1	1281	45162	47	36	9	6	22.9	5.76	9704	1	1	1	869.346	1736.68	2	1736.68	0.001	0	55.15	3.1e-06	R	RPDPDSDEDEDYER	E			File24970 Spectrum507 scans: 3115
6	sp|Q96I25|SPF45_HUMAN	Splicing factor 45 OS=Homo sapiens OX=9606 GN=RBM17 PE=1 SV=1	1281	45162	47	36	9	6	22.9	5.76	9705	1	1	1	579.9	1736.68	3	1736.68	0.0012	0	54.31	3.7e-06	R	RPDPDSDEDEDYER	E			File24970 Spectrum217 scans: 2733
6	sp|Q96I25|SPF45_HUMAN	Splicing factor 45 OS=Homo sapiens OX=9606 GN=RBM17 PE=1 SV=1	1281	45162	47	36	9	6	22.9	5.76	9706	1	1	1	579.9	1736.68	3	1736.68	0.0014	0	47.73	1.7e-05	R	RPDPDSDEDEDYER	E			File24970 Spectrum562 scans: 3183
6	sp|Q96I25|SPF45_HUMAN	Splicing factor 45 OS=Homo sapiens OX=9606 GN=RBM17 PE=1 SV=1	1281	45162	47	36	9	6	22.9	5.76	9707	1	1	1	869.346	1736.68	2	1736.68	0.0016	0	38.25	0.00015	R	RPDPDSDEDEDYER	E			File24970 Spectrum254 scans: 2783
6	sp|Q96I25|SPF45_HUMAN	Splicing factor 45 OS=Homo sapiens OX=9606 GN=RBM17 PE=1 SV=1	1281	45162	47	36	9	6	22.9	5.76	9708	1	1	1	579.9	1736.68	3	1736.68	0.0017	0	56.16	2.4e-06	R	RPDPDSDEDEDYER	E			File24970 Spectrum463 scans: 3061
6	sp|Q96I25|SPF45_HUMAN	Splicing factor 45 OS=Homo sapiens OX=9606 GN=RBM17 PE=1 SV=1	1281	45162	47	36	9	6	22.9	5.76	9709	1	1	1	869.346	1736.68	2	1736.68	0.0019	0	49.05	1.2e-05	R	RPDPDSDEDEDYER	E			File24970 Spectrum178 scans: 2675
6	sp|Q96I25|SPF45_HUMAN	Splicing factor 45 OS=Homo sapiens OX=9606 GN=RBM17 PE=1 SV=1	1281	45162	47	36	9	6	22.9	5.76	9710	1	1	1	869.346	1736.68	2	1736.68	0.0022	0	104.07	3.9e-11	R	RPDPDSDEDEDYER	E			File24970 Spectrum333 scans: 2890
6	sp|Q96I25|SPF45_HUMAN	Splicing factor 45 OS=Homo sapiens OX=9606 GN=RBM17 PE=1 SV=1	1281	45162	47	36	9	6	22.9	5.76	9711	1	1	1	579.9	1736.68	3	1736.68	0.0028	0	73.74	4.2e-08	R	RPDPDSDEDEDYER	E			File24970 Spectrum373 scans: 2946
6	sp|Q96I25|SPF45_HUMAN	Splicing factor 45 OS=Homo sapiens OX=9606 GN=RBM17 PE=1 SV=1	1281	45162	47	36	9	6	22.9	5.76	9712	1	1	1	869.347	1736.68	2	1736.68	0.0031	0	93.94	4e-10	R	RPDPDSDEDEDYER	E			File24970 Spectrum415 scans: 2999
6	sp|Q96I25|SPF45_HUMAN	Splicing factor 45 OS=Homo sapiens OX=9606 GN=RBM17 PE=1 SV=1	1281	45162	47	36	9	6	22.9	5.76	9713	1	1	1	579.901	1736.68	3	1736.68	0.0043	0	18.3	0.015	R	RPDPDSDEDEDYER	E			File24970 Spectrum797 scans: 3464
6	sp|Q96I25|SPF45_HUMAN	Splicing factor 45 OS=Homo sapiens OX=9606 GN=RBM17 PE=1 SV=1	1281	45162	47	36	9	6	22.9	5.76	9714	1	1	1	579.901	1736.68	3	1736.68	0.0048	0	68.26	1.5e-07	R	RPDPDSDEDEDYER	E			File24970 Spectrum298 scans: 2841
6	sp|Q96I25|SPF45_HUMAN	Splicing factor 45 OS=Homo sapiens OX=9606 GN=RBM17 PE=1 SV=1	1281	45162	47	36	9	6	22.9	5.76	9715	1	1	1	579.902	1736.68	3	1736.68	0.0067	0	43.3	4.7e-05	R	RPDPDSDEDEDYER	E			File24970 Spectrum146 scans: 2629
6	sp|Q96I25|SPF45_HUMAN	Splicing factor 45 OS=Homo sapiens OX=9606 GN=RBM17 PE=1 SV=1	1281	45162	47	36	9	6	22.9	5.76	9716	1	1	1	869.349	1736.68	2	1736.68	0.0071	0	9.07	0.12	R	RPDPDSDEDEDYER	E			File24970 Spectrum699 scans: 3354
6	sp|Q96I25|SPF45_HUMAN	Splicing factor 45 OS=Homo sapiens OX=9606 GN=RBM17 PE=1 SV=1	1281	45162	47	36	9	6	22.9	5.76	10512	1	1	1	925.924	1849.83	2	1849.83	0.0082	0	60.74	6.1e-06	R	NMVGAGEVDEDLEVETK	E	Oxidation (M)	0.01000000000000000.0	File24970 Spectrum7805 scans: 11736
6	sp|Q96I25|SPF45_HUMAN	Splicing factor 45 OS=Homo sapiens OX=9606 GN=RBM17 PE=1 SV=1	1281	45162	47	36	9	6	22.9	5.76	11507	1	1	1	674.948	2021.82	3	2021.82	0.0014	1	54.68	3.4e-06	R	RPDPDSDEDEDYERER	R			File24970 Spectrum242 scans: 2766
6	sp|Q96I25|SPF45_HUMAN	Splicing factor 45 OS=Homo sapiens OX=9606 GN=RBM17 PE=1 SV=1	1281	45162	47	36	9	6	22.9	5.76	11508	1	1	1	1011.92	2021.82	2	2021.82	0.0019	1	54.13	3.9e-06	R	RPDPDSDEDEDYERER	R			File24970 Spectrum492 scans: 3096
6	sp|Q96I25|SPF45_HUMAN	Splicing factor 45 OS=Homo sapiens OX=9606 GN=RBM17 PE=1 SV=1	1281	45162	47	36	9	6	22.9	5.76	11509	1	1	1	674.948	2021.82	3	2021.82	0.002	1	53.22	4.8e-06	R	RPDPDSDEDEDYERER	R			File24970 Spectrum500 scans: 3106
6	sp|Q96I25|SPF45_HUMAN	Splicing factor 45 OS=Homo sapiens OX=9606 GN=RBM17 PE=1 SV=1	1281	45162	47	36	9	6	22.9	5.76	11510	1	1	1	506.463	2021.82	4	2021.82	0.0023	1	58.32	1.5e-06	R	RPDPDSDEDEDYERER	R			File24970 Spectrum490 scans: 3094
6	sp|Q96I25|SPF45_HUMAN	Splicing factor 45 OS=Homo sapiens OX=9606 GN=RBM17 PE=1 SV=1	1281	45162	47	36	9	6	22.9	5.76	11511	1	1	1	674.948	2021.82	3	2021.82	0.0031	1	56.58	2.2e-06	R	RPDPDSDEDEDYERER	R			File24970 Spectrum408 scans: 2989
6	sp|Q96I25|SPF45_HUMAN	Splicing factor 45 OS=Homo sapiens OX=9606 GN=RBM17 PE=1 SV=1	1281	45162	47	36	9	6	22.9	5.76	11512	1	1	1	674.948	2021.82	3	2021.82	0.0032	1	58	1.6e-06	R	RPDPDSDEDEDYERER	R			File24970 Spectrum598 scans: 3227
6	sp|Q96I25|SPF45_HUMAN	Splicing factor 45 OS=Homo sapiens OX=9606 GN=RBM17 PE=1 SV=1	1281	45162	47	36	9	6	22.9	5.76	11513	1	1	1	674.948	2021.82	3	2021.82	0.0036	1	49.88	1e-05	R	RPDPDSDEDEDYERER	R			File24970 Spectrum918 scans: 3607
6	sp|Q96I25|SPF45_HUMAN	Splicing factor 45 OS=Homo sapiens OX=9606 GN=RBM17 PE=1 SV=1	1281	45162	47	36	9	6	22.9	5.76	11514	1	1	1	674.948	2021.82	3	2021.82	0.0036	1	57.03	2e-06	R	RPDPDSDEDEDYERER	R			File24970 Spectrum323 scans: 2874
6	sp|Q96I25|SPF45_HUMAN	Splicing factor 45 OS=Homo sapiens OX=9606 GN=RBM17 PE=1 SV=1	1281	45162	47	36	9	6	22.9	5.76	11515	1	1	1	506.463	2021.82	4	2021.82	0.004	1	60.18	9.6e-07	R	RPDPDSDEDEDYERER	R			File24970 Spectrum589 scans: 3216
6	sp|Q96I25|SPF45_HUMAN	Splicing factor 45 OS=Homo sapiens OX=9606 GN=RBM17 PE=1 SV=1	1281	45162	47	36	9	6	22.9	5.76	11516	1	1	1	506.463	2021.82	4	2021.82	0.004	1	38.81	0.00013	R	RPDPDSDEDEDYERER	R			File24970 Spectrum401 scans: 2981
6	sp|Q96I25|SPF45_HUMAN	Splicing factor 45 OS=Homo sapiens OX=9606 GN=RBM17 PE=1 SV=1	1281	45162	47	36	9	6	22.9	5.76	11517	1	1	1	1011.92	2021.82	2	2021.82	0.0046	1	30	0.001	R	RPDPDSDEDEDYERER	R			File24970 Spectrum400 scans: 2980
6	sp|Q96I25|SPF45_HUMAN	Splicing factor 45 OS=Homo sapiens OX=9606 GN=RBM17 PE=1 SV=1	1281	45162	47	36	9	6	22.9	5.76	11518	1	1	1	674.949	2021.82	3	2021.82	0.0049	1	45.85	2.6e-05	R	RPDPDSDEDEDYERER	R			File24970 Spectrum806 scans: 3476
6	sp|Q96I25|SPF45_HUMAN	Splicing factor 45 OS=Homo sapiens OX=9606 GN=RBM17 PE=1 SV=1	1281	45162	47	36	9	6	22.9	5.76	11519	1	1	1	674.949	2021.82	3	2021.82	0.0051	1	58.26	1.5e-06	R	RPDPDSDEDEDYERER	R			File24970 Spectrum700 scans: 3355
6	sp|Q96I25|SPF45_HUMAN	Splicing factor 45 OS=Homo sapiens OX=9606 GN=RBM17 PE=1 SV=1	1281	45162	47	36	9	6	22.9	5.76	11520	1	1	1	506.464	2021.83	4	2021.82	0.0065	1	54.4	3.6e-06	R	RPDPDSDEDEDYERER	R			File24970 Spectrum686 scans: 3338	emPAI	1.02
7	sp|P13645|K1C10_HUMAN	Keratin, type I cytoskeletal 10 OS=Homo sapiens OX=9606 GN=KRT10 PE=1 SV=6	1276	59020	53	44	22	19	33	5.13	501	1	1	0	404.205	806.395	2	806.392	0.0033	0	57.63	2.9e-05	R	LAADDFR	L			File24970 Spectrum3116 scans: 6142
7	sp|P13645|K1C10_HUMAN	Keratin, type I cytoskeletal 10 OS=Homo sapiens OX=9606 GN=KRT10 PE=1 SV=6	1276	59020	53	44	22	19	33	5.13	502	1	1	0	404.205	806.396	2	806.392	0.0036	0	32.93	0.0085	R	LAADDFR	L			File24970 Spectrum3230 scans: 6274
7	sp|P13645|K1C10_HUMAN	Keratin, type I cytoskeletal 10 OS=Homo sapiens OX=9606 GN=KRT10 PE=1 SV=6	1276	59020	53	44	22	19	33	5.13	503	1	1	0	404.205	806.396	2	806.392	0.0037	0	58.18	2.5e-05	R	LAADDFR	L			File24970 Spectrum3462 scans: 6542
7	sp|P13645|K1C10_HUMAN	Keratin, type I cytoskeletal 10 OS=Homo sapiens OX=9606 GN=KRT10 PE=1 SV=6	1276	59020	53	44	22	19	33	5.13	504	1	1	0	404.205	806.396	2	806.392	0.004	0	43.74	0.00071	R	LAADDFR	L			File24970 Spectrum3334 scans: 6400
7	sp|P13645|K1C10_HUMAN	Keratin, type I cytoskeletal 10 OS=Homo sapiens OX=9606 GN=KRT10 PE=1 SV=6	1276	59020	53	44	22	19	33	5.13	521	1	1	0	405.225	808.436	2	808.433	0.0031	0	24.41	0.043	R	LASYLDK	V			File24970 Spectrum2557 scans: 5503
7	sp|P13645|K1C10_HUMAN	Keratin, type I cytoskeletal 10 OS=Homo sapiens OX=9606 GN=KRT10 PE=1 SV=6	1276	59020	53	44	22	19	33	5.13	880	1	1	1	424.233	846.451	2	846.445	0.0064	0	29.48	0.025	K	SEITELR	R			File24970 Spectrum2931 scans: 5927
7	sp|P13645|K1C10_HUMAN	Keratin, type I cytoskeletal 10 OS=Homo sapiens OX=9606 GN=KRT10 PE=1 SV=6	1276	59020	53	44	22	19	33	5.13	2161	1	1	1	498.265	994.516	2	994.512	0.0039	1	21.09	0.12	K	IKEWYEK	H			File24970 Spectrum3144 scans: 6174
7	sp|P13645|K1C10_HUMAN	Keratin, type I cytoskeletal 10 OS=Homo sapiens OX=9606 GN=KRT10 PE=1 SV=6	1276	59020	53	44	22	19	33	5.13	2544	1	1	1	516.305	1030.6	2	1030.59	0.0051	0	13.54	0.44	R	VLDELTLTK	A			File24970 Spectrum9006 scans: 13058
7	sp|P13645|K1C10_HUMAN	Keratin, type I cytoskeletal 10 OS=Homo sapiens OX=9606 GN=KRT10 PE=1 SV=6	1276	59020	53	44	22	19	33	5.13	2545	1	1	1	516.306	1030.6	2	1030.59	0.0064	0	54.96	3.3e-05	R	VLDELTLTK	A			File24970 Spectrum8877 scans: 12920
7	sp|P13645|K1C10_HUMAN	Keratin, type I cytoskeletal 10 OS=Homo sapiens OX=9606 GN=KRT10 PE=1 SV=6	1276	59020	53	44	22	19	33	5.13	2898	1	1	0	532.81	1063.61	2	1063.6	0.0031	1	61.06	6.5e-06	R	LASYLDKVR	A			File24970 Spectrum4522 scans: 7941
7	sp|P13645|K1C10_HUMAN	Keratin, type I cytoskeletal 10 OS=Homo sapiens OX=9606 GN=KRT10 PE=1 SV=6	1276	59020	53	44	22	19	33	5.13	2899	1	1	0	532.811	1063.61	2	1063.6	0.0041	1	41.88	0.00053	R	LASYLDKVR	A			File24970 Spectrum4422 scans: 7814
7	sp|P13645|K1C10_HUMAN	Keratin, type I cytoskeletal 10 OS=Homo sapiens OX=9606 GN=KRT10 PE=1 SV=6	1276	59020	53	44	22	19	33	5.13	2900	1	1	0	355.543	1063.61	3	1063.6	0.0042	1	33.65	0.0035	R	LASYLDKVR	A			File24970 Spectrum4365 scans: 7739
7	sp|P13645|K1C10_HUMAN	Keratin, type I cytoskeletal 10 OS=Homo sapiens OX=9606 GN=KRT10 PE=1 SV=6	1276	59020	53	44	22	19	33	5.13	2901	1	1	0	355.543	1063.61	3	1063.6	0.0055	1	31.41	0.006	R	LASYLDKVR	A			File24970 Spectrum4277 scans: 7621
7	sp|P13645|K1C10_HUMAN	Keratin, type I cytoskeletal 10 OS=Homo sapiens OX=9606 GN=KRT10 PE=1 SV=6	1276	59020	53	44	22	19	33	5.13	3207	1	1	0	545.771	1089.53	2	1089.52	0.0035	0	50.98	0.00015	K	VTMQNLNDR	L			File24970 Spectrum2144 scans: 5022
7	sp|P13645|K1C10_HUMAN	Keratin, type I cytoskeletal 10 OS=Homo sapiens OX=9606 GN=KRT10 PE=1 SV=6	1276	59020	53	44	22	19	33	5.13	3208	1	1	0	545.773	1089.53	2	1089.52	0.008	0	54.87	5.9e-05	K	VTMQNLNDR	L			File24970 Spectrum2046 scans: 4896
7	sp|P13645|K1C10_HUMAN	Keratin, type I cytoskeletal 10 OS=Homo sapiens OX=9606 GN=KRT10 PE=1 SV=6	1276	59020	53	44	22	19	33	5.13	3354	1	1	0	553.769	1105.52	2	1105.52	0.0047	0	65.07	5.2e-06	K	VTMQNLNDR	L	Oxidation (M)	0.001000000.0	File24970 Spectrum21 scans: 2307
7	sp|P13645|K1C10_HUMAN	Keratin, type I cytoskeletal 10 OS=Homo sapiens OX=9606 GN=KRT10 PE=1 SV=6	1276	59020	53	44	22	19	33	5.13	3396	1	1	0	555.251	1108.49	2	1108.48	0.0044	0	13.2	0.37	K	DAEAWFNEK	S			File24970 Spectrum9484 scans: 13577
7	sp|P13645|K1C10_HUMAN	Keratin, type I cytoskeletal 10 OS=Homo sapiens OX=9606 GN=KRT10 PE=1 SV=6	1276	59020	53	44	22	19	33	5.13	3397	1	1	0	555.251	1108.49	2	1108.48	0.0053	0	45.65	0.0002	K	DAEAWFNEK	S			File24970 Spectrum9352 scans: 13435
7	sp|P13645|K1C10_HUMAN	Keratin, type I cytoskeletal 10 OS=Homo sapiens OX=9606 GN=KRT10 PE=1 SV=6	1276	59020	53	44	22	19	33	5.13	3398	1	1	0	555.252	1108.49	2	1108.48	0.007	0	41.12	0.00059	K	DAEAWFNEK	S			File24970 Spectrum9220 scans: 13291
7	sp|P13645|K1C10_HUMAN	Keratin, type I cytoskeletal 10 OS=Homo sapiens OX=9606 GN=KRT10 PE=1 SV=6	1276	59020	53	44	22	19	33	5.13	3940	4	1	1	579.812	1157.61	2	1157.6	0.0129	1	3.72	8.4	K	YYKTIDDLK	N			File24970 Spectrum2308 scans: 5219
7	sp|P13645|K1C10_HUMAN	Keratin, type I cytoskeletal 10 OS=Homo sapiens OX=9606 GN=KRT10 PE=1 SV=6	1276	59020	53	44	22	19	33	5.13	4047	1	1	1	583.298	1164.58	2	1164.58	0.0042	0	56.83	3.5e-05	R	LENEIQTYR	S			File24970 Spectrum3551 scans: 6643
7	sp|P13645|K1C10_HUMAN	Keratin, type I cytoskeletal 10 OS=Homo sapiens OX=9606 GN=KRT10 PE=1 SV=6	1276	59020	53	44	22	19	33	5.13	4048	1	1	1	583.299	1164.58	2	1164.58	0.006	0	58.89	2.1e-05	R	LENEIQTYR	S			File24970 Spectrum3430 scans: 6506
7	sp|P13645|K1C10_HUMAN	Keratin, type I cytoskeletal 10 OS=Homo sapiens OX=9606 GN=KRT10 PE=1 SV=6	1276	59020	53	44	22	19	33	5.13	4049	1	1	1	583.299	1164.58	2	1164.58	0.0061	0	26.17	0.039	R	LENEIQTYR	S			File24970 Spectrum3756 scans: 6878
7	sp|P13645|K1C10_HUMAN	Keratin, type I cytoskeletal 10 OS=Homo sapiens OX=9606 GN=KRT10 PE=1 SV=6	1276	59020	53	44	22	19	33	5.13	4453	1	0	0	601.314	1200.61	2	1200.61	0.0045	0	53.74	6.9e-05	R	QSVEADINGLR	R			File24970 Spectrum7814 scans: 11747
7	sp|P13645|K1C10_HUMAN	Keratin, type I cytoskeletal 10 OS=Homo sapiens OX=9606 GN=KRT10 PE=1 SV=6	1276	59020	53	44	22	19	33	5.13	4454	1	0	0	601.315	1200.62	2	1200.61	0.0058	0	43.04	0.00082	R	QSVEADINGLR	R			File24970 Spectrum7948 scans: 11892
7	sp|P13645|K1C10_HUMAN	Keratin, type I cytoskeletal 10 OS=Homo sapiens OX=9606 GN=KRT10 PE=1 SV=6	1276	59020	53	44	22	19	33	5.13	4883	1	1	1	617.845	1233.68	2	1233.67	0.0042	1	54.38	4e-05	R	LKYENEVALR	Q			File24970 Spectrum4394 scans: 7779
7	sp|P13645|K1C10_HUMAN	Keratin, type I cytoskeletal 10 OS=Homo sapiens OX=9606 GN=KRT10 PE=1 SV=6	1276	59020	53	44	22	19	33	5.13	4884	3	1	1	617.846	1233.68	2	1233.67	0.0066	1	6.05	2.7	R	LKYENEVALR	Q			File24970 Spectrum4307 scans: 7662
7	sp|P13645|K1C10_HUMAN	Keratin, type I cytoskeletal 10 OS=Homo sapiens OX=9606 GN=KRT10 PE=1 SV=6	1276	59020	53	44	22	19	33	5.13	5213	1	1	1	631.804	1261.59	2	1261.59	0.003	0	71.13	9.4e-07	R	SLLEGEGSSGGGGR	G			File24970 Spectrum1992 scans: 4828
7	sp|P13645|K1C10_HUMAN	Keratin, type I cytoskeletal 10 OS=Homo sapiens OX=9606 GN=KRT10 PE=1 SV=6	1276	59020	53	44	22	19	33	5.13	5214	1	1	1	631.804	1261.59	2	1261.59	0.0042	0	58.1	1.9e-05	R	SLLEGEGSSGGGGR	G			File24970 Spectrum1895 scans: 4703
7	sp|P13645|K1C10_HUMAN	Keratin, type I cytoskeletal 10 OS=Homo sapiens OX=9606 GN=KRT10 PE=1 SV=6	1276	59020	53	44	22	19	33	5.13	5683	1	1	1	434.204	1299.59	3	1299.59	0.0033	1	24.9	0.023	K	NHEEEMKDLR	N			File24970 Spectrum297 scans: 2839
7	sp|P13645|K1C10_HUMAN	Keratin, type I cytoskeletal 10 OS=Homo sapiens OX=9606 GN=KRT10 PE=1 SV=6	1276	59020	53	44	22	19	33	5.13	6257	1	1	0	679.365	1356.71	2	1356.71	0.004	1	32.84	0.0087	R	QSVEADINGLRR	V			File24970 Spectrum6369 scans: 10138
7	sp|P13645|K1C10_HUMAN	Keratin, type I cytoskeletal 10 OS=Homo sapiens OX=9606 GN=KRT10 PE=1 SV=6	1276	59020	53	44	22	19	33	5.13	6258	4	1	0	679.367	1356.72	2	1356.71	0.0078	1	10.61	1.4	R	QSVEADINGLRR	V			File24970 Spectrum6479 scans: 10271
7	sp|P13645|K1C10_HUMAN	Keratin, type I cytoskeletal 10 OS=Homo sapiens OX=9606 GN=KRT10 PE=1 SV=6	1276	59020	53	44	22	19	33	5.13	6356	1	1	1	683.326	1364.64	2	1364.63	0.0048	0	67.63	2.2e-06	R	SQYEQLAEQNR	K			File24970 Spectrum2469 scans: 5401
7	sp|P13645|K1C10_HUMAN	Keratin, type I cytoskeletal 10 OS=Homo sapiens OX=9606 GN=KRT10 PE=1 SV=6	1276	59020	53	44	22	19	33	5.13	6357	1	1	1	683.326	1364.64	2	1364.63	0.0052	0	56.95	2.6e-05	R	SQYEQLAEQNR	K			File24970 Spectrum2583 scans: 5534
7	sp|P13645|K1C10_HUMAN	Keratin, type I cytoskeletal 10 OS=Homo sapiens OX=9606 GN=KRT10 PE=1 SV=6	1276	59020	53	44	22	19	33	5.13	6524	1	1	1	691.33	1380.64	2	1380.64	0.0039	0	58.69	1.6e-05	R	ALEESNYELEGK	I			File24970 Spectrum4466 scans: 7872
7	sp|P13645|K1C10_HUMAN	Keratin, type I cytoskeletal 10 OS=Homo sapiens OX=9606 GN=KRT10 PE=1 SV=6	1276	59020	53	44	22	19	33	5.13	6624	1	1	1	695.839	1389.66	2	1389.67	-0.011	0	54.52	4e-05	K	QSLEASLAETEGR	Y			File24970 Spectrum7997 scans: 11946
7	sp|P13645|K1C10_HUMAN	Keratin, type I cytoskeletal 10 OS=Homo sapiens OX=9606 GN=KRT10 PE=1 SV=6	1276	59020	53	44	22	19	33	5.13	6628	1	1	1	695.848	1389.68	2	1389.67	0.0073	0	91.45	1.1e-08	K	QSLEASLAETEGR	Y			File24970 Spectrum8127 scans: 12089
7	sp|P13645|K1C10_HUMAN	Keratin, type I cytoskeletal 10 OS=Homo sapiens OX=9606 GN=KRT10 PE=1 SV=6	1276	59020	53	44	22	19	33	5.13	6629	1	1	1	695.848	1389.68	2	1389.67	0.0079	0	87.87	2.5e-08	K	QSLEASLAETEGR	Y			File24970 Spectrum8251 scans: 12228
7	sp|P13645|K1C10_HUMAN	Keratin, type I cytoskeletal 10 OS=Homo sapiens OX=9606 GN=KRT10 PE=1 SV=6	1276	59020	53	44	22	19	33	5.13	7118	1	1	1	478.93	1433.77	3	1433.76	0.0067	1	42.06	0.00071	K	IRLENEIQTYR	S			File24970 Spectrum7263 scans: 11130
7	sp|P13645|K1C10_HUMAN	Keratin, type I cytoskeletal 10 OS=Homo sapiens OX=9606 GN=KRT10 PE=1 SV=6	1276	59020	53	44	22	19	33	5.13	7119	1	1	1	717.892	1433.77	2	1433.76	0.0068	1	79.72	1.2e-07	K	IRLENEIQTYR	S			File24970 Spectrum7238 scans: 11103
7	sp|P13645|K1C10_HUMAN	Keratin, type I cytoskeletal 10 OS=Homo sapiens OX=9606 GN=KRT10 PE=1 SV=6	1276	59020	53	44	22	19	33	5.13	7120	1	1	1	478.93	1433.77	3	1433.76	0.0071	1	27.37	0.021	K	IRLENEIQTYR	S			File24970 Spectrum7402 scans: 11280
7	sp|P13645|K1C10_HUMAN	Keratin, type I cytoskeletal 10 OS=Homo sapiens OX=9606 GN=KRT10 PE=1 SV=6	1276	59020	53	44	22	19	33	5.13	7121	1	1	1	478.931	1433.77	3	1433.76	0.0083	1	38.62	0.0016	K	IRLENEIQTYR	S			File24970 Spectrum7132 scans: 10986
7	sp|P13645|K1C10_HUMAN	Keratin, type I cytoskeletal 10 OS=Homo sapiens OX=9606 GN=KRT10 PE=1 SV=6	1276	59020	53	44	22	19	33	5.13	7122	1	1	1	478.931	1433.77	3	1433.76	0.0084	1	4.04	4.5	K	IRLENEIQTYR	S			File24970 Spectrum7726 scans: 11647
7	sp|P13645|K1C10_HUMAN	Keratin, type I cytoskeletal 10 OS=Homo sapiens OX=9606 GN=KRT10 PE=1 SV=6	1276	59020	53	44	22	19	33	5.13	7123	1	1	1	717.894	1433.77	2	1433.76	0.0104	1	42.7	0.0006	K	IRLENEIQTYR	S			File24970 Spectrum7381 scans: 11256
7	sp|P13645|K1C10_HUMAN	Keratin, type I cytoskeletal 10 OS=Homo sapiens OX=9606 GN=KRT10 PE=1 SV=6	1276	59020	53	44	22	19	33	5.13	7124	1	1	1	717.896	1433.78	2	1433.76	0.014	1	31.77	0.0073	K	IRLENEIQTYR	S			File24970 Spectrum7108 scans: 10960
7	sp|P13645|K1C10_HUMAN	Keratin, type I cytoskeletal 10 OS=Homo sapiens OX=9606 GN=KRT10 PE=1 SV=6	1276	59020	53	44	22	19	33	5.13	7125	3	1	1	359.455	1433.79	4	1433.76	0.027	1	2.15	5.4	K	IRLENEIQTYR	S			File24970 Spectrum1483 scans: 4243
7	sp|P13645|K1C10_HUMAN	Keratin, type I cytoskeletal 10 OS=Homo sapiens OX=9606 GN=KRT10 PE=1 SV=6	1276	59020	53	44	22	19	33	5.13	7718	1	1	1	747.368	1492.72	2	1492.73	-0.0057	1	63.93	6.3e-06	R	SQYEQLAEQNRK	D			File24970 Spectrum1250 scans: 3979
7	sp|P13645|K1C10_HUMAN	Keratin, type I cytoskeletal 10 OS=Homo sapiens OX=9606 GN=KRT10 PE=1 SV=6	1276	59020	53	44	22	19	33	5.13	7719	1	1	1	747.372	1492.73	2	1492.73	0.0023	1	63.98	6.3e-06	R	SQYEQLAEQNRK	D			File24970 Spectrum1372 scans: 4115
7	sp|P13645|K1C10_HUMAN	Keratin, type I cytoskeletal 10 OS=Homo sapiens OX=9606 GN=KRT10 PE=1 SV=6	1276	59020	53	44	22	19	33	5.13	7720	1	1	1	498.584	1492.73	3	1492.73	0.0043	1	40.84	0.0013	R	SQYEQLAEQNRK	D			File24970 Spectrum1256 scans: 3986
7	sp|P13645|K1C10_HUMAN	Keratin, type I cytoskeletal 10 OS=Homo sapiens OX=9606 GN=KRT10 PE=1 SV=6	1276	59020	53	44	22	19	33	5.13	7721	1	1	1	498.584	1492.73	3	1492.73	0.0044	1	45.8	0.00042	R	SQYEQLAEQNRK	D			File24970 Spectrum1377 scans: 4121
7	sp|P13645|K1C10_HUMAN	Keratin, type I cytoskeletal 10 OS=Homo sapiens OX=9606 GN=KRT10 PE=1 SV=6	1276	59020	53	44	22	19	33	5.13	10157	1	1	1	899.017	1796.02	2	1796	0.0156	0	7.96	0.49	R	NVQALEIELQSQLALK	Q			File24970 Spectrum13293 scans: 17700
7	sp|P13645|K1C10_HUMAN	Keratin, type I cytoskeletal 10 OS=Homo sapiens OX=9606 GN=KRT10 PE=1 SV=6	1276	59020	53	44	22	19	33	5.13	11407	1	1	1	998.995	1995.97	2	1995.96	0.011	0	70.02	1.1e-06	K	ELTTEIDNNIEQISSYK	S			File24970 Spectrum11996 scans: 16311
7	sp|P13645|K1C10_HUMAN	Keratin, type I cytoskeletal 10 OS=Homo sapiens OX=9606 GN=KRT10 PE=1 SV=6	1276	59020	53	44	22	19	33	5.13	11408	1	1	1	998.996	1995.98	2	1995.96	0.0139	0	83.77	4.7e-08	K	ELTTEIDNNIEQISSYK	S			File24970 Spectrum12126 scans: 16459	emPAI	2.67
8	sp|Q7L014|DDX46_HUMAN	Probable ATP-dependent RNA helicase DDX46 OS=Homo sapiens OX=9606 GN=DDX46 PE=1 SV=2	1158	117803	36	27	15	9	16.7	9.33	345	1	1	1	390.22	778.426	2	778.423	0.0033	0	11.4	1.1	R	YAGDIIK	A			File24970 Spectrum2823 scans: 5804
8	sp|Q7L014|DDX46_HUMAN	Probable ATP-dependent RNA helicase DDX46 OS=Homo sapiens OX=9606 GN=DDX46 PE=1 SV=2	1158	117803	36	27	15	9	16.7	9.33	391	9	1	1	394.728	787.442	2	787.455	-0.0137	1	1.05	21	K	AKAEITR	L			File24970 Spectrum7101 scans: 10952
8	sp|Q7L014|DDX46_HUMAN	Probable ATP-dependent RNA helicase DDX46 OS=Homo sapiens OX=9606 GN=DDX46 PE=1 SV=2	1158	117803	36	27	15	9	16.7	9.33	1001	8	1	1	431.237	860.46	2	860.46	-0.0007	1	0.55	20	K	AVVDSDKK	K			File24970 Spectrum12332 scans: 16678
8	sp|Q7L014|DDX46_HUMAN	Probable ATP-dependent RNA helicase DDX46 OS=Homo sapiens OX=9606 GN=DDX46 PE=1 SV=2	1158	117803	36	27	15	9	16.7	9.33	1791	1	1	1	477.242	952.47	2	952.465	0.0043	0	21.2	0.11	K	IEYEPFR	K			File24970 Spectrum7485 scans: 11374
8	sp|Q7L014|DDX46_HUMAN	Probable ATP-dependent RNA helicase DDX46 OS=Homo sapiens OX=9606 GN=DDX46 PE=1 SV=2	1158	117803	36	27	15	9	16.7	9.33	1792	1	1	1	477.243	952.472	2	952.465	0.007	0	32.34	0.0087	K	IEYEPFR	K			File24970 Spectrum7605 scans: 11515
8	sp|Q7L014|DDX46_HUMAN	Probable ATP-dependent RNA helicase DDX46 OS=Homo sapiens OX=9606 GN=DDX46 PE=1 SV=2	1158	117803	36	27	15	9	16.7	9.33	3112	1	1	1	361.868	1082.58	3	1082.58	-0.0001	0	29.66	0.011	R	IVDNVRPDR	Q			File24970 Spectrum188 scans: 2689
8	sp|Q7L014|DDX46_HUMAN	Probable ATP-dependent RNA helicase DDX46 OS=Homo sapiens OX=9606 GN=DDX46 PE=1 SV=2	1158	117803	36	27	15	9	16.7	9.33	3114	1	1	1	361.87	1082.59	3	1082.58	0.0034	0	25.08	0.031	R	IVDNVRPDR	Q			File24970 Spectrum122 scans: 2593
8	sp|Q7L014|DDX46_HUMAN	Probable ATP-dependent RNA helicase DDX46 OS=Homo sapiens OX=9606 GN=DDX46 PE=1 SV=2	1158	117803	36	27	15	9	16.7	9.33	3446	1	1	1	557.83	1113.65	2	1113.64	0.0067	0	40.88	0.00083	R	GGTILAPTVSAK	T			File24970 Spectrum4640 scans: 8101
8	sp|Q7L014|DDX46_HUMAN	Probable ATP-dependent RNA helicase DDX46 OS=Homo sapiens OX=9606 GN=DDX46 PE=1 SV=2	1158	117803	36	27	15	9	16.7	9.33	4185	1	1	1	589.79	1177.56	2	1177.56	0.0065	0	49.15	0.0002	R	MIDMLAANSGR	V			File24970 Spectrum8270 scans: 12248
8	sp|Q7L014|DDX46_HUMAN	Probable ATP-dependent RNA helicase DDX46 OS=Homo sapiens OX=9606 GN=DDX46 PE=1 SV=2	1158	117803	36	27	15	9	16.7	9.33	4186	1	1	1	589.79	1177.57	2	1177.56	0.0073	0	44.85	0.00054	R	MIDMLAANSGR	V			File24970 Spectrum8390 scans: 12379
8	sp|Q7L014|DDX46_HUMAN	Probable ATP-dependent RNA helicase DDX46 OS=Homo sapiens OX=9606 GN=DDX46 PE=1 SV=2	1158	117803	36	27	15	9	16.7	9.33	4346	1	1	1	597.787	1193.56	2	1193.55	0.0061	0	60.98	1.1e-05	R	MIDMLAANSGR	V	Oxidation (M)	0.00010000000.0	File24970 Spectrum3300 scans: 6359
8	sp|Q7L014|DDX46_HUMAN	Probable ATP-dependent RNA helicase DDX46 OS=Homo sapiens OX=9606 GN=DDX46 PE=1 SV=2	1158	117803	36	27	15	9	16.7	9.33	4347	1	1	1	597.788	1193.56	2	1193.55	0.0072	0	47.81	0.00022	R	MIDMLAANSGR	V	Oxidation (M)	0.00010000000.0	File24970 Spectrum3197 scans: 6233
8	sp|Q7L014|DDX46_HUMAN	Probable ATP-dependent RNA helicase DDX46 OS=Homo sapiens OX=9606 GN=DDX46 PE=1 SV=2	1158	117803	36	27	15	9	16.7	9.33	4556	1	1	1	605.782	1209.55	2	1209.55	0.0015	0	31.57	0.0059	R	MIDMLAANSGR	V	2 Oxidation (M)	0.10010000000.0	File24970 Spectrum1584 scans: 4358
8	sp|Q7L014|DDX46_HUMAN	Probable ATP-dependent RNA helicase DDX46 OS=Homo sapiens OX=9606 GN=DDX46 PE=1 SV=2	1158	117803	36	27	15	9	16.7	9.33	4919	1	1	1	619.797	1237.58	2	1237.58	0.0025	0	14.02	0.44	K	MSQEEVNVFR	L			File24970 Spectrum7540 scans: 11436
8	sp|Q7L014|DDX46_HUMAN	Probable ATP-dependent RNA helicase DDX46 OS=Homo sapiens OX=9606 GN=DDX46 PE=1 SV=2	1158	117803	36	27	15	9	16.7	9.33	5119	3	1	1	627.795	1253.57	2	1253.57	0.0039	0	3.14	5	K	MSQEEVNVFR	L	Oxidation (M)	0.1000000000.0	File24970 Spectrum5366 scans: 9013
8	sp|Q7L014|DDX46_HUMAN	Probable ATP-dependent RNA helicase DDX46 OS=Homo sapiens OX=9606 GN=DDX46 PE=1 SV=2	1158	117803	36	27	15	9	16.7	9.33	6217	1	1	1	451.575	1351.7	3	1351.7	0.005	0	30.69	0.011	R	ISEYSEAAITIR	G			File24970 Spectrum8713 scans: 12740
8	sp|Q7L014|DDX46_HUMAN	Probable ATP-dependent RNA helicase DDX46 OS=Homo sapiens OX=9606 GN=DDX46 PE=1 SV=2	1158	117803	36	27	15	9	16.7	9.33	6218	1	1	1	676.86	1351.7	2	1351.7	0.0064	0	72.46	7.3e-07	R	ISEYSEAAITIR	G			File24970 Spectrum8725 scans: 12754
8	sp|Q7L014|DDX46_HUMAN	Probable ATP-dependent RNA helicase DDX46 OS=Homo sapiens OX=9606 GN=DDX46 PE=1 SV=2	1158	117803	36	27	15	9	16.7	9.33	6219	1	1	1	676.86	1351.7	2	1351.7	0.0066	0	67.3	2.4e-06	R	ISEYSEAAITIR	G			File24970 Spectrum8604 scans: 12617
8	sp|Q7L014|DDX46_HUMAN	Probable ATP-dependent RNA helicase DDX46 OS=Homo sapiens OX=9606 GN=DDX46 PE=1 SV=2	1158	117803	36	27	15	9	16.7	9.33	6220	1	1	1	676.86	1351.7	2	1351.7	0.0067	0	24.34	0.048	R	ISEYSEAAITIR	G			File24970 Spectrum9303 scans: 13382
8	sp|Q7L014|DDX46_HUMAN	Probable ATP-dependent RNA helicase DDX46 OS=Homo sapiens OX=9606 GN=DDX46 PE=1 SV=2	1158	117803	36	27	15	9	16.7	9.33	6221	1	1	1	676.86	1351.71	2	1351.7	0.0076	0	71.69	8.7e-07	R	ISEYSEAAITIR	G			File24970 Spectrum8859 scans: 12901
8	sp|Q7L014|DDX46_HUMAN	Probable ATP-dependent RNA helicase DDX46 OS=Homo sapiens OX=9606 GN=DDX46 PE=1 SV=2	1158	117803	36	27	15	9	16.7	9.33	6222	1	1	1	676.861	1351.71	2	1351.7	0.0098	0	66.03	3.1e-06	R	ISEYSEAAITIR	G			File24970 Spectrum9147 scans: 13212
8	sp|Q7L014|DDX46_HUMAN	Probable ATP-dependent RNA helicase DDX46 OS=Homo sapiens OX=9606 GN=DDX46 PE=1 SV=2	1158	117803	36	27	15	9	16.7	9.33	6972	1	1	1	711.828	1421.64	2	1421.64	0.0003	0	60.64	6.6e-06	K	FDETEQALANER	K			File24970 Spectrum4773 scans: 8270
8	sp|Q7L014|DDX46_HUMAN	Probable ATP-dependent RNA helicase DDX46 OS=Homo sapiens OX=9606 GN=DDX46 PE=1 SV=2	1158	117803	36	27	15	9	16.7	9.33	7143	1	1	1	718.384	1434.75	2	1434.75	0.0065	1	31.5	0.0092	R	RVTYVVLDEADR	M			File24970 Spectrum6989 scans: 10831
8	sp|Q7L014|DDX46_HUMAN	Probable ATP-dependent RNA helicase DDX46 OS=Homo sapiens OX=9606 GN=DDX46 PE=1 SV=2	1158	117803	36	27	15	9	16.7	9.33	7145	1	1	1	718.385	1434.76	2	1434.75	0.0095	1	24.39	0.048	R	RVTYVVLDEADR	M			File24970 Spectrum6862 scans: 10693
8	sp|Q7L014|DDX46_HUMAN	Probable ATP-dependent RNA helicase DDX46 OS=Homo sapiens OX=9606 GN=DDX46 PE=1 SV=2	1158	117803	36	27	15	9	16.7	9.33	7810	4	1	1	752.33	1502.65	2	1502.64	0.0096	0	0.77	4.2	R	MFDMGFEPQVMR	I	Oxidation (M)	0.000100000000.0	File24970 Spectrum672 scans: 3320
8	sp|Q7L014|DDX46_HUMAN	Probable ATP-dependent RNA helicase DDX46 OS=Homo sapiens OX=9606 GN=DDX46 PE=1 SV=2	1158	117803	36	27	15	9	16.7	9.33	10168	1	1	1	900.465	1798.91	2	1798.91	0.001	0	105.29	3.4e-10	R	SLEEGEGPIAVIMTPTR	E			File24970 Spectrum12583 scans: 16943
8	sp|Q7L014|DDX46_HUMAN	Probable ATP-dependent RNA helicase DDX46 OS=Homo sapiens OX=9606 GN=DDX46 PE=1 SV=2	1158	117803	36	27	15	9	16.7	9.33	10169	1	1	1	900.469	1798.92	2	1798.91	0.0104	0	140.62	9.8e-14	R	SLEEGEGPIAVIMTPTR	E			File24970 Spectrum12859 scans: 17241
8	sp|Q7L014|DDX46_HUMAN	Probable ATP-dependent RNA helicase DDX46 OS=Homo sapiens OX=9606 GN=DDX46 PE=1 SV=2	1158	117803	36	27	15	9	16.7	9.33	10170	1	1	1	900.469	1798.92	2	1798.91	0.0104	0	140.43	1e-13	R	SLEEGEGPIAVIMTPTR	E			File24970 Spectrum12726 scans: 17099
8	sp|Q7L014|DDX46_HUMAN	Probable ATP-dependent RNA helicase DDX46 OS=Homo sapiens OX=9606 GN=DDX46 PE=1 SV=2	1158	117803	36	27	15	9	16.7	9.33	10171	1	1	1	900.47	1798.92	2	1798.91	0.0113	0	140.59	9.6e-14	R	SLEEGEGPIAVIMTPTR	E			File24970 Spectrum12985 scans: 17375
8	sp|Q7L014|DDX46_HUMAN	Probable ATP-dependent RNA helicase DDX46 OS=Homo sapiens OX=9606 GN=DDX46 PE=1 SV=2	1158	117803	36	27	15	9	16.7	9.33	10172	1	1	1	900.472	1798.93	2	1798.91	0.0156	0	5.5	3	R	SLEEGEGPIAVIMTPTR	E			File24970 Spectrum9872 scans: 14008
8	sp|Q7L014|DDX46_HUMAN	Probable ATP-dependent RNA helicase DDX46 OS=Homo sapiens OX=9606 GN=DDX46 PE=1 SV=2	1158	117803	36	27	15	9	16.7	9.33	10173	1	1	1	900.472	1798.93	2	1798.91	0.0162	0	105.02	3.4e-10	R	SLEEGEGPIAVIMTPTR	E			File24970 Spectrum13127 scans: 17524
8	sp|Q7L014|DDX46_HUMAN	Probable ATP-dependent RNA helicase DDX46 OS=Homo sapiens OX=9606 GN=DDX46 PE=1 SV=2	1158	117803	36	27	15	9	16.7	9.33	10287	1	1	1	908.465	1814.92	2	1814.91	0.0078	0	106.68	2.5e-10	R	SLEEGEGPIAVIMTPTR	E	Oxidation (M)	0.00000000000010000.0	File24970 Spectrum10852 scans: 15058
8	sp|Q7L014|DDX46_HUMAN	Probable ATP-dependent RNA helicase DDX46 OS=Homo sapiens OX=9606 GN=DDX46 PE=1 SV=2	1158	117803	36	27	15	9	16.7	9.33	10288	1	1	1	908.466	1814.92	2	1814.91	0.0089	0	33.3	0.0055	R	SLEEGEGPIAVIMTPTR	E	Oxidation (M)	0.00000000000010000.0	File24970 Spectrum12755 scans: 17129
8	sp|Q7L014|DDX46_HUMAN	Probable ATP-dependent RNA helicase DDX46 OS=Homo sapiens OX=9606 GN=DDX46 PE=1 SV=2	1158	117803	36	27	15	9	16.7	9.33	10289	1	1	1	908.468	1814.92	2	1814.91	0.0127	0	90.54	9.9e-09	R	SLEEGEGPIAVIMTPTR	E	Oxidation (M)	0.00000000000010000.0	File24970 Spectrum10718 scans: 14912
8	sp|Q7L014|DDX46_HUMAN	Probable ATP-dependent RNA helicase DDX46 OS=Homo sapiens OX=9606 GN=DDX46 PE=1 SV=2	1158	117803	36	27	15	9	16.7	9.33	10534	1	1	1	927.437	1852.86	2	1852.85	0.0111	0	58.5	1.3e-05	R	YEEELEINDFPQTAR	W			File24970 Spectrum10837 scans: 15042
8	sp|Q7L014|DDX46_HUMAN	Probable ATP-dependent RNA helicase DDX46 OS=Homo sapiens OX=9606 GN=DDX46 PE=1 SV=2	1158	117803	36	27	15	9	16.7	9.33	12869	1	1	1	839.717	2516.13	3	2516.09	0.0397	1	2.91	2.4	K	DLMRASYPCMSLHGGIDQYDR	D	2 Oxidation (M)	0.001000000100000000000.0	File24970 Spectrum181 scans: 2680	emPAI	0.43
9	sp|O43143|DHX15_HUMAN	Pre-mRNA-splicing factor ATP-dependent RNA helicase DHX15 OS=Homo sapiens OX=9606 GN=DHX15 PE=1 SV=2	1120	91673	65	44	16	14	18.1	7.12	784	7	1	1	421.759	841.504	2	841.488	0.016	1	1.3	7.5	R	AGRTRPGK	C			File24970 Spectrum4069 scans: 7322
9	sp|O43143|DHX15_HUMAN	Pre-mRNA-splicing factor ATP-dependent RNA helicase DHX15 OS=Homo sapiens OX=9606 GN=DHX15 PE=1 SV=2	1120	91673	65	44	16	14	18.1	7.12	792	9	1	1	421.76	841.505	2	841.488	0.0167	1	1.02	8	R	AGRTRPGK	C			File24970 Spectrum3870 scans: 7012
9	sp|O43143|DHX15_HUMAN	Pre-mRNA-splicing factor ATP-dependent RNA helicase DHX15 OS=Homo sapiens OX=9606 GN=DHX15 PE=1 SV=2	1120	91673	65	44	16	14	18.1	7.12	1022	1	1	1	432.255	862.495	2	862.491	0.0036	0	37.43	0.0014	R	FTDILVR	H			File24970 Spectrum9323 scans: 13404
9	sp|O43143|DHX15_HUMAN	Pre-mRNA-splicing factor ATP-dependent RNA helicase DHX15 OS=Homo sapiens OX=9606 GN=DHX15 PE=1 SV=2	1120	91673	65	44	16	14	18.1	7.12	1023	1	1	1	432.255	862.495	2	862.491	0.004	0	37.94	0.0013	R	FTDILVR	H			File24970 Spectrum9068 scans: 13126
9	sp|O43143|DHX15_HUMAN	Pre-mRNA-splicing factor ATP-dependent RNA helicase DHX15 OS=Homo sapiens OX=9606 GN=DHX15 PE=1 SV=2	1120	91673	65	44	16	14	18.1	7.12	1024	1	1	1	432.255	862.496	2	862.491	0.0051	0	38.4	0.0012	R	FTDILVR	H			File24970 Spectrum9196 scans: 13265
9	sp|O43143|DHX15_HUMAN	Pre-mRNA-splicing factor ATP-dependent RNA helicase DHX15 OS=Homo sapiens OX=9606 GN=DHX15 PE=1 SV=2	1120	91673	65	44	16	14	18.1	7.12	1550	1	1	1	462.765	923.516	2	923.512	0.0041	0	18.58	0.13	R	IFEPPPPK	K			File24970 Spectrum3172 scans: 6205
9	sp|O43143|DHX15_HUMAN	Pre-mRNA-splicing factor ATP-dependent RNA helicase DHX15 OS=Homo sapiens OX=9606 GN=DHX15 PE=1 SV=2	1120	91673	65	44	16	14	18.1	7.12	1551	3	1	1	462.765	923.516	2	923.512	0.0045	0	2.43	5.5	R	IFEPPPPK	K			File24970 Spectrum3055 scans: 6070
9	sp|O43143|DHX15_HUMAN	Pre-mRNA-splicing factor ATP-dependent RNA helicase DHX15 OS=Homo sapiens OX=9606 GN=DHX15 PE=1 SV=2	1120	91673	65	44	16	14	18.1	7.12	1552	1	1	1	462.765	923.516	2	923.512	0.0046	0	10.64	0.8	R	IFEPPPPK	K			File24970 Spectrum3283 scans: 6339
9	sp|O43143|DHX15_HUMAN	Pre-mRNA-splicing factor ATP-dependent RNA helicase DHX15 OS=Homo sapiens OX=9606 GN=DHX15 PE=1 SV=2	1120	91673	65	44	16	14	18.1	7.12	1621	3	1	1	466.749	931.484	2	931.491	-0.007	0	10.91	1.7	R	VAAMSVAQR	V			File24970 Spectrum2220 scans: 5111
9	sp|O43143|DHX15_HUMAN	Pre-mRNA-splicing factor ATP-dependent RNA helicase DHX15 OS=Homo sapiens OX=9606 GN=DHX15 PE=1 SV=2	1120	91673	65	44	16	14	18.1	7.12	1622	4	1	1	466.75	931.486	2	931.491	-0.0054	0	10.91	1.6	R	VAAMSVAQR	V			File24970 Spectrum2336 scans: 5250
9	sp|O43143|DHX15_HUMAN	Pre-mRNA-splicing factor ATP-dependent RNA helicase DHX15 OS=Homo sapiens OX=9606 GN=DHX15 PE=1 SV=2	1120	91673	65	44	16	14	18.1	7.12	1623	1	1	1	466.754	931.493	2	931.491	0.0024	0	50.74	0.00016	R	VAAMSVAQR	V			File24970 Spectrum1098 scans: 3813
9	sp|O43143|DHX15_HUMAN	Pre-mRNA-splicing factor ATP-dependent RNA helicase DHX15 OS=Homo sapiens OX=9606 GN=DHX15 PE=1 SV=2	1120	91673	65	44	16	14	18.1	7.12	1624	1	1	1	466.754	931.494	2	931.491	0.0029	0	62.49	1.1e-05	R	VAAMSVAQR	V			File24970 Spectrum1219 scans: 3946
9	sp|O43143|DHX15_HUMAN	Pre-mRNA-splicing factor ATP-dependent RNA helicase DHX15 OS=Homo sapiens OX=9606 GN=DHX15 PE=1 SV=2	1120	91673	65	44	16	14	18.1	7.12	1750	5	1	1	474.747	947.48	2	947.486	-0.0061	0	1.51	15	R	VAAMSVAQR	V	Oxidation (M)	0.000100000.0	File24970 Spectrum7487 scans: 11376
9	sp|O43143|DHX15_HUMAN	Pre-mRNA-splicing factor ATP-dependent RNA helicase DHX15 OS=Homo sapiens OX=9606 GN=DHX15 PE=1 SV=2	1120	91673	65	44	16	14	18.1	7.12	1777	1	1	1	475.753	949.492	2	949.487	0.0049	0	15.4	0.48	R	DYLEAAIR	T			File24970 Spectrum8140 scans: 12103
9	sp|O43143|DHX15_HUMAN	Pre-mRNA-splicing factor ATP-dependent RNA helicase DHX15 OS=Homo sapiens OX=9606 GN=DHX15 PE=1 SV=2	1120	91673	65	44	16	14	18.1	7.12	1778	4	1	1	475.753	949.492	2	949.487	0.0052	0	2.32	9.3	R	DYLEAAIR	T			File24970 Spectrum10981 scans: 15198
9	sp|O43143|DHX15_HUMAN	Pre-mRNA-splicing factor ATP-dependent RNA helicase DHX15 OS=Homo sapiens OX=9606 GN=DHX15 PE=1 SV=2	1120	91673	65	44	16	14	18.1	7.12	1780	1	1	1	475.754	949.493	2	949.487	0.0058	0	26.52	0.035	R	DYLEAAIR	T			File24970 Spectrum8262 scans: 12240
9	sp|O43143|DHX15_HUMAN	Pre-mRNA-splicing factor ATP-dependent RNA helicase DHX15 OS=Homo sapiens OX=9606 GN=DHX15 PE=1 SV=2	1120	91673	65	44	16	14	18.1	7.12	1818	1	1	1	478.748	955.481	2	955.476	0.0047	0	23.73	0.048	R	DYYINIR	K			File24970 Spectrum9118 scans: 13180
9	sp|O43143|DHX15_HUMAN	Pre-mRNA-splicing factor ATP-dependent RNA helicase DHX15 OS=Homo sapiens OX=9606 GN=DHX15 PE=1 SV=2	1120	91673	65	44	16	14	18.1	7.12	1819	1	1	1	478.748	955.481	2	955.476	0.0051	0	34.71	0.0038	R	DYYINIR	K			File24970 Spectrum8987 scans: 13037
9	sp|O43143|DHX15_HUMAN	Pre-mRNA-splicing factor ATP-dependent RNA helicase DHX15 OS=Homo sapiens OX=9606 GN=DHX15 PE=1 SV=2	1120	91673	65	44	16	14	18.1	7.12	1820	1	1	1	478.748	955.481	2	955.476	0.0052	0	29.64	0.012	R	DYYINIR	K			File24970 Spectrum8860 scans: 12902
9	sp|O43143|DHX15_HUMAN	Pre-mRNA-splicing factor ATP-dependent RNA helicase DHX15 OS=Homo sapiens OX=9606 GN=DHX15 PE=1 SV=2	1120	91673	65	44	16	14	18.1	7.12	2143	4	1	1	496.746	991.478	2	991.476	0.0021	0	3.42	7.4	R	SLMSADNVR	Q			File24970 Spectrum3316 scans: 6379
9	sp|O43143|DHX15_HUMAN	Pre-mRNA-splicing factor ATP-dependent RNA helicase DHX15 OS=Homo sapiens OX=9606 GN=DHX15 PE=1 SV=2	1120	91673	65	44	16	14	18.1	7.12	2144	1	1	1	496.747	991.48	2	991.476	0.0039	0	37.41	0.0029	R	SLMSADNVR	Q			File24970 Spectrum3036 scans: 6050
9	sp|O43143|DHX15_HUMAN	Pre-mRNA-splicing factor ATP-dependent RNA helicase DHX15 OS=Homo sapiens OX=9606 GN=DHX15 PE=1 SV=2	1120	91673	65	44	16	14	18.1	7.12	2294	1	1	1	504.743	1007.47	2	1007.47	0.001	0	40.41	0.0012	R	SLMSADNVR	Q	Oxidation (M)	0.001000000.0	File24970 Spectrum192 scans: 2695
9	sp|O43143|DHX15_HUMAN	Pre-mRNA-splicing factor ATP-dependent RNA helicase DHX15 OS=Homo sapiens OX=9606 GN=DHX15 PE=1 SV=2	1120	91673	65	44	16	14	18.1	7.12	2295	1	1	1	504.744	1007.47	2	1007.47	0.003	0	31.02	0.011	R	SLMSADNVR	Q	Oxidation (M)	0.001000000.0	File24970 Spectrum310 scans: 2856
9	sp|O43143|DHX15_HUMAN	Pre-mRNA-splicing factor ATP-dependent RNA helicase DHX15 OS=Homo sapiens OX=9606 GN=DHX15 PE=1 SV=2	1120	91673	65	44	16	14	18.1	7.12	3189	1	1	1	363.538	1087.59	3	1087.59	0.0007	1	31.13	0.015	R	RVAAMSVAQR	V			File24970 Spectrum608 scans: 3239
9	sp|O43143|DHX15_HUMAN	Pre-mRNA-splicing factor ATP-dependent RNA helicase DHX15 OS=Homo sapiens OX=9606 GN=DHX15 PE=1 SV=2	1120	91673	65	44	16	14	18.1	7.12	3190	1	1	1	363.539	1087.59	3	1087.59	0.0027	1	20.56	0.17	R	RVAAMSVAQR	V			File24970 Spectrum712 scans: 3368
9	sp|O43143|DHX15_HUMAN	Pre-mRNA-splicing factor ATP-dependent RNA helicase DHX15 OS=Homo sapiens OX=9606 GN=DHX15 PE=1 SV=2	1120	91673	65	44	16	14	18.1	7.12	3191	2	1	1	544.805	1087.6	2	1087.59	0.0032	1	16.94	0.37	R	RVAAMSVAQR	V			File24970 Spectrum691 scans: 3344
9	sp|O43143|DHX15_HUMAN	Pre-mRNA-splicing factor ATP-dependent RNA helicase DHX15 OS=Homo sapiens OX=9606 GN=DHX15 PE=1 SV=2	1120	91673	65	44	16	14	18.1	7.12	3931	1	1	1	579.351	1156.69	2	1156.68	0.0064	0	32.65	0.0032	R	SNLGSVVLQLK	K			File24970 Spectrum11282 scans: 15540
9	sp|O43143|DHX15_HUMAN	Pre-mRNA-splicing factor ATP-dependent RNA helicase DHX15 OS=Homo sapiens OX=9606 GN=DHX15 PE=1 SV=2	1120	91673	65	44	16	14	18.1	7.12	3996	1	1	1	387.88	1160.62	3	1160.61	0.0042	1	18.93	0.23	R	IMDRFNLPR	R			File24970 Spectrum8606 scans: 12619
9	sp|O43143|DHX15_HUMAN	Pre-mRNA-splicing factor ATP-dependent RNA helicase DHX15 OS=Homo sapiens OX=9606 GN=DHX15 PE=1 SV=2	1120	91673	65	44	16	14	18.1	7.12	3997	2	1	1	581.316	1160.62	2	1160.61	0.0046	1	2.41	10	R	IMDRFNLPR	R			File24970 Spectrum8491 scans: 12489
9	sp|O43143|DHX15_HUMAN	Pre-mRNA-splicing factor ATP-dependent RNA helicase DHX15 OS=Homo sapiens OX=9606 GN=DHX15 PE=1 SV=2	1120	91673	65	44	16	14	18.1	7.12	3998	1	1	1	387.88	1160.62	3	1160.61	0.005	1	26.86	0.036	R	IMDRFNLPR	R			File24970 Spectrum8489 scans: 12487
9	sp|O43143|DHX15_HUMAN	Pre-mRNA-splicing factor ATP-dependent RNA helicase DHX15 OS=Homo sapiens OX=9606 GN=DHX15 PE=1 SV=2	1120	91673	65	44	16	14	18.1	7.12	4174	1	1	1	393.211	1176.61	3	1176.61	0.0051	1	28.56	0.024	R	IMDRFNLPR	R	Oxidation (M)	0.010000000.0	File24970 Spectrum6318 scans: 10077
9	sp|O43143|DHX15_HUMAN	Pre-mRNA-splicing factor ATP-dependent RNA helicase DHX15 OS=Homo sapiens OX=9606 GN=DHX15 PE=1 SV=2	1120	91673	65	44	16	14	18.1	7.12	4175	1	1	1	393.212	1176.61	3	1176.61	0.0066	1	17.55	0.32	R	IMDRFNLPR	R	Oxidation (M)	0.010000000.0	File24970 Spectrum6198 scans: 9942
9	sp|O43143|DHX15_HUMAN	Pre-mRNA-splicing factor ATP-dependent RNA helicase DHX15 OS=Homo sapiens OX=9606 GN=DHX15 PE=1 SV=2	1120	91673	65	44	16	14	18.1	7.12	4279	1	1	1	594.293	1186.57	2	1186.57	0.0058	0	50.4	0.00012	R	EAMNDPLLER	Y			File24970 Spectrum8067 scans: 12021
9	sp|O43143|DHX15_HUMAN	Pre-mRNA-splicing factor ATP-dependent RNA helicase DHX15 OS=Homo sapiens OX=9606 GN=DHX15 PE=1 SV=2	1120	91673	65	44	16	14	18.1	7.12	4280	1	1	1	594.293	1186.57	2	1186.57	0.0064	0	28.62	0.018	R	EAMNDPLLER	Y			File24970 Spectrum7935 scans: 11878
9	sp|O43143|DHX15_HUMAN	Pre-mRNA-splicing factor ATP-dependent RNA helicase DHX15 OS=Homo sapiens OX=9606 GN=DHX15 PE=1 SV=2	1120	91673	65	44	16	14	18.1	7.12	4281	1	1	1	594.293	1186.57	2	1186.57	0.0066	0	9.89	1.3	R	EAMNDPLLER	Y			File24970 Spectrum8532 scans: 12532
9	sp|O43143|DHX15_HUMAN	Pre-mRNA-splicing factor ATP-dependent RNA helicase DHX15 OS=Homo sapiens OX=9606 GN=DHX15 PE=1 SV=2	1120	91673	65	44	16	14	18.1	7.12	4282	1	1	1	594.293	1186.57	2	1186.57	0.0068	0	51.63	8.8e-05	R	EAMNDPLLER	Y			File24970 Spectrum8187 scans: 12156
9	sp|O43143|DHX15_HUMAN	Pre-mRNA-splicing factor ATP-dependent RNA helicase DHX15 OS=Homo sapiens OX=9606 GN=DHX15 PE=1 SV=2	1120	91673	65	44	16	14	18.1	7.12	4477	1	1	1	602.288	1202.56	2	1202.56	0.0022	0	37.44	0.0018	R	EAMNDPLLER	Y	Oxidation (M)	0.0010000000.0	File24970 Spectrum4626 scans: 8081
9	sp|O43143|DHX15_HUMAN	Pre-mRNA-splicing factor ATP-dependent RNA helicase DHX15 OS=Homo sapiens OX=9606 GN=DHX15 PE=1 SV=2	1120	91673	65	44	16	14	18.1	7.12	4478	1	1	1	602.289	1202.56	2	1202.56	0.0025	0	39.8	0.0011	R	EAMNDPLLER	Y	Oxidation (M)	0.0010000000.0	File24970 Spectrum4432 scans: 7827
9	sp|O43143|DHX15_HUMAN	Pre-mRNA-splicing factor ATP-dependent RNA helicase DHX15 OS=Homo sapiens OX=9606 GN=DHX15 PE=1 SV=2	1120	91673	65	44	16	14	18.1	7.12	4479	1	1	1	602.289	1202.56	2	1202.56	0.0033	0	53.06	5.3e-05	R	EAMNDPLLER	Y	Oxidation (M)	0.0010000000.0	File24970 Spectrum4252 scans: 7588
9	sp|O43143|DHX15_HUMAN	Pre-mRNA-splicing factor ATP-dependent RNA helicase DHX15 OS=Homo sapiens OX=9606 GN=DHX15 PE=1 SV=2	1120	91673	65	44	16	14	18.1	7.12	4480	1	1	1	602.289	1202.56	2	1202.56	0.0037	0	58.56	1.5e-05	R	EAMNDPLLER	Y	Oxidation (M)	0.0010000000.0	File24970 Spectrum4173 scans: 7475
9	sp|O43143|DHX15_HUMAN	Pre-mRNA-splicing factor ATP-dependent RNA helicase DHX15 OS=Homo sapiens OX=9606 GN=DHX15 PE=1 SV=2	1120	91673	65	44	16	14	18.1	7.12	4481	1	1	1	602.289	1202.56	2	1202.56	0.004	0	9.01	1.3	R	EAMNDPLLER	Y	Oxidation (M)	0.0010000000.0	File24970 Spectrum5559 scans: 9229
9	sp|O43143|DHX15_HUMAN	Pre-mRNA-splicing factor ATP-dependent RNA helicase DHX15 OS=Homo sapiens OX=9606 GN=DHX15 PE=1 SV=2	1120	91673	65	44	16	14	18.1	7.12	4482	1	1	1	602.289	1202.56	2	1202.56	0.0042	0	38.66	0.0015	R	EAMNDPLLER	Y	Oxidation (M)	0.0010000000.0	File24970 Spectrum4100 scans: 7368
9	sp|O43143|DHX15_HUMAN	Pre-mRNA-splicing factor ATP-dependent RNA helicase DHX15 OS=Homo sapiens OX=9606 GN=DHX15 PE=1 SV=2	1120	91673	65	44	16	14	18.1	7.12	4483	1	1	1	602.289	1202.56	2	1202.56	0.0042	0	55.2	3.2e-05	R	EAMNDPLLER	Y	Oxidation (M)	0.0010000000.0	File24970 Spectrum4037 scans: 7266
9	sp|O43143|DHX15_HUMAN	Pre-mRNA-splicing factor ATP-dependent RNA helicase DHX15 OS=Homo sapiens OX=9606 GN=DHX15 PE=1 SV=2	1120	91673	65	44	16	14	18.1	7.12	4484	1	1	1	602.289	1202.56	2	1202.56	0.0043	0	62.38	6.2e-06	R	EAMNDPLLER	Y	Oxidation (M)	0.0010000000.0	File24970 Spectrum4340 scans: 7706
9	sp|O43143|DHX15_HUMAN	Pre-mRNA-splicing factor ATP-dependent RNA helicase DHX15 OS=Homo sapiens OX=9606 GN=DHX15 PE=1 SV=2	1120	91673	65	44	16	14	18.1	7.12	4485	1	1	1	602.29	1202.56	2	1202.56	0.0046	0	20.03	0.11	R	EAMNDPLLER	Y	Oxidation (M)	0.0010000000.0	File24970 Spectrum5705 scans: 9392
9	sp|O43143|DHX15_HUMAN	Pre-mRNA-splicing factor ATP-dependent RNA helicase DHX15 OS=Homo sapiens OX=9606 GN=DHX15 PE=1 SV=2	1120	91673	65	44	16	14	18.1	7.12	4486	1	1	1	602.29	1202.57	2	1202.56	0.0053	0	45.43	0.00035	R	EAMNDPLLER	Y	Oxidation (M)	0.0010000000.0	File24970 Spectrum3974 scans: 7165
9	sp|O43143|DHX15_HUMAN	Pre-mRNA-splicing factor ATP-dependent RNA helicase DHX15 OS=Homo sapiens OX=9606 GN=DHX15 PE=1 SV=2	1120	91673	65	44	16	14	18.1	7.12	4487	1	1	1	602.29	1202.57	2	1202.56	0.0059	0	37.99	0.0019	R	EAMNDPLLER	Y	Oxidation (M)	0.0010000000.0	File24970 Spectrum4532 scans: 7955
9	sp|O43143|DHX15_HUMAN	Pre-mRNA-splicing factor ATP-dependent RNA helicase DHX15 OS=Homo sapiens OX=9606 GN=DHX15 PE=1 SV=2	1120	91673	65	44	16	14	18.1	7.12	4488	2	1	1	602.293	1202.57	2	1202.56	0.0113	0	8.86	1.7	R	EAMNDPLLER	Y	Oxidation (M)	0.0010000000.0	File24970 Spectrum3902 scans: 7055
9	sp|O43143|DHX15_HUMAN	Pre-mRNA-splicing factor ATP-dependent RNA helicase DHX15 OS=Homo sapiens OX=9606 GN=DHX15 PE=1 SV=2	1120	91673	65	44	16	14	18.1	7.12	6565	1	1	1	693.346	1384.68	2	1384.67	0.0054	0	43.19	0.00065	R	EVDDLGPEVGDIK	I			File24970 Spectrum8562 scans: 12566
9	sp|O43143|DHX15_HUMAN	Pre-mRNA-splicing factor ATP-dependent RNA helicase DHX15 OS=Homo sapiens OX=9606 GN=DHX15 PE=1 SV=2	1120	91673	65	44	16	14	18.1	7.12	6566	1	1	1	693.346	1384.68	2	1384.67	0.0063	0	58.13	2.2e-05	R	EVDDLGPEVGDIK	I			File24970 Spectrum8674 scans: 12697
9	sp|O43143|DHX15_HUMAN	Pre-mRNA-splicing factor ATP-dependent RNA helicase DHX15 OS=Homo sapiens OX=9606 GN=DHX15 PE=1 SV=2	1120	91673	65	44	16	14	18.1	7.12	6890	1	1	1	707.87	1413.73	2	1413.73	-0.0001	0	44.3	0.00053	R	YGVIILDEAHER	T			File24970 Spectrum9527 scans: 13626
9	sp|O43143|DHX15_HUMAN	Pre-mRNA-splicing factor ATP-dependent RNA helicase DHX15 OS=Homo sapiens OX=9606 GN=DHX15 PE=1 SV=2	1120	91673	65	44	16	14	18.1	7.12	6891	1	1	1	472.251	1413.73	3	1413.73	0.0058	0	57.57	2.7e-05	R	YGVIILDEAHER	T			File24970 Spectrum9550 scans: 13651
9	sp|O43143|DHX15_HUMAN	Pre-mRNA-splicing factor ATP-dependent RNA helicase DHX15 OS=Homo sapiens OX=9606 GN=DHX15 PE=1 SV=2	1120	91673	65	44	16	14	18.1	7.12	6892	1	1	1	707.873	1413.73	2	1413.73	0.006	0	80.35	1.4e-07	R	YGVIILDEAHER	T			File24970 Spectrum9650 scans: 13765
9	sp|O43143|DHX15_HUMAN	Pre-mRNA-splicing factor ATP-dependent RNA helicase DHX15 OS=Homo sapiens OX=9606 GN=DHX15 PE=1 SV=2	1120	91673	65	44	16	14	18.1	7.12	6893	1	1	1	707.874	1413.73	2	1413.73	0.0076	0	61.41	1.1e-05	R	YGVIILDEAHER	T			File24970 Spectrum9774 scans: 13901
9	sp|O43143|DHX15_HUMAN	Pre-mRNA-splicing factor ATP-dependent RNA helicase DHX15 OS=Homo sapiens OX=9606 GN=DHX15 PE=1 SV=2	1120	91673	65	44	16	14	18.1	7.12	6894	1	1	1	472.252	1413.73	3	1413.73	0.0078	0	61.28	1.1e-05	R	YGVIILDEAHER	T			File24970 Spectrum9678 scans: 13796
9	sp|O43143|DHX15_HUMAN	Pre-mRNA-splicing factor ATP-dependent RNA helicase DHX15 OS=Homo sapiens OX=9606 GN=DHX15 PE=1 SV=2	1120	91673	65	44	16	14	18.1	7.12	6895	1	1	1	472.252	1413.73	3	1413.73	0.0089	0	38.59	0.0021	R	YGVIILDEAHER	T			File24970 Spectrum9941 scans: 14081
9	sp|O43143|DHX15_HUMAN	Pre-mRNA-splicing factor ATP-dependent RNA helicase DHX15 OS=Homo sapiens OX=9606 GN=DHX15 PE=1 SV=2	1120	91673	65	44	16	14	18.1	7.12	9557	1	1	1	572.289	1713.84	3	1713.84	0.0079	0	31.8	0.0082	R	THPVEIFYTPEPER	D			File24970 Spectrum9654 scans: 13769
9	sp|O43143|DHX15_HUMAN	Pre-mRNA-splicing factor ATP-dependent RNA helicase DHX15 OS=Homo sapiens OX=9606 GN=DHX15 PE=1 SV=2	1120	91673	65	44	16	14	18.1	7.12	9558	1	1	1	857.93	1713.85	2	1713.84	0.0094	0	38.47	0.0018	R	THPVEIFYTPEPER	D			File24970 Spectrum9613 scans: 13722
9	sp|O43143|DHX15_HUMAN	Pre-mRNA-splicing factor ATP-dependent RNA helicase DHX15 OS=Homo sapiens OX=9606 GN=DHX15 PE=1 SV=2	1120	91673	65	44	16	14	18.1	7.12	9559	1	1	1	857.93	1713.85	2	1713.84	0.0094	0	35.6	0.0035	R	THPVEIFYTPEPER	D			File24970 Spectrum9738 scans: 13861
9	sp|O43143|DHX15_HUMAN	Pre-mRNA-splicing factor ATP-dependent RNA helicase DHX15 OS=Homo sapiens OX=9606 GN=DHX15 PE=1 SV=2	1120	91673	65	44	16	14	18.1	7.12	11477	1	1	1	1006.49	2010.96	2	2010.94	0.0175	0	71.18	8.9e-07	R	VADEMDVMLGQEVGYSIR	F			File24970 Spectrum13065 scans: 17459
9	sp|O43143|DHX15_HUMAN	Pre-mRNA-splicing factor ATP-dependent RNA helicase DHX15 OS=Homo sapiens OX=9606 GN=DHX15 PE=1 SV=2	1120	91673	65	44	16	14	18.1	7.12	11550	1	1	1	1014.47	2026.93	2	2026.93	0.0005	0	60.73	7.3e-06	R	VADEMDVMLGQEVGYSIR	F	Oxidation (M)	0.000010000000000000.0	File24970 Spectrum11327 scans: 15590
9	sp|O43143|DHX15_HUMAN	Pre-mRNA-splicing factor ATP-dependent RNA helicase DHX15 OS=Homo sapiens OX=9606 GN=DHX15 PE=1 SV=2	1120	91673	65	44	16	14	18.1	7.12	11551	1	1	1	1014.48	2026.94	2	2026.93	0.0016	0	83.19	4.1e-08	R	VADEMDVMLGQEVGYSIR	F	Oxidation (M)	0.000000010000000000.0	File24970 Spectrum11651 scans: 15941
9	sp|O43143|DHX15_HUMAN	Pre-mRNA-splicing factor ATP-dependent RNA helicase DHX15 OS=Homo sapiens OX=9606 GN=DHX15 PE=1 SV=2	1120	91673	65	44	16	14	18.1	7.12	11656	1	1	1	1022.48	2042.94	2	2042.93	0.0136	0	89.44	8.2e-09	R	VADEMDVMLGQEVGYSIR	F	2 Oxidation (M)	0.000010010000000000.0	File24970 Spectrum10469 scans: 14641
9	sp|O43143|DHX15_HUMAN	Pre-mRNA-splicing factor ATP-dependent RNA helicase DHX15 OS=Homo sapiens OX=9606 GN=DHX15 PE=1 SV=2	1120	91673	65	44	16	14	18.1	7.12	13070	1	1	1	882.783	2645.33	3	2645.31	0.0158	1	45.44	0.00022	R	THPVEIFYTPEPERDYLEAAIR	T			File24970 Spectrum12846 scans: 17227
9	sp|O43143|DHX15_HUMAN	Pre-mRNA-splicing factor ATP-dependent RNA helicase DHX15 OS=Homo sapiens OX=9606 GN=DHX15 PE=1 SV=2	1120	91673	65	44	16	14	18.1	7.12	13071	1	1	1	882.783	2645.33	3	2645.31	0.0158	1	9.3	0.91	R	THPVEIFYTPEPERDYLEAAIR	T			File24970 Spectrum12720 scans: 17092	emPAI	1.09
10	sp|P49756|RBM25_HUMAN	RNA-binding protein 25 OS=Homo sapiens OX=9606 GN=RBM25 PE=1 SV=3	1081	100467	35	31	8	7	9.6	6.06	1104	1	1	1	435.776	869.538	2	869.533	0.0048	0	57.54	9.9e-06	K	GAIEVLIR	E			File24970 Spectrum9931 scans: 14071
10	sp|P49756|RBM25_HUMAN	RNA-binding protein 25 OS=Homo sapiens OX=9606 GN=RBM25 PE=1 SV=3	1081	100467	35	31	8	7	9.6	6.06	1495	10	0	1	459.236	916.457	2	916.45	0.0071	0	2.11	13	K	EELEEIR	Q			File24970 Spectrum3112 scans: 6137
10	sp|P49756|RBM25_HUMAN	RNA-binding protein 25 OS=Homo sapiens OX=9606 GN=RBM25 PE=1 SV=3	1081	100467	35	31	8	7	9.6	6.06	3069	3	1	1	540.305	1078.6	2	1078.59	0.0051	0	6.81	2.2	R	LLIYETEAK	K			File24970 Spectrum7257 scans: 11123
10	sp|P49756|RBM25_HUMAN	RNA-binding protein 25 OS=Homo sapiens OX=9606 GN=RBM25 PE=1 SV=3	1081	100467	35	31	8	7	9.6	6.06	3070	1	1	1	540.306	1078.6	2	1078.59	0.0062	0	23.41	0.048	R	LLIYETEAK	K			File24970 Spectrum7118 scans: 10971
10	sp|P49756|RBM25_HUMAN	RNA-binding protein 25 OS=Homo sapiens OX=9606 GN=RBM25 PE=1 SV=3	1081	100467	35	31	8	7	9.6	6.06	4052	1	1	1	583.335	1164.65	2	1164.65	0.0046	0	29.74	0.0092	R	LLHDLQIGEK	K			File24970 Spectrum5969 scans: 9688
10	sp|P49756|RBM25_HUMAN	RNA-binding protein 25 OS=Homo sapiens OX=9606 GN=RBM25 PE=1 SV=3	1081	100467	35	31	8	7	9.6	6.06	4136	1	1	1	587.803	1173.59	2	1173.59	0.0048	1	46.61	0.0004	R	EKEELEEIR	Q			File24970 Spectrum2158 scans: 5040
10	sp|P49756|RBM25_HUMAN	RNA-binding protein 25 OS=Homo sapiens OX=9606 GN=RBM25 PE=1 SV=3	1081	100467	35	31	8	7	9.6	6.06	4137	1	1	1	587.804	1173.59	2	1173.59	0.0056	1	33.24	0.0086	R	EKEELEEIR	Q			File24970 Spectrum2272 scans: 5175
10	sp|P49756|RBM25_HUMAN	RNA-binding protein 25 OS=Homo sapiens OX=9606 GN=RBM25 PE=1 SV=3	1081	100467	35	31	8	7	9.6	6.06	4138	1	1	1	392.205	1173.59	3	1173.59	0.0056	1	20.19	0.17	R	EKEELEEIR	Q			File24970 Spectrum2124 scans: 4997
10	sp|P49756|RBM25_HUMAN	RNA-binding protein 25 OS=Homo sapiens OX=9606 GN=RBM25 PE=1 SV=3	1081	100467	35	31	8	7	9.6	6.06	8265	1	1	1	778.309	1554.6	2	1554.61	-0.0028	1	30.8	0.00083	R	DREEDEEDAYER	R			File24970 Spectrum484 scans: 3087
10	sp|P49756|RBM25_HUMAN	RNA-binding protein 25 OS=Homo sapiens OX=9606 GN=RBM25 PE=1 SV=3	1081	100467	35	31	8	7	9.6	6.06	8266	1	1	1	778.311	1554.61	2	1554.61	0.0002	1	37.65	0.00017	R	DREEDEEDAYER	R			File24970 Spectrum584 scans: 3210
10	sp|P49756|RBM25_HUMAN	RNA-binding protein 25 OS=Homo sapiens OX=9606 GN=RBM25 PE=1 SV=3	1081	100467	35	31	8	7	9.6	6.06	8267	1	1	1	519.21	1554.61	3	1554.61	0.0002	1	35.6	0.00028	R	DREEDEEDAYER	R			File24970 Spectrum464 scans: 3062
10	sp|P49756|RBM25_HUMAN	RNA-binding protein 25 OS=Homo sapiens OX=9606 GN=RBM25 PE=1 SV=3	1081	100467	35	31	8	7	9.6	6.06	8268	1	1	1	519.21	1554.61	3	1554.61	0.0016	1	56.69	2.1e-06	R	DREEDEEDAYER	R			File24970 Spectrum565 scans: 3187
10	sp|P49756|RBM25_HUMAN	RNA-binding protein 25 OS=Homo sapiens OX=9606 GN=RBM25 PE=1 SV=3	1081	100467	35	31	8	7	9.6	6.06	9168	1	1	1	830.919	1659.82	2	1659.82	0.0028	0	70.67	1.2e-06	R	LLAEGHPDPDAELQR	M			File24970 Spectrum4976 scans: 8551
10	sp|P49756|RBM25_HUMAN	RNA-binding protein 25 OS=Homo sapiens OX=9606 GN=RBM25 PE=1 SV=3	1081	100467	35	31	8	7	9.6	6.06	9169	1	1	1	830.921	1659.83	2	1659.82	0.0055	0	76.09	3.3e-07	R	LLAEGHPDPDAELQR	M			File24970 Spectrum5189 scans: 8807
10	sp|P49756|RBM25_HUMAN	RNA-binding protein 25 OS=Homo sapiens OX=9606 GN=RBM25 PE=1 SV=3	1081	100467	35	31	8	7	9.6	6.06	9170	1	1	1	554.283	1659.83	3	1659.82	0.0061	0	30.83	0.011	R	LLAEGHPDPDAELQR	M			File24970 Spectrum4961 scans: 8531
10	sp|P49756|RBM25_HUMAN	RNA-binding protein 25 OS=Homo sapiens OX=9606 GN=RBM25 PE=1 SV=3	1081	100467	35	31	8	7	9.6	6.06	9171	1	1	1	830.921	1659.83	2	1659.82	0.0063	0	33.72	0.0056	R	LLAEGHPDPDAELQR	M			File24970 Spectrum5303 scans: 8941
10	sp|P49756|RBM25_HUMAN	RNA-binding protein 25 OS=Homo sapiens OX=9606 GN=RBM25 PE=1 SV=3	1081	100467	35	31	8	7	9.6	6.06	9172	1	1	1	830.921	1659.83	2	1659.82	0.0066	0	30.27	0.013	R	LLAEGHPDPDAELQR	M			File24970 Spectrum5476 scans: 9136
10	sp|P49756|RBM25_HUMAN	RNA-binding protein 25 OS=Homo sapiens OX=9606 GN=RBM25 PE=1 SV=3	1081	100467	35	31	8	7	9.6	6.06	9173	1	1	1	830.921	1659.83	2	1659.82	0.0066	0	71.07	1.1e-06	R	LLAEGHPDPDAELQR	M			File24970 Spectrum5077 scans: 8678
10	sp|P49756|RBM25_HUMAN	RNA-binding protein 25 OS=Homo sapiens OX=9606 GN=RBM25 PE=1 SV=3	1081	100467	35	31	8	7	9.6	6.06	9174	1	1	1	554.283	1659.83	3	1659.82	0.0067	0	55.42	3.9e-05	R	LLAEGHPDPDAELQR	M			File24970 Spectrum5168 scans: 8783
10	sp|P49756|RBM25_HUMAN	RNA-binding protein 25 OS=Homo sapiens OX=9606 GN=RBM25 PE=1 SV=3	1081	100467	35	31	8	7	9.6	6.06	9175	1	1	1	554.284	1659.83	3	1659.82	0.0069	0	66.19	3.2e-06	R	LLAEGHPDPDAELQR	M			File24970 Spectrum5060 scans: 8657
10	sp|P49756|RBM25_HUMAN	RNA-binding protein 25 OS=Homo sapiens OX=9606 GN=RBM25 PE=1 SV=3	1081	100467	35	31	8	7	9.6	6.06	9176	1	1	1	554.284	1659.83	3	1659.82	0.0084	0	55.68	3.7e-05	R	LLAEGHPDPDAELQR	M			File24970 Spectrum5279 scans: 8915
10	sp|P49756|RBM25_HUMAN	RNA-binding protein 25 OS=Homo sapiens OX=9606 GN=RBM25 PE=1 SV=3	1081	100467	35	31	8	7	9.6	6.06	9177	1	1	1	554.285	1659.83	3	1659.82	0.0106	0	29.67	0.015	R	LLAEGHPDPDAELQR	M			File24970 Spectrum5398 scans: 9050
10	sp|P49756|RBM25_HUMAN	RNA-binding protein 25 OS=Homo sapiens OX=9606 GN=RBM25 PE=1 SV=3	1081	100467	35	31	8	7	9.6	6.06	9178	1	1	1	554.285	1659.83	3	1659.82	0.0109	0	17.89	0.23	R	LLAEGHPDPDAELQR	M			File24970 Spectrum5532 scans: 9200
10	sp|P49756|RBM25_HUMAN	RNA-binding protein 25 OS=Homo sapiens OX=9606 GN=RBM25 PE=1 SV=3	1081	100467	35	31	8	7	9.6	6.06	11581	1	1	1	678.3	2031.88	3	2031.88	0.0021	0	44.72	0.00017	R	EYSSELNAPSQESDSHPR	K			File24970 Spectrum1415 scans: 4164
10	sp|P49756|RBM25_HUMAN	RNA-binding protein 25 OS=Homo sapiens OX=9606 GN=RBM25 PE=1 SV=3	1081	100467	35	31	8	7	9.6	6.06	11582	1	1	1	678.3	2031.88	3	2031.88	0.0025	0	61.85	3.3e-06	R	EYSSELNAPSQESDSHPR	K			File24970 Spectrum1982 scans: 4815
10	sp|P49756|RBM25_HUMAN	RNA-binding protein 25 OS=Homo sapiens OX=9606 GN=RBM25 PE=1 SV=3	1081	100467	35	31	8	7	9.6	6.06	11583	1	1	1	1016.95	2031.88	2	2031.88	0.0045	0	50	5.2e-05	R	EYSSELNAPSQESDSHPR	K			File24970 Spectrum1988 scans: 4822
10	sp|P49756|RBM25_HUMAN	RNA-binding protein 25 OS=Homo sapiens OX=9606 GN=RBM25 PE=1 SV=3	1081	100467	35	31	8	7	9.6	6.06	11584	1	1	1	678.301	2031.88	3	2031.88	0.0054	0	55.44	1.5e-05	R	EYSSELNAPSQESDSHPR	K			File24970 Spectrum2079 scans: 4938
10	sp|P49756|RBM25_HUMAN	RNA-binding protein 25 OS=Homo sapiens OX=9606 GN=RBM25 PE=1 SV=3	1081	100467	35	31	8	7	9.6	6.06	11585	1	1	1	678.302	2031.88	3	2031.88	0.0061	0	57.33	9.8e-06	R	EYSSELNAPSQESDSHPR	K			File24970 Spectrum2177 scans: 5062
10	sp|P49756|RBM25_HUMAN	RNA-binding protein 25 OS=Homo sapiens OX=9606 GN=RBM25 PE=1 SV=3	1081	100467	35	31	8	7	9.6	6.06	11586	1	1	1	678.302	2031.88	3	2031.88	0.0065	0	57.58	9.3e-06	R	EYSSELNAPSQESDSHPR	K			File24970 Spectrum2559 scans: 5505
10	sp|P49756|RBM25_HUMAN	RNA-binding protein 25 OS=Homo sapiens OX=9606 GN=RBM25 PE=1 SV=3	1081	100467	35	31	8	7	9.6	6.06	11587	1	1	1	1016.95	2031.88	2	2031.88	0.0073	0	107.88	8.8e-11	R	EYSSELNAPSQESDSHPR	K			File24970 Spectrum2192 scans: 5080
10	sp|P49756|RBM25_HUMAN	RNA-binding protein 25 OS=Homo sapiens OX=9606 GN=RBM25 PE=1 SV=3	1081	100467	35	31	8	7	9.6	6.06	11588	1	1	1	678.302	2031.88	3	2031.88	0.0078	0	55.72	1.4e-05	R	EYSSELNAPSQESDSHPR	K			File24970 Spectrum2690 scans: 5655
10	sp|P49756|RBM25_HUMAN	RNA-binding protein 25 OS=Homo sapiens OX=9606 GN=RBM25 PE=1 SV=3	1081	100467	35	31	8	7	9.6	6.06	11589	1	1	1	1016.95	2031.89	2	2031.88	0.0083	0	102.65	2.9e-10	R	EYSSELNAPSQESDSHPR	K			File24970 Spectrum2315 scans: 5227
10	sp|P49756|RBM25_HUMAN	RNA-binding protein 25 OS=Homo sapiens OX=9606 GN=RBM25 PE=1 SV=3	1081	100467	35	31	8	7	9.6	6.06	11590	1	1	1	678.303	2031.89	3	2031.88	0.0087	0	58.98	6.7e-06	R	EYSSELNAPSQESDSHPR	K			File24970 Spectrum2289 scans: 5197
10	sp|P49756|RBM25_HUMAN	RNA-binding protein 25 OS=Homo sapiens OX=9606 GN=RBM25 PE=1 SV=3	1081	100467	35	31	8	7	9.6	6.06	11591	1	1	1	1016.95	2031.89	2	2031.88	0.0095	0	89.31	6.2e-09	R	EYSSELNAPSQESDSHPR	K			File24970 Spectrum2091 scans: 4953
10	sp|P49756|RBM25_HUMAN	RNA-binding protein 25 OS=Homo sapiens OX=9606 GN=RBM25 PE=1 SV=3	1081	100467	35	31	8	7	9.6	6.06	11592	1	1	1	678.303	2031.89	3	2031.88	0.0109	0	55.41	1.6e-05	R	EYSSELNAPSQESDSHPR	K			File24970 Spectrum2405 scans: 5328	emPAI	0.38
11	sp|P62306|RUXF_HUMAN	Small nuclear ribonucleoprotein F OS=Homo sapiens OX=9606 GN=SNRPF PE=1 SV=1	933	9776	24	22	3	2	24.4	4.7	2751	2	1	1	526.276	1050.54	2	1050.53	0.0089	0	6.09	4.2	R	CNNVLYIR	G			File24970 Spectrum8610 scans: 12624
11	sp|P62306|RUXF_HUMAN	Small nuclear ribonucleoprotein F OS=Homo sapiens OX=9606 GN=SNRPF PE=1 SV=1	933	9776	24	22	3	2	24.4	4.7	2752	5	1	1	526.278	1050.54	2	1050.53	0.0124	0	3.28	7.8	R	CNNVLYIR	G			File24970 Spectrum8733 scans: 12763
11	sp|P62306|RUXF_HUMAN	Small nuclear ribonucleoprotein F OS=Homo sapiens OX=9606 GN=SNRPF PE=1 SV=1	933	9776	24	22	3	2	24.4	4.7	6840	1	1	1	704.783	1407.55	2	1407.55	0.005	0	46.53	2.7e-05	R	GVEEEEEDGEMR	E			File24970 Spectrum1262 scans: 3992
11	sp|P62306|RUXF_HUMAN	Small nuclear ribonucleoprotein F OS=Homo sapiens OX=9606 GN=SNRPF PE=1 SV=1	933	9776	24	22	3	2	24.4	4.7	6841	1	1	1	704.783	1407.55	2	1407.55	0.0054	0	45.35	3.5e-05	R	GVEEEEEDGEMR	E			File24970 Spectrum1397 scans: 4145
11	sp|P62306|RUXF_HUMAN	Small nuclear ribonucleoprotein F OS=Homo sapiens OX=9606 GN=SNRPF PE=1 SV=1	933	9776	24	22	3	2	24.4	4.7	7005	1	1	1	712.781	1423.55	2	1423.54	0.0062	0	43.95	4e-05	R	GVEEEEEDGEMR	E	Oxidation (M)	0.000000000010.0	File24970 Spectrum96 scans: 2534
11	sp|P62306|RUXF_HUMAN	Small nuclear ribonucleoprotein F OS=Homo sapiens OX=9606 GN=SNRPF PE=1 SV=1	933	9776	24	22	3	2	24.4	4.7	8092	1	1	1	769.303	1536.59	2	1536.59	0.0023	1	66.16	2.4e-07	R	GVEEEEEDGEMRE	-			File24970 Spectrum1870 scans: 4669
11	sp|P62306|RUXF_HUMAN	Small nuclear ribonucleoprotein F OS=Homo sapiens OX=9606 GN=SNRPF PE=1 SV=1	933	9776	24	22	3	2	24.4	4.7	8093	1	1	1	769.303	1536.59	2	1536.59	0.0036	1	79.3	1.2e-08	R	GVEEEEEDGEMRE	-			File24970 Spectrum1116 scans: 3832
11	sp|P62306|RUXF_HUMAN	Small nuclear ribonucleoprotein F OS=Homo sapiens OX=9606 GN=SNRPF PE=1 SV=1	933	9776	24	22	3	2	24.4	4.7	8094	1	1	1	769.303	1536.59	2	1536.59	0.0037	1	79.54	1.1e-08	R	GVEEEEEDGEMRE	-			File24970 Spectrum1963 scans: 4791
11	sp|P62306|RUXF_HUMAN	Small nuclear ribonucleoprotein F OS=Homo sapiens OX=9606 GN=SNRPF PE=1 SV=1	933	9776	24	22	3	2	24.4	4.7	8095	1	1	1	769.303	1536.59	2	1536.59	0.0038	1	59.61	1.1e-06	R	GVEEEEEDGEMRE	-			File24970 Spectrum2060 scans: 4914
11	sp|P62306|RUXF_HUMAN	Small nuclear ribonucleoprotein F OS=Homo sapiens OX=9606 GN=SNRPF PE=1 SV=1	933	9776	24	22	3	2	24.4	4.7	8096	1	1	1	769.304	1536.59	2	1536.59	0.0048	1	64.01	4e-07	R	GVEEEEEDGEMRE	-			File24970 Spectrum1240 scans: 3969
11	sp|P62306|RUXF_HUMAN	Small nuclear ribonucleoprotein F OS=Homo sapiens OX=9606 GN=SNRPF PE=1 SV=1	933	9776	24	22	3	2	24.4	4.7	8097	1	1	1	769.304	1536.59	2	1536.59	0.0058	1	65.96	2.5e-07	R	GVEEEEEDGEMRE	-			File24970 Spectrum1363 scans: 4105
11	sp|P62306|RUXF_HUMAN	Small nuclear ribonucleoprotein F OS=Homo sapiens OX=9606 GN=SNRPF PE=1 SV=1	933	9776	24	22	3	2	24.4	4.7	8098	1	1	1	769.304	1536.59	2	1536.59	0.0059	1	66.14	2.4e-07	R	GVEEEEEDGEMRE	-			File24970 Spectrum2155 scans: 5036
11	sp|P62306|RUXF_HUMAN	Small nuclear ribonucleoprotein F OS=Homo sapiens OX=9606 GN=SNRPF PE=1 SV=1	933	9776	24	22	3	2	24.4	4.7	8099	1	1	1	769.305	1536.59	2	1536.59	0.0061	1	66.4	2.3e-07	R	GVEEEEEDGEMRE	-			File24970 Spectrum1475 scans: 4234
11	sp|P62306|RUXF_HUMAN	Small nuclear ribonucleoprotein F OS=Homo sapiens OX=9606 GN=SNRPF PE=1 SV=1	933	9776	24	22	3	2	24.4	4.7	8100	1	1	1	769.306	1536.6	2	1536.59	0.0087	1	62.38	5.8e-07	R	GVEEEEEDGEMRE	-			File24970 Spectrum2372 scans: 5290
11	sp|P62306|RUXF_HUMAN	Small nuclear ribonucleoprotein F OS=Homo sapiens OX=9606 GN=SNRPF PE=1 SV=1	933	9776	24	22	3	2	24.4	4.7	8222	1	1	1	777.3	1552.58	2	1552.58	0.0012	1	58.82	1.3e-06	R	GVEEEEEDGEMRE	-	Oxidation (M)	0.0000000000100.0	File24970 Spectrum387 scans: 2965
11	sp|P62306|RUXF_HUMAN	Small nuclear ribonucleoprotein F OS=Homo sapiens OX=9606 GN=SNRPF PE=1 SV=1	933	9776	24	22	3	2	24.4	4.7	8223	1	1	1	777.301	1552.59	2	1552.58	0.0034	1	39.11	0.00012	R	GVEEEEEDGEMRE	-	Oxidation (M)	0.0000000000100.0	File24970 Spectrum313 scans: 2860
11	sp|P62306|RUXF_HUMAN	Small nuclear ribonucleoprotein F OS=Homo sapiens OX=9606 GN=SNRPF PE=1 SV=1	933	9776	24	22	3	2	24.4	4.7	8224	1	1	1	777.301	1552.59	2	1552.58	0.004	1	54.63	3.4e-06	R	GVEEEEEDGEMRE	-	Oxidation (M)	0.0000000000100.0	File24970 Spectrum910 scans: 3598
11	sp|P62306|RUXF_HUMAN	Small nuclear ribonucleoprotein F OS=Homo sapiens OX=9606 GN=SNRPF PE=1 SV=1	933	9776	24	22	3	2	24.4	4.7	8225	1	1	1	777.301	1552.59	2	1552.58	0.0041	1	22.73	0.0053	R	GVEEEEEDGEMRE	-	Oxidation (M)	0.0000000000100.0	File24970 Spectrum140 scans: 2619
11	sp|P62306|RUXF_HUMAN	Small nuclear ribonucleoprotein F OS=Homo sapiens OX=9606 GN=SNRPF PE=1 SV=1	933	9776	24	22	3	2	24.4	4.7	8226	1	1	1	777.301	1552.59	2	1552.58	0.0044	1	30.72	0.00085	R	GVEEEEEDGEMRE	-	Oxidation (M)	0.0000000000100.0	File24970 Spectrum1983 scans: 4816
11	sp|P62306|RUXF_HUMAN	Small nuclear ribonucleoprotein F OS=Homo sapiens OX=9606 GN=SNRPF PE=1 SV=1	933	9776	24	22	3	2	24.4	4.7	8227	1	1	1	777.302	1552.59	2	1552.58	0.0054	1	53.86	4.1e-06	R	GVEEEEEDGEMRE	-	Oxidation (M)	0.0000000000100.0	File24970 Spectrum1013 scans: 3722
11	sp|P62306|RUXF_HUMAN	Small nuclear ribonucleoprotein F OS=Homo sapiens OX=9606 GN=SNRPF PE=1 SV=1	933	9776	24	22	3	2	24.4	4.7	8228	1	1	1	777.302	1552.59	2	1552.58	0.0056	1	26.67	0.0022	R	GVEEEEEDGEMRE	-	Oxidation (M)	0.0000000000100.0	File24970 Spectrum99 scans: 2540
11	sp|P62306|RUXF_HUMAN	Small nuclear ribonucleoprotein F OS=Homo sapiens OX=9606 GN=SNRPF PE=1 SV=1	933	9776	24	22	3	2	24.4	4.7	8229	1	1	1	777.302	1552.59	2	1552.58	0.0056	1	76.74	2.1e-08	R	GVEEEEEDGEMRE	-	Oxidation (M)	0.0000000000100.0	File24970 Spectrum675 scans: 3325
11	sp|P62306|RUXF_HUMAN	Small nuclear ribonucleoprotein F OS=Homo sapiens OX=9606 GN=SNRPF PE=1 SV=1	933	9776	24	22	3	2	24.4	4.7	8230	1	1	1	777.302	1552.59	2	1552.58	0.006	1	53.35	4.6e-06	R	GVEEEEEDGEMRE	-	Oxidation (M)	0.0000000000100.0	File24970 Spectrum65 scans: 2462
11	sp|P62306|RUXF_HUMAN	Small nuclear ribonucleoprotein F OS=Homo sapiens OX=9606 GN=SNRPF PE=1 SV=1	933	9776	24	22	3	2	24.4	4.7	8231	1	1	1	777.302	1552.59	2	1552.58	0.0061	1	43.73	4.2e-05	R	GVEEEEEDGEMRE	-	Oxidation (M)	0.0000000000100.0	File24970 Spectrum41 scans: 2395	emPAI	2.38
12	sp|P60709|ACTB_HUMAN	Actin, cytoplasmic 1 OS=Homo sapiens OX=9606 GN=ACTB PE=1 SV=1	905	42052	46	38	10	9	28.8	5.29	424	1	1	0	398.241	794.468	2	794.465	0.0026	0	27.49	0.011	K	IIAPPER	K			File24970 Spectrum1568 scans: 4341
12	sp|P60709|ACTB_HUMAN	Actin, cytoplasmic 1 OS=Homo sapiens OX=9606 GN=ACTB PE=1 SV=1	905	42052	46	38	10	9	28.8	5.29	425	1	1	0	398.241	794.468	2	794.465	0.0026	0	30.29	0.006	K	IIAPPER	K			File24970 Spectrum1701 scans: 4483
12	sp|P60709|ACTB_HUMAN	Actin, cytoplasmic 1 OS=Homo sapiens OX=9606 GN=ACTB PE=1 SV=1	905	42052	46	38	10	9	28.8	5.29	1990	1	1	0	488.729	975.444	2	975.441	0.0027	0	35.78	0.0029	K	AGFAGDDAPR	A			File24970 Spectrum1118 scans: 3834
12	sp|P60709|ACTB_HUMAN	Actin, cytoplasmic 1 OS=Homo sapiens OX=9606 GN=ACTB PE=1 SV=1	905	42052	46	38	10	9	28.8	5.29	1991	1	1	0	488.729	975.444	2	975.441	0.0031	0	47.92	0.00018	K	AGFAGDDAPR	A			File24970 Spectrum1238 scans: 3967
12	sp|P60709|ACTB_HUMAN	Actin, cytoplasmic 1 OS=Homo sapiens OX=9606 GN=ACTB PE=1 SV=1	905	42052	46	38	10	9	28.8	5.29	1992	1	1	0	488.73	975.445	2	975.441	0.004	0	46.32	0.00026	K	AGFAGDDAPR	A			File24970 Spectrum1364 scans: 4106
12	sp|P60709|ACTB_HUMAN	Actin, cytoplasmic 1 OS=Homo sapiens OX=9606 GN=ACTB PE=1 SV=1	905	42052	46	38	10	9	28.8	5.29	2194	1	1	0	499.75	997.485	2	997.479	0.0056	0	17.27	0.23	R	DLTDYLMK	I			File24970 Spectrum11407 scans: 15680
12	sp|P60709|ACTB_HUMAN	Actin, cytoplasmic 1 OS=Homo sapiens OX=9606 GN=ACTB PE=1 SV=1	905	42052	46	38	10	9	28.8	5.29	3634	1	1	1	566.768	1131.52	2	1131.52	0.0027	0	47.43	0.00016	R	GYSFTTTAER	E			File24970 Spectrum3903 scans: 7058
12	sp|P60709|ACTB_HUMAN	Actin, cytoplasmic 1 OS=Homo sapiens OX=9606 GN=ACTB PE=1 SV=1	905	42052	46	38	10	9	28.8	5.29	3635	1	1	1	566.769	1131.52	2	1131.52	0.0028	0	45.4	0.00025	R	GYSFTTTAER	E			File24970 Spectrum4038 scans: 7268
12	sp|P60709|ACTB_HUMAN	Actin, cytoplasmic 1 OS=Homo sapiens OX=9606 GN=ACTB PE=1 SV=1	905	42052	46	38	10	9	28.8	5.29	3636	1	1	1	566.769	1131.52	2	1131.52	0.0028	0	20.79	0.073	R	GYSFTTTAER	E			File24970 Spectrum4339 scans: 7705
12	sp|P60709|ACTB_HUMAN	Actin, cytoplasmic 1 OS=Homo sapiens OX=9606 GN=ACTB PE=1 SV=1	905	42052	46	38	10	9	28.8	5.29	3637	1	1	1	566.769	1131.52	2	1131.52	0.0029	0	45.48	0.00025	R	GYSFTTTAER	E			File24970 Spectrum3976 scans: 7168
12	sp|P60709|ACTB_HUMAN	Actin, cytoplasmic 1 OS=Homo sapiens OX=9606 GN=ACTB PE=1 SV=1	905	42052	46	38	10	9	28.8	5.29	3638	1	1	1	566.769	1131.52	2	1131.52	0.0029	0	33.33	0.0041	R	GYSFTTTAER	E			File24970 Spectrum4101 scans: 7370
12	sp|P60709|ACTB_HUMAN	Actin, cytoplasmic 1 OS=Homo sapiens OX=9606 GN=ACTB PE=1 SV=1	905	42052	46	38	10	9	28.8	5.29	3639	1	1	1	566.769	1131.52	2	1131.52	0.0029	0	36.05	0.0022	R	GYSFTTTAER	E			File24970 Spectrum4251 scans: 7587
12	sp|P60709|ACTB_HUMAN	Actin, cytoplasmic 1 OS=Homo sapiens OX=9606 GN=ACTB PE=1 SV=1	905	42052	46	38	10	9	28.8	5.29	3640	1	1	1	566.769	1131.52	2	1131.52	0.0033	0	17.44	0.17	R	GYSFTTTAER	E			File24970 Spectrum4624 scans: 8079
12	sp|P60709|ACTB_HUMAN	Actin, cytoplasmic 1 OS=Homo sapiens OX=9606 GN=ACTB PE=1 SV=1	905	42052	46	38	10	9	28.8	5.29	3641	1	1	1	566.769	1131.52	2	1131.52	0.0034	0	36.26	0.0022	R	GYSFTTTAER	E			File24970 Spectrum4176 scans: 7479
12	sp|P60709|ACTB_HUMAN	Actin, cytoplasmic 1 OS=Homo sapiens OX=9606 GN=ACTB PE=1 SV=1	905	42052	46	38	10	9	28.8	5.29	3642	1	1	1	566.769	1131.52	2	1131.52	0.0035	0	19.53	0.1	R	GYSFTTTAER	E			File24970 Spectrum4431 scans: 7826
12	sp|P60709|ACTB_HUMAN	Actin, cytoplasmic 1 OS=Homo sapiens OX=9606 GN=ACTB PE=1 SV=1	905	42052	46	38	10	9	28.8	5.29	3643	1	1	1	566.769	1131.52	2	1131.52	0.0036	0	35.98	0.0024	R	GYSFTTTAER	E			File24970 Spectrum3800 scans: 6929
12	sp|P60709|ACTB_HUMAN	Actin, cytoplasmic 1 OS=Homo sapiens OX=9606 GN=ACTB PE=1 SV=1	905	42052	46	38	10	9	28.8	5.29	3644	1	1	1	566.769	1131.52	2	1131.52	0.0044	0	34.33	0.0035	R	GYSFTTTAER	E			File24970 Spectrum2832 scans: 5815
12	sp|P60709|ACTB_HUMAN	Actin, cytoplasmic 1 OS=Homo sapiens OX=9606 GN=ACTB PE=1 SV=1	905	42052	46	38	10	9	28.8	5.29	3646	1	1	1	566.77	1131.53	2	1131.52	0.0056	0	44.23	0.00034	R	GYSFTTTAER	E			File24970 Spectrum2959 scans: 5958
12	sp|P60709|ACTB_HUMAN	Actin, cytoplasmic 1 OS=Homo sapiens OX=9606 GN=ACTB PE=1 SV=1	905	42052	46	38	10	9	28.8	5.29	3647	1	1	1	566.77	1131.53	2	1131.52	0.0063	0	19.85	0.094	R	GYSFTTTAER	E			File24970 Spectrum4534 scans: 7958
12	sp|P60709|ACTB_HUMAN	Actin, cytoplasmic 1 OS=Homo sapiens OX=9606 GN=ACTB PE=1 SV=1	905	42052	46	38	10	9	28.8	5.29	3648	2	0	1	566.771	1131.53	2	1131.52	0.0069	0	0.85	7.5	R	GYSFTTTAER	E			File24970 Spectrum5334 scans: 8975
12	sp|P60709|ACTB_HUMAN	Actin, cytoplasmic 1 OS=Homo sapiens OX=9606 GN=ACTB PE=1 SV=1	905	42052	46	38	10	9	28.8	5.29	4278	1	1	0	396.528	1186.56	3	1186.56	0.0024	0	31.89	0.0073	R	HQGVMVGMGQK	D	Oxidation (M)	0.00001000000.0	File24970 Spectrum284 scans: 2821
12	sp|P60709|ACTB_HUMAN	Actin, cytoplasmic 1 OS=Homo sapiens OX=9606 GN=ACTB PE=1 SV=1	905	42052	46	38	10	9	28.8	5.29	4416	1	1	0	400.242	1197.7	3	1197.7	0.005	0	28.07	0.011	R	AVFPSIVGRPR	H			File24970 Spectrum8608 scans: 12622
12	sp|P60709|ACTB_HUMAN	Actin, cytoplasmic 1 OS=Homo sapiens OX=9606 GN=ACTB PE=1 SV=1	905	42052	46	38	10	9	28.8	5.29	4417	1	1	0	599.859	1197.7	2	1197.7	0.0052	0	52.78	3.8e-05	R	AVFPSIVGRPR	H			File24970 Spectrum8618 scans: 12634
12	sp|P60709|ACTB_HUMAN	Actin, cytoplasmic 1 OS=Homo sapiens OX=9606 GN=ACTB PE=1 SV=1	905	42052	46	38	10	9	28.8	5.29	4418	1	1	0	400.242	1197.7	3	1197.7	0.0054	0	24.89	0.024	R	AVFPSIVGRPR	H			File24970 Spectrum9104 scans: 13165
12	sp|P60709|ACTB_HUMAN	Actin, cytoplasmic 1 OS=Homo sapiens OX=9606 GN=ACTB PE=1 SV=1	905	42052	46	38	10	9	28.8	5.29	4419	1	1	0	400.242	1197.7	3	1197.7	0.0055	0	31.92	0.0047	R	AVFPSIVGRPR	H			File24970 Spectrum8845 scans: 12886
12	sp|P60709|ACTB_HUMAN	Actin, cytoplasmic 1 OS=Homo sapiens OX=9606 GN=ACTB PE=1 SV=1	905	42052	46	38	10	9	28.8	5.29	4420	1	1	0	400.242	1197.7	3	1197.7	0.006	0	34.77	0.0024	R	AVFPSIVGRPR	H			File24970 Spectrum8724 scans: 12753
12	sp|P60709|ACTB_HUMAN	Actin, cytoplasmic 1 OS=Homo sapiens OX=9606 GN=ACTB PE=1 SV=1	905	42052	46	38	10	9	28.8	5.29	4421	1	1	0	400.242	1197.7	3	1197.7	0.006	0	32.24	0.0043	R	AVFPSIVGRPR	H			File24970 Spectrum8493 scans: 12491
12	sp|P60709|ACTB_HUMAN	Actin, cytoplasmic 1 OS=Homo sapiens OX=9606 GN=ACTB PE=1 SV=1	905	42052	46	38	10	9	28.8	5.29	4422	1	1	0	599.86	1197.7	2	1197.7	0.0062	0	35.14	0.0022	R	AVFPSIVGRPR	H			File24970 Spectrum8741 scans: 12772
12	sp|P60709|ACTB_HUMAN	Actin, cytoplasmic 1 OS=Homo sapiens OX=9606 GN=ACTB PE=1 SV=1	905	42052	46	38	10	9	28.8	5.29	4423	1	1	0	400.242	1197.7	3	1197.7	0.0062	0	29.45	0.0082	R	AVFPSIVGRPR	H			File24970 Spectrum8973 scans: 13022
12	sp|P60709|ACTB_HUMAN	Actin, cytoplasmic 1 OS=Homo sapiens OX=9606 GN=ACTB PE=1 SV=1	905	42052	46	38	10	9	28.8	5.29	4424	1	1	0	599.86	1197.7	2	1197.7	0.0067	0	46.71	0.00015	R	AVFPSIVGRPR	H			File24970 Spectrum8880 scans: 12923
12	sp|P60709|ACTB_HUMAN	Actin, cytoplasmic 1 OS=Homo sapiens OX=9606 GN=ACTB PE=1 SV=1	905	42052	46	38	10	9	28.8	5.29	4425	1	1	0	599.86	1197.7	2	1197.7	0.0068	0	16.04	0.18	R	AVFPSIVGRPR	H			File24970 Spectrum8507 scans: 12506
12	sp|P60709|ACTB_HUMAN	Actin, cytoplasmic 1 OS=Homo sapiens OX=9606 GN=ACTB PE=1 SV=1	905	42052	46	38	10	9	28.8	5.29	4426	1	1	0	599.86	1197.71	2	1197.7	0.0073	0	24.49	0.026	R	AVFPSIVGRPR	H			File24970 Spectrum9049 scans: 13105
12	sp|P60709|ACTB_HUMAN	Actin, cytoplasmic 1 OS=Homo sapiens OX=9606 GN=ACTB PE=1 SV=1	905	42052	46	38	10	9	28.8	5.29	4427	1	1	0	400.243	1197.71	3	1197.7	0.0075	0	22.54	0.04	R	AVFPSIVGRPR	H			File24970 Spectrum9647 scans: 13761
12	sp|P60709|ACTB_HUMAN	Actin, cytoplasmic 1 OS=Homo sapiens OX=9606 GN=ACTB PE=1 SV=1	905	42052	46	38	10	9	28.8	5.29	4428	1	1	0	400.244	1197.71	3	1197.7	0.0107	0	31.52	0.004	R	AVFPSIVGRPR	H			File24970 Spectrum7753 scans: 11677
12	sp|P60709|ACTB_HUMAN	Actin, cytoplasmic 1 OS=Homo sapiens OX=9606 GN=ACTB PE=1 SV=1	905	42052	46	38	10	9	28.8	5.29	7923	1	1	0	758.858	1515.7	2	1515.7	0.0058	0	60.56	8.6e-06	K	QEYDESGPSIVHR	K			File24970 Spectrum2829 scans: 5812
12	sp|P60709|ACTB_HUMAN	Actin, cytoplasmic 1 OS=Homo sapiens OX=9606 GN=ACTB PE=1 SV=1	905	42052	46	38	10	9	28.8	5.29	7924	1	1	0	506.241	1515.7	3	1515.7	0.0069	0	15.4	0.28	K	QEYDESGPSIVHR	K			File24970 Spectrum2882 scans: 5875
12	sp|P60709|ACTB_HUMAN	Actin, cytoplasmic 1 OS=Homo sapiens OX=9606 GN=ACTB PE=1 SV=1	905	42052	46	38	10	9	28.8	5.29	7925	1	1	0	506.242	1515.7	3	1515.7	0.0085	0	75.26	3.1e-07	K	QEYDESGPSIVHR	K			File24970 Spectrum2767 scans: 5741
12	sp|P60709|ACTB_HUMAN	Actin, cytoplasmic 1 OS=Homo sapiens OX=9606 GN=ACTB PE=1 SV=1	905	42052	46	38	10	9	28.8	5.29	8892	1	1	1	543.949	1628.82	3	1628.82	0.0087	1	32.11	0.0082	R	GYSFTTTAEREIVR	D			File24970 Spectrum9816 scans: 13948
12	sp|P60709|ACTB_HUMAN	Actin, cytoplasmic 1 OS=Homo sapiens OX=9606 GN=ACTB PE=1 SV=1	905	42052	46	38	10	9	28.8	5.29	10107	1	1	0	895.954	1789.89	2	1789.88	0.009	0	43.44	0.00066	K	SYELPDGQVITIGNER	F			File24970 Spectrum10813 scans: 15015
12	sp|P60709|ACTB_HUMAN	Actin, cytoplasmic 1 OS=Homo sapiens OX=9606 GN=ACTB PE=1 SV=1	905	42052	46	38	10	9	28.8	5.29	10108	1	1	0	895.954	1789.89	2	1789.88	0.0096	0	84.77	4.9e-08	K	SYELPDGQVITIGNER	F			File24970 Spectrum10955 scans: 15169
12	sp|P60709|ACTB_HUMAN	Actin, cytoplasmic 1 OS=Homo sapiens OX=9606 GN=ACTB PE=1 SV=1	905	42052	46	38	10	9	28.8	5.29	10109	1	1	0	895.955	1789.89	2	1789.88	0.0104	0	106.75	3.1e-10	K	SYELPDGQVITIGNER	F			File24970 Spectrum11870 scans: 16175
12	sp|P60709|ACTB_HUMAN	Actin, cytoplasmic 1 OS=Homo sapiens OX=9606 GN=ACTB PE=1 SV=1	905	42052	46	38	10	9	28.8	5.29	10110	1	1	0	895.955	1789.9	2	1789.88	0.0107	0	98.54	2e-09	K	SYELPDGQVITIGNER	F			File24970 Spectrum11734 scans: 16030
12	sp|P60709|ACTB_HUMAN	Actin, cytoplasmic 1 OS=Homo sapiens OX=9606 GN=ACTB PE=1 SV=1	905	42052	46	38	10	9	28.8	5.29	11058	1	1	1	652.03	1953.07	3	1953.06	0.011	0	32.23	0.0036	R	VAPEEHPVLLTEAPLNPK	A			File24970 Spectrum10181 scans: 14336
12	sp|P60709|ACTB_HUMAN	Actin, cytoplasmic 1 OS=Homo sapiens OX=9606 GN=ACTB PE=1 SV=1	905	42052	46	38	10	9	28.8	5.29	11059	1	1	1	652.03	1953.07	3	1953.06	0.0113	0	31.41	0.0043	R	VAPEEHPVLLTEAPLNPK	A			File24970 Spectrum10327 scans: 14491
12	sp|P60709|ACTB_HUMAN	Actin, cytoplasmic 1 OS=Homo sapiens OX=9606 GN=ACTB PE=1 SV=1	905	42052	46	38	10	9	28.8	5.29	11060	1	1	1	977.542	1953.07	2	1953.06	0.0132	0	60.32	5.5e-06	R	VAPEEHPVLLTEAPLNPK	A			File24970 Spectrum10231 scans: 14389
12	sp|P60709|ACTB_HUMAN	Actin, cytoplasmic 1 OS=Homo sapiens OX=9606 GN=ACTB PE=1 SV=1	905	42052	46	38	10	9	28.8	5.29	11061	1	1	1	977.543	1953.07	2	1953.06	0.0136	0	41.95	0.00037	R	VAPEEHPVLLTEAPLNPK	A			File24970 Spectrum10394 scans: 14563	emPAI	1.48
13	sp|Q12874|SF3A3_HUMAN	Splicing factor 3A subunit 3 OS=Homo sapiens OX=9606 GN=SF3A3 PE=1 SV=1	812	59154	22	15	8	5	16.2	5.27	624	1	1	1	412.205	822.395	2	822.398	-0.0025	0	9.65	1.4	R	LMDVMAK	E	Oxidation (M)	0.0100000.0	File24970 Spectrum10298 scans: 14460
13	sp|Q12874|SF3A3_HUMAN	Splicing factor 3A subunit 3 OS=Homo sapiens OX=9606 GN=SF3A3 PE=1 SV=1	812	59154	22	15	8	5	16.2	5.27	625	1	1	1	412.206	822.397	2	822.398	-0.0013	0	9.18	1.6	R	LMDVMAK	E	Oxidation (M)	0.0100000.0	File24970 Spectrum10448 scans: 14620
13	sp|Q12874|SF3A3_HUMAN	Splicing factor 3A subunit 3 OS=Homo sapiens OX=9606 GN=SF3A3 PE=1 SV=1	812	59154	22	15	8	5	16.2	5.27	719	6	1	1	416.233	830.451	2	830.461	-0.0098	1	8.97	3.3	K	LQKASER	W			File24970 Spectrum1941 scans: 4763
13	sp|Q12874|SF3A3_HUMAN	Splicing factor 3A subunit 3 OS=Homo sapiens OX=9606 GN=SF3A3 PE=1 SV=1	812	59154	22	15	8	5	16.2	5.27	720	6	1	1	416.233	830.452	2	830.461	-0.0088	1	8.77	3.7	K	LQKASER	W			File24970 Spectrum1843 scans: 4638
13	sp|Q12874|SF3A3_HUMAN	Splicing factor 3A subunit 3 OS=Homo sapiens OX=9606 GN=SF3A3 PE=1 SV=1	812	59154	22	15	8	5	16.2	5.27	870	1	1	1	423.208	844.402	2	844.398	0.0039	0	22.9	0.062	R	HFAEWR	H			File24970 Spectrum2989 scans: 5994
13	sp|Q12874|SF3A3_HUMAN	Splicing factor 3A subunit 3 OS=Homo sapiens OX=9606 GN=SF3A3 PE=1 SV=1	812	59154	22	15	8	5	16.2	5.27	2932	1	1	1	534.763	1067.51	2	1067.51	0.0035	0	54.39	4.2e-05	R	YMEVSGNLR	D			File24970 Spectrum4316 scans: 7673
13	sp|Q12874|SF3A3_HUMAN	Splicing factor 3A subunit 3 OS=Homo sapiens OX=9606 GN=SF3A3 PE=1 SV=1	812	59154	22	15	8	5	16.2	5.27	2933	1	1	1	534.763	1067.51	2	1067.51	0.0036	0	39.84	0.0012	R	YMEVSGNLR	D			File24970 Spectrum4405 scans: 7793
13	sp|Q12874|SF3A3_HUMAN	Splicing factor 3A subunit 3 OS=Homo sapiens OX=9606 GN=SF3A3 PE=1 SV=1	812	59154	22	15	8	5	16.2	5.27	2934	1	1	1	534.764	1067.51	2	1067.51	0.0068	0	45.01	0.00038	R	YMEVSGNLR	D			File24970 Spectrum4229 scans: 7553
13	sp|Q12874|SF3A3_HUMAN	Splicing factor 3A subunit 3 OS=Homo sapiens OX=9606 GN=SF3A3 PE=1 SV=1	812	59154	22	15	8	5	16.2	5.27	3117	9	1	1	362.17	1083.49	3	1083.5	-0.013	0	2.5	4.8	R	YMEVSGNLR	D	Oxidation (M)	0.010000000.0	File24970 Spectrum2226 scans: 5118
13	sp|Q12874|SF3A3_HUMAN	Splicing factor 3A subunit 3 OS=Homo sapiens OX=9606 GN=SF3A3 PE=1 SV=1	812	59154	22	15	8	5	16.2	5.27	3120	2	1	1	542.752	1083.49	2	1083.5	-0.0115	0	3.96	3.5	R	YMEVSGNLR	D	Oxidation (M)	0.010000000.0	File24970 Spectrum2038 scans: 4886
13	sp|Q12874|SF3A3_HUMAN	Splicing factor 3A subunit 3 OS=Homo sapiens OX=9606 GN=SF3A3 PE=1 SV=1	812	59154	22	15	8	5	16.2	5.27	3124	1	1	1	542.761	1083.51	2	1083.5	0.0047	0	50.21	0.0001	R	YMEVSGNLR	D	Oxidation (M)	0.010000000.0	File24970 Spectrum1708 scans: 4491
13	sp|Q12874|SF3A3_HUMAN	Splicing factor 3A subunit 3 OS=Homo sapiens OX=9606 GN=SF3A3 PE=1 SV=1	812	59154	22	15	8	5	16.2	5.27	3125	1	1	1	542.761	1083.51	2	1083.5	0.0063	0	26.36	0.025	R	YMEVSGNLR	D	Oxidation (M)	0.010000000.0	File24970 Spectrum1841 scans: 4636
13	sp|Q12874|SF3A3_HUMAN	Splicing factor 3A subunit 3 OS=Homo sapiens OX=9606 GN=SF3A3 PE=1 SV=1	812	59154	22	15	8	5	16.2	5.27	4546	1	1	1	605.294	1208.57	2	1208.57	0.0058	1	33.67	0.0064	R	DLYDDKDGLR	K			File24970 Spectrum3625 scans: 6728
13	sp|Q12874|SF3A3_HUMAN	Splicing factor 3A subunit 3 OS=Homo sapiens OX=9606 GN=SF3A3 PE=1 SV=1	812	59154	22	15	8	5	16.2	5.27	12236	1	1	1	1113.48	2224.95	2	2224.94	0.0114	0	71	2.7e-07	R	WQPDTEEEYEDSSGNVVNK	K			File24970 Spectrum6780 scans: 10603
13	sp|Q12874|SF3A3_HUMAN	Splicing factor 3A subunit 3 OS=Homo sapiens OX=9606 GN=SF3A3 PE=1 SV=1	812	59154	22	15	8	5	16.2	5.27	12237	1	1	1	1113.48	2224.95	2	2224.94	0.0143	0	88.14	5.4e-09	R	WQPDTEEEYEDSSGNVVNK	K			File24970 Spectrum6907 scans: 10742
13	sp|Q12874|SF3A3_HUMAN	Splicing factor 3A subunit 3 OS=Homo sapiens OX=9606 GN=SF3A3 PE=1 SV=1	812	59154	22	15	8	5	16.2	5.27	12721	1	1	1	1207.03	2412.05	2	2412.04	0.0126	0	117.91	5.3e-12	R	ENPSEEAQNLVEFTDEEGYGR	Y			File24970 Spectrum12028 scans: 16347
13	sp|Q12874|SF3A3_HUMAN	Splicing factor 3A subunit 3 OS=Homo sapiens OX=9606 GN=SF3A3 PE=1 SV=1	812	59154	22	15	8	5	16.2	5.27	12722	1	1	1	805.023	2412.05	3	2412.04	0.013	0	68	5.2e-07	R	ENPSEEAQNLVEFTDEEGYGR	Y			File24970 Spectrum12031 scans: 16350
13	sp|Q12874|SF3A3_HUMAN	Splicing factor 3A subunit 3 OS=Homo sapiens OX=9606 GN=SF3A3 PE=1 SV=1	812	59154	22	15	8	5	16.2	5.27	12723	1	1	1	1207.03	2412.05	2	2412.04	0.0148	0	126.24	8.2e-13	R	ENPSEEAQNLVEFTDEEGYGR	Y			File24970 Spectrum12293 scans: 16637
13	sp|Q12874|SF3A3_HUMAN	Splicing factor 3A subunit 3 OS=Homo sapiens OX=9606 GN=SF3A3 PE=1 SV=1	812	59154	22	15	8	5	16.2	5.27	12724	1	1	1	1207.03	2412.05	2	2412.04	0.017	0	126.13	9e-13	R	ENPSEEAQNLVEFTDEEGYGR	Y			File24970 Spectrum12150 scans: 16486
13	sp|Q12874|SF3A3_HUMAN	Splicing factor 3A subunit 3 OS=Homo sapiens OX=9606 GN=SF3A3 PE=1 SV=1	812	59154	22	15	8	5	16.2	5.27	12725	1	1	1	805.025	2412.05	3	2412.04	0.0172	0	75.86	9.6e-08	R	ENPSEEAQNLVEFTDEEGYGR	Y			File24970 Spectrum12151 scans: 16487
13	sp|Q12874|SF3A3_HUMAN	Splicing factor 3A subunit 3 OS=Homo sapiens OX=9606 GN=SF3A3 PE=1 SV=1	812	59154	22	15	8	5	16.2	5.27	12726	1	1	1	1207.03	2412.05	2	2412.04	0.0175	0	87.51	6.6e-09	R	ENPSEEAQNLVEFTDEEGYGR	Y			File24970 Spectrum12451 scans: 16804
13	sp|Q12874|SF3A3_HUMAN	Splicing factor 3A subunit 3 OS=Homo sapiens OX=9606 GN=SF3A3 PE=1 SV=1	812	59154	22	15	8	5	16.2	5.27	13062	1	1	1	880.736	2639.19	3	2639.17	0.014	1	70.07	4.8e-07	K	ARENPSEEAQNLVEFTDEEGYGR	Y			File24970 Spectrum11412 scans: 15685	emPAI	0.46
14	sp|P02533|K1C14_HUMAN	Keratin, type I cytoskeletal 14 OS=Homo sapiens OX=9606 GN=KRT14 PE=1 SV=4	808	51872	39	30	17	12	31.8	5.09	21	1	1	0	350.735	699.456	2	699.453	0.0025	0	29.74	0.0069	K	ILLDVK	T			File24970 Spectrum6232 scans: 9981
14	sp|P02533|K1C14_HUMAN	Keratin, type I cytoskeletal 14 OS=Homo sapiens OX=9606 GN=KRT14 PE=1 SV=4	808	51872	39	30	17	12	31.8	5.09	22	1	1	0	350.735	699.456	2	699.453	0.0032	0	31.18	0.005	K	ILLDVK	T			File24970 Spectrum6086 scans: 9818
14	sp|P02533|K1C14_HUMAN	Keratin, type I cytoskeletal 14 OS=Homo sapiens OX=9606 GN=KRT14 PE=1 SV=4	808	51872	39	30	17	12	31.8	5.09	501	1	0	0	404.205	806.395	2	806.392	0.0033	0	57.63	2.9e-05	R	LAADDFR	T			File24970 Spectrum3116 scans: 6142
14	sp|P02533|K1C14_HUMAN	Keratin, type I cytoskeletal 14 OS=Homo sapiens OX=9606 GN=KRT14 PE=1 SV=4	808	51872	39	30	17	12	31.8	5.09	502	1	0	0	404.205	806.396	2	806.392	0.0036	0	32.93	0.0085	R	LAADDFR	T			File24970 Spectrum3230 scans: 6274
14	sp|P02533|K1C14_HUMAN	Keratin, type I cytoskeletal 14 OS=Homo sapiens OX=9606 GN=KRT14 PE=1 SV=4	808	51872	39	30	17	12	31.8	5.09	503	1	0	0	404.205	806.396	2	806.392	0.0037	0	58.18	2.5e-05	R	LAADDFR	T			File24970 Spectrum3462 scans: 6542
14	sp|P02533|K1C14_HUMAN	Keratin, type I cytoskeletal 14 OS=Homo sapiens OX=9606 GN=KRT14 PE=1 SV=4	808	51872	39	30	17	12	31.8	5.09	504	1	0	0	404.205	806.396	2	806.392	0.004	0	43.74	0.00071	R	LAADDFR	T			File24970 Spectrum3334 scans: 6400
14	sp|P02533|K1C14_HUMAN	Keratin, type I cytoskeletal 14 OS=Homo sapiens OX=9606 GN=KRT14 PE=1 SV=4	808	51872	39	30	17	12	31.8	5.09	521	1	0	0	405.225	808.436	2	808.433	0.0031	0	24.41	0.043	R	LASYLDK	V			File24970 Spectrum2557 scans: 5503
14	sp|P02533|K1C14_HUMAN	Keratin, type I cytoskeletal 14 OS=Homo sapiens OX=9606 GN=KRT14 PE=1 SV=4	808	51872	39	30	17	12	31.8	5.09	730	2	1	0	417.218	832.421	2	832.429	-0.0077	0	9.28	2.4	K	SEISELR	R			File24970 Spectrum2099 scans: 4963
14	sp|P02533|K1C14_HUMAN	Keratin, type I cytoskeletal 14 OS=Homo sapiens OX=9606 GN=KRT14 PE=1 SV=4	808	51872	39	30	17	12	31.8	5.09	731	4	1	0	417.218	832.422	2	832.429	-0.0069	0	9.16	2.4	K	SEISELR	R			File24970 Spectrum2000 scans: 4838
14	sp|P02533|K1C14_HUMAN	Keratin, type I cytoskeletal 14 OS=Homo sapiens OX=9606 GN=KRT14 PE=1 SV=4	808	51872	39	30	17	12	31.8	5.09	2510	1	1	0	515.303	1028.59	2	1028.59	0.0048	0	47.18	0.00025	R	VLDELTLAR	A			File24970 Spectrum9630 scans: 13742
14	sp|P02533|K1C14_HUMAN	Keratin, type I cytoskeletal 14 OS=Homo sapiens OX=9606 GN=KRT14 PE=1 SV=4	808	51872	39	30	17	12	31.8	5.09	2511	1	1	0	515.304	1028.59	2	1028.59	0.0065	0	35.28	0.0041	R	VLDELTLAR	A			File24970 Spectrum9758 scans: 13883
14	sp|P02533|K1C14_HUMAN	Keratin, type I cytoskeletal 14 OS=Homo sapiens OX=9606 GN=KRT14 PE=1 SV=4	808	51872	39	30	17	12	31.8	5.09	2600	4	1	1	519.269	1036.52	2	1036.52	0.0055	0	1.78	10	K	YETELNLR	M			File24970 Spectrum6061 scans: 9789
14	sp|P02533|K1C14_HUMAN	Keratin, type I cytoskeletal 14 OS=Homo sapiens OX=9606 GN=KRT14 PE=1 SV=4	808	51872	39	30	17	12	31.8	5.09	2601	7	1	1	519.269	1036.52	2	1036.52	0.0056	0	2.42	8.8	K	YETELNLR	M			File24970 Spectrum5929 scans: 9644
14	sp|P02533|K1C14_HUMAN	Keratin, type I cytoskeletal 14 OS=Homo sapiens OX=9606 GN=KRT14 PE=1 SV=4	808	51872	39	30	17	12	31.8	5.09	2898	1	0	0	532.81	1063.61	2	1063.6	0.0031	1	61.06	6.5e-06	R	LASYLDKVR	A			File24970 Spectrum4522 scans: 7941
14	sp|P02533|K1C14_HUMAN	Keratin, type I cytoskeletal 14 OS=Homo sapiens OX=9606 GN=KRT14 PE=1 SV=4	808	51872	39	30	17	12	31.8	5.09	2899	1	0	0	532.811	1063.61	2	1063.6	0.0041	1	41.88	0.00053	R	LASYLDKVR	A			File24970 Spectrum4422 scans: 7814
14	sp|P02533|K1C14_HUMAN	Keratin, type I cytoskeletal 14 OS=Homo sapiens OX=9606 GN=KRT14 PE=1 SV=4	808	51872	39	30	17	12	31.8	5.09	2900	1	0	0	355.543	1063.61	3	1063.6	0.0042	1	33.65	0.0035	R	LASYLDKVR	A			File24970 Spectrum4365 scans: 7739
14	sp|P02533|K1C14_HUMAN	Keratin, type I cytoskeletal 14 OS=Homo sapiens OX=9606 GN=KRT14 PE=1 SV=4	808	51872	39	30	17	12	31.8	5.09	2901	1	0	0	355.543	1063.61	3	1063.6	0.0055	1	31.41	0.006	R	LASYLDKVR	A			File24970 Spectrum4277 scans: 7621
14	sp|P02533|K1C14_HUMAN	Keratin, type I cytoskeletal 14 OS=Homo sapiens OX=9606 GN=KRT14 PE=1 SV=4	808	51872	39	30	17	12	31.8	5.09	3207	1	0	0	545.771	1089.53	2	1089.52	0.0035	0	50.98	0.00015	K	VTMQNLNDR	L			File24970 Spectrum2144 scans: 5022
14	sp|P02533|K1C14_HUMAN	Keratin, type I cytoskeletal 14 OS=Homo sapiens OX=9606 GN=KRT14 PE=1 SV=4	808	51872	39	30	17	12	31.8	5.09	3208	1	0	0	545.773	1089.53	2	1089.52	0.008	0	54.87	5.9e-05	K	VTMQNLNDR	L			File24970 Spectrum2046 scans: 4896
14	sp|P02533|K1C14_HUMAN	Keratin, type I cytoskeletal 14 OS=Homo sapiens OX=9606 GN=KRT14 PE=1 SV=4	808	51872	39	30	17	12	31.8	5.09	3354	1	0	0	553.769	1105.52	2	1105.52	0.0047	0	65.07	5.2e-06	K	VTMQNLNDR	L	Oxidation (M)	0.001000000.0	File24970 Spectrum21 scans: 2307
14	sp|P02533|K1C14_HUMAN	Keratin, type I cytoskeletal 14 OS=Homo sapiens OX=9606 GN=KRT14 PE=1 SV=4	808	51872	39	30	17	12	31.8	5.09	4070	1	1	1	584.317	1166.62	2	1166.64	-0.0207	0	2.37	7.9	K	VVSTHEQVLR	T			File24970 Spectrum33 scans: 2363
14	sp|P02533|K1C14_HUMAN	Keratin, type I cytoskeletal 14 OS=Homo sapiens OX=9606 GN=KRT14 PE=1 SV=4	808	51872	39	30	17	12	31.8	5.09	4071	2	1	1	584.317	1166.62	2	1166.64	-0.0203	0	0.61	12	K	VVSTHEQVLR	T			File24970 Spectrum20 scans: 2304
14	sp|P02533|K1C14_HUMAN	Keratin, type I cytoskeletal 14 OS=Homo sapiens OX=9606 GN=KRT14 PE=1 SV=4	808	51872	39	30	17	12	31.8	5.09	4264	2	1	0	593.34	1184.67	2	1184.69	-0.0222	1	2.33	9.3	R	RVLDELTLAR	A			File24970 Spectrum3747 scans: 6868
14	sp|P02533|K1C14_HUMAN	Keratin, type I cytoskeletal 14 OS=Homo sapiens OX=9606 GN=KRT14 PE=1 SV=4	808	51872	39	30	17	12	31.8	5.09	4267	1	1	0	593.353	1184.69	2	1184.69	0.0031	1	29.9	0.0087	R	RVLDELTLAR	A			File24970 Spectrum8765 scans: 12799
14	sp|P02533|K1C14_HUMAN	Keratin, type I cytoskeletal 14 OS=Homo sapiens OX=9606 GN=KRT14 PE=1 SV=4	808	51872	39	30	17	12	31.8	5.09	4268	1	1	0	395.904	1184.69	3	1184.69	0.0041	1	37.45	0.0015	R	RVLDELTLAR	A			File24970 Spectrum8927 scans: 12972
14	sp|P02533|K1C14_HUMAN	Keratin, type I cytoskeletal 14 OS=Homo sapiens OX=9606 GN=KRT14 PE=1 SV=4	808	51872	39	30	17	12	31.8	5.09	4269	1	1	0	395.905	1184.69	3	1184.69	0.0045	1	37.36	0.0016	R	RVLDELTLAR	A			File24970 Spectrum8789 scans: 12824
14	sp|P02533|K1C14_HUMAN	Keratin, type I cytoskeletal 14 OS=Homo sapiens OX=9606 GN=KRT14 PE=1 SV=4	808	51872	39	30	17	12	31.8	5.09	4270	1	1	0	593.354	1184.69	2	1184.69	0.0057	1	49.73	9e-05	R	RVLDELTLAR	A			File24970 Spectrum8896 scans: 12940
14	sp|P02533|K1C14_HUMAN	Keratin, type I cytoskeletal 14 OS=Homo sapiens OX=9606 GN=KRT14 PE=1 SV=4	808	51872	39	30	17	12	31.8	5.09	5453	2	1	0	426.9	1277.68	3	1277.67	0.0065	1	7.99	2.2	R	LEQEIATYRR	L			File24970 Spectrum2330 scans: 5243
14	sp|P02533|K1C14_HUMAN	Keratin, type I cytoskeletal 14 OS=Homo sapiens OX=9606 GN=KRT14 PE=1 SV=4	808	51872	39	30	17	12	31.8	5.09	5707	1	1	0	651.334	1300.65	2	1300.65	0.0023	0	53.97	6.1e-05	R	ALEEANADLEVK	I			File24970 Spectrum5130 scans: 8739
14	sp|P02533|K1C14_HUMAN	Keratin, type I cytoskeletal 14 OS=Homo sapiens OX=9606 GN=KRT14 PE=1 SV=4	808	51872	39	30	17	12	31.8	5.09	5708	1	1	0	651.334	1300.65	2	1300.65	0.003	0	36.27	0.0036	R	ALEEANADLEVK	I			File24970 Spectrum5017 scans: 8605
14	sp|P02533|K1C14_HUMAN	Keratin, type I cytoskeletal 14 OS=Homo sapiens OX=9606 GN=KRT14 PE=1 SV=4	808	51872	39	30	17	12	31.8	5.09	6300	9	1	0	454.231	1359.67	3	1359.69	-0.0217	1	2.15	11	R	MSVEADINGLRR	V			File24970 Spectrum1664 scans: 4443
14	sp|P02533|K1C14_HUMAN	Keratin, type I cytoskeletal 14 OS=Homo sapiens OX=9606 GN=KRT14 PE=1 SV=4	808	51872	39	30	17	12	31.8	5.09	6321	1	1	0	681.351	1360.69	2	1360.68	0.0046	0	66.03	4.7e-06	R	EVATNSELVQSGK	S			File24970 Spectrum1597 scans: 4372
14	sp|P02533|K1C14_HUMAN	Keratin, type I cytoskeletal 14 OS=Homo sapiens OX=9606 GN=KRT14 PE=1 SV=4	808	51872	39	30	17	12	31.8	5.09	6513	1	1	0	690.372	1378.73	2	1378.72	0.0088	1	40.13	0.0014	K	TRLEQEIATYR	R			File24970 Spectrum7278 scans: 11146
14	sp|P02533|K1C14_HUMAN	Keratin, type I cytoskeletal 14 OS=Homo sapiens OX=9606 GN=KRT14 PE=1 SV=4	808	51872	39	30	17	12	31.8	5.09	6514	1	1	0	690.374	1378.73	2	1378.72	0.0128	1	29.32	0.016	K	TRLEQEIATYR	R			File24970 Spectrum7140 scans: 10994
14	sp|P02533|K1C14_HUMAN	Keratin, type I cytoskeletal 14 OS=Homo sapiens OX=9606 GN=KRT14 PE=1 SV=4	808	51872	39	30	17	12	31.8	5.09	7011	1	1	1	713.353	1424.69	2	1424.69	0.0019	0	30.12	0.015	R	APSTYGGGLSVSSSR	F			File24970 Spectrum3780 scans: 6906
14	sp|P02533|K1C14_HUMAN	Keratin, type I cytoskeletal 14 OS=Homo sapiens OX=9606 GN=KRT14 PE=1 SV=4	808	51872	39	30	17	12	31.8	5.09	7012	1	1	1	713.355	1424.7	2	1424.69	0.0065	0	55.15	4.7e-05	R	APSTYGGGLSVSSSR	F			File24970 Spectrum3516 scans: 6601
14	sp|P02533|K1C14_HUMAN	Keratin, type I cytoskeletal 14 OS=Homo sapiens OX=9606 GN=KRT14 PE=1 SV=4	808	51872	39	30	17	12	31.8	5.09	7013	1	1	1	713.355	1424.7	2	1424.69	0.0067	0	82.21	9.2e-08	R	APSTYGGGLSVSSSR	F			File24970 Spectrum3634 scans: 6739
14	sp|P02533|K1C14_HUMAN	Keratin, type I cytoskeletal 14 OS=Homo sapiens OX=9606 GN=KRT14 PE=1 SV=4	808	51872	39	30	17	12	31.8	5.09	11843	1	1	1	1051.5	2100.99	2	2100.97	0.0103	0	107.2	1.8e-10	R	GQVGGDVNVEMDAAPGVDLSR	I	Oxidation (M)	0.000000000010000000000.0	File24970 Spectrum8586 scans: 12595
14	sp|P02533|K1C14_HUMAN	Keratin, type I cytoskeletal 14 OS=Homo sapiens OX=9606 GN=KRT14 PE=1 SV=4	808	51872	39	30	17	12	31.8	5.09	11844	1	1	1	1051.5	2100.99	2	2100.97	0.0113	0	103.04	4.6e-10	R	GQVGGDVNVEMDAAPGVDLSR	I	Oxidation (M)	0.000000000010000000000.0	File24970 Spectrum8461 scans: 12457	emPAI	1.52
15	sp|P07437|TBB5_HUMAN	Tubulin beta chain OS=Homo sapiens OX=9606 GN=TUBB PE=1 SV=2	768	50095	42	29	9	7	23.4	4.78	2479	6	1	0	514.755	1027.5	2	1027.51	-0.0165	0	6.4	2.5	K	TAVCDIPPR	G			File24970 Spectrum383 scans: 2959
15	sp|P07437|TBB5_HUMAN	Tubulin beta chain OS=Homo sapiens OX=9606 GN=TUBB PE=1 SV=2	768	50095	42	29	9	7	23.4	4.78	2612	1	1	0	520.304	1038.59	2	1038.59	0.0069	0	35.84	0.0017	R	YLTVAAVFR	G			File24970 Spectrum12290 scans: 16634
15	sp|P07437|TBB5_HUMAN	Tubulin beta chain OS=Homo sapiens OX=9606 GN=TUBB PE=1 SV=2	768	50095	42	29	9	7	23.4	4.78	2613	1	1	0	520.304	1038.59	2	1038.59	0.0076	0	11.76	0.44	R	YLTVAAVFR	G			File24970 Spectrum12431 scans: 16783
15	sp|P07437|TBB5_HUMAN	Tubulin beta chain OS=Homo sapiens OX=9606 GN=TUBB PE=1 SV=2	768	50095	42	29	9	7	23.4	4.78	2614	1	1	0	520.304	1038.59	2	1038.59	0.0076	0	15.36	0.19	R	YLTVAAVFR	G			File24970 Spectrum12156 scans: 16492
15	sp|P07437|TBB5_HUMAN	Tubulin beta chain OS=Homo sapiens OX=9606 GN=TUBB PE=1 SV=2	768	50095	42	29	9	7	23.4	4.78	3604	1	1	0	565.803	1129.59	2	1129.59	0.0045	0	54.86	6.7e-05	R	FPGQLNADLR	K			File24970 Spectrum8648 scans: 12669
15	sp|P07437|TBB5_HUMAN	Tubulin beta chain OS=Homo sapiens OX=9606 GN=TUBB PE=1 SV=2	768	50095	42	29	9	7	23.4	4.78	3605	1	1	0	565.804	1129.59	2	1129.59	0.0054	0	53.11	9.8e-05	R	FPGQLNADLR	K			File24970 Spectrum8917 scans: 12962
15	sp|P07437|TBB5_HUMAN	Tubulin beta chain OS=Homo sapiens OX=9606 GN=TUBB PE=1 SV=2	768	50095	42	29	9	7	23.4	4.78	3606	1	1	0	565.804	1129.59	2	1129.59	0.0054	0	56	5e-05	R	FPGQLNADLR	K			File24970 Spectrum9169 scans: 13236
15	sp|P07437|TBB5_HUMAN	Tubulin beta chain OS=Homo sapiens OX=9606 GN=TUBB PE=1 SV=2	768	50095	42	29	9	7	23.4	4.78	3607	1	1	0	565.804	1129.59	2	1129.59	0.0056	0	54.34	7.4e-05	R	FPGQLNADLR	K			File24970 Spectrum9292 scans: 13371
15	sp|P07437|TBB5_HUMAN	Tubulin beta chain OS=Homo sapiens OX=9606 GN=TUBB PE=1 SV=2	768	50095	42	29	9	7	23.4	4.78	3608	1	1	0	565.804	1129.59	2	1129.59	0.0057	0	53.03	0.0001	R	FPGQLNADLR	K			File24970 Spectrum8776 scans: 12811
15	sp|P07437|TBB5_HUMAN	Tubulin beta chain OS=Homo sapiens OX=9606 GN=TUBB PE=1 SV=2	768	50095	42	29	9	7	23.4	4.78	3609	1	1	0	565.804	1129.59	2	1129.59	0.0059	0	52.77	0.00011	R	FPGQLNADLR	K			File24970 Spectrum8535 scans: 12536
15	sp|P07437|TBB5_HUMAN	Tubulin beta chain OS=Homo sapiens OX=9606 GN=TUBB PE=1 SV=2	768	50095	42	29	9	7	23.4	4.78	3610	1	1	0	565.804	1129.59	2	1129.59	0.0059	0	61.34	1.5e-05	R	FPGQLNADLR	K			File24970 Spectrum9043 scans: 13099
15	sp|P07437|TBB5_HUMAN	Tubulin beta chain OS=Homo sapiens OX=9606 GN=TUBB PE=1 SV=2	768	50095	42	29	9	7	23.4	4.78	3611	1	1	0	565.805	1129.6	2	1129.59	0.0076	0	60.65	1.7e-05	R	FPGQLNADLR	K			File24970 Spectrum8400 scans: 12390
15	sp|P07437|TBB5_HUMAN	Tubulin beta chain OS=Homo sapiens OX=9606 GN=TUBB PE=1 SV=2	768	50095	42	29	9	7	23.4	4.78	3612	1	1	0	565.805	1129.6	2	1129.59	0.0077	0	59.55	2.1e-05	R	FPGQLNADLR	K			File24970 Spectrum8276 scans: 12255
15	sp|P07437|TBB5_HUMAN	Tubulin beta chain OS=Homo sapiens OX=9606 GN=TUBB PE=1 SV=2	768	50095	42	29	9	7	23.4	4.78	3768	1	1	0	572.326	1142.64	2	1142.63	0.0102	0	24.08	0.06	K	LAVNMVPFPR	L			File24970 Spectrum11855 scans: 16158
15	sp|P07437|TBB5_HUMAN	Tubulin beta chain OS=Homo sapiens OX=9606 GN=TUBB PE=1 SV=2	768	50095	42	29	9	7	23.4	4.78	4806	1	1	0	615.306	1228.6	2	1228.59	0.0064	0	31.06	0.0098	R	ISEQFTAMFR	R			File24970 Spectrum11823 scans: 16124
15	sp|P07437|TBB5_HUMAN	Tubulin beta chain OS=Homo sapiens OX=9606 GN=TUBB PE=1 SV=2	768	50095	42	29	9	7	23.4	4.78	4807	1	1	0	615.307	1228.6	2	1228.59	0.0081	0	59.95	1.3e-05	R	ISEQFTAMFR	R			File24970 Spectrum11954 scans: 16266
15	sp|P07437|TBB5_HUMAN	Tubulin beta chain OS=Homo sapiens OX=9606 GN=TUBB PE=1 SV=2	768	50095	42	29	9	7	23.4	4.78	5705	1	1	1	651.323	1300.63	2	1300.63	0.001	0	52.39	7.3e-05	R	ISVYYNEATGGK	Y			File24970 Spectrum4742 scans: 8229
15	sp|P07437|TBB5_HUMAN	Tubulin beta chain OS=Homo sapiens OX=9606 GN=TUBB PE=1 SV=2	768	50095	42	29	9	7	23.4	4.78	5706	1	1	1	651.324	1300.63	2	1300.63	0.004	0	55.69	3.6e-05	R	ISVYYNEATGGK	Y			File24970 Spectrum4642 scans: 8104
15	sp|P07437|TBB5_HUMAN	Tubulin beta chain OS=Homo sapiens OX=9606 GN=TUBB PE=1 SV=2	768	50095	42	29	9	7	23.4	4.78	8774	2	0	0	808.417	1614.82	2	1614.83	-0.009	0	10.64	1.4	R	AILVDLEPGTMDSVR	S			File24970 Spectrum12599 scans: 16962
15	sp|P07437|TBB5_HUMAN	Tubulin beta chain OS=Homo sapiens OX=9606 GN=TUBB PE=1 SV=2	768	50095	42	29	9	7	23.4	4.78	8775	2	0	0	808.418	1614.82	2	1614.83	-0.0079	0	9.62	1.7	R	AILVDLEPGTMDSVR	S			File24970 Spectrum12724 scans: 17097
15	sp|P07437|TBB5_HUMAN	Tubulin beta chain OS=Homo sapiens OX=9606 GN=TUBB PE=1 SV=2	768	50095	42	29	9	7	23.4	4.78	8776	2	0	0	808.418	1614.82	2	1614.83	-0.0072	0	23.35	0.073	R	AILVDLEPGTMDSVR	S			File24970 Spectrum12867 scans: 17249
15	sp|P07437|TBB5_HUMAN	Tubulin beta chain OS=Homo sapiens OX=9606 GN=TUBB PE=1 SV=2	768	50095	42	29	9	7	23.4	4.78	8777	2	0	0	808.418	1614.82	2	1614.83	-0.0065	0	24.81	0.05	R	AILVDLEPGTMDSVR	S			File24970 Spectrum12474 scans: 16829
15	sp|P07437|TBB5_HUMAN	Tubulin beta chain OS=Homo sapiens OX=9606 GN=TUBB PE=1 SV=2	768	50095	42	29	9	7	23.4	4.78	8778	1	0	0	808.421	1614.83	2	1614.83	-0.002	0	24.67	0.055	R	AILVDLEPGTMDSVR	S			File24970 Spectrum13011 scans: 17402
15	sp|P07437|TBB5_HUMAN	Tubulin beta chain OS=Homo sapiens OX=9606 GN=TUBB PE=1 SV=2	768	50095	42	29	9	7	23.4	4.78	8782	1	1	0	808.425	1614.84	2	1614.83	0.007	0	73.44	6.8e-07	R	AILVDLEPGTMDSVR	S			File24970 Spectrum12047 scans: 16368
15	sp|P07437|TBB5_HUMAN	Tubulin beta chain OS=Homo sapiens OX=9606 GN=TUBB PE=1 SV=2	768	50095	42	29	9	7	23.4	4.78	8783	1	1	0	539.287	1614.84	3	1614.83	0.0091	0	51.23	0.00011	R	AILVDLEPGTMDSVR	S			File24970 Spectrum12018 scans: 16336
15	sp|P07437|TBB5_HUMAN	Tubulin beta chain OS=Homo sapiens OX=9606 GN=TUBB PE=1 SV=2	768	50095	42	29	9	7	23.4	4.78	8784	1	1	0	539.287	1614.84	3	1614.83	0.0091	0	33.62	0.0062	R	AILVDLEPGTMDSVR	S			File24970 Spectrum12147 scans: 16482
15	sp|P07437|TBB5_HUMAN	Tubulin beta chain OS=Homo sapiens OX=9606 GN=TUBB PE=1 SV=2	768	50095	42	29	9	7	23.4	4.78	8785	1	1	0	808.427	1614.84	2	1614.83	0.0105	0	54.24	5.4e-05	R	AILVDLEPGTMDSVR	S			File24970 Spectrum12322 scans: 16668
15	sp|P07437|TBB5_HUMAN	Tubulin beta chain OS=Homo sapiens OX=9606 GN=TUBB PE=1 SV=2	768	50095	42	29	9	7	23.4	4.78	8786	1	1	0	808.427	1614.84	2	1614.83	0.0114	0	68.59	1.9e-06	R	AILVDLEPGTMDSVR	S			File24970 Spectrum12181 scans: 16519
15	sp|P07437|TBB5_HUMAN	Tubulin beta chain OS=Homo sapiens OX=9606 GN=TUBB PE=1 SV=2	768	50095	42	29	9	7	23.4	4.78	8787	1	1	0	808.427	1614.84	2	1614.83	0.0115	0	62.03	8.8e-06	R	AILVDLEPGTMDSVR	S			File24970 Spectrum11818 scans: 16119
15	sp|P07437|TBB5_HUMAN	Tubulin beta chain OS=Homo sapiens OX=9606 GN=TUBB PE=1 SV=2	768	50095	42	29	9	7	23.4	4.78	8788	1	1	0	808.428	1614.84	2	1614.83	0.0122	0	28.58	0.02	R	AILVDLEPGTMDSVR	S			File24970 Spectrum11668 scans: 15959
15	sp|P07437|TBB5_HUMAN	Tubulin beta chain OS=Homo sapiens OX=9606 GN=TUBB PE=1 SV=2	768	50095	42	29	9	7	23.4	4.78	8817	3	1	0	540.946	1619.82	3	1619.83	-0.0132	0	4.95	4.6	R	LHFFMPGFAPLTSR	G			File24970 Spectrum12262 scans: 16604
15	sp|P07437|TBB5_HUMAN	Tubulin beta chain OS=Homo sapiens OX=9606 GN=TUBB PE=1 SV=2	768	50095	42	29	9	7	23.4	4.78	8914	2	0	0	816.417	1630.82	2	1630.82	-0.0051	0	15.48	0.43	R	AILVDLEPGTMDSVR	S	Oxidation (M)	0.000000000010000.0	File24970 Spectrum11547 scans: 15832
15	sp|P07437|TBB5_HUMAN	Tubulin beta chain OS=Homo sapiens OX=9606 GN=TUBB PE=1 SV=2	768	50095	42	29	9	7	23.4	4.78	8915	2	0	0	816.417	1630.82	2	1630.82	-0.0048	0	3.3	7.2	R	AILVDLEPGTMDSVR	S	Oxidation (M)	0.000000000010000.0	File24970 Spectrum11274 scans: 15532
15	sp|P07437|TBB5_HUMAN	Tubulin beta chain OS=Homo sapiens OX=9606 GN=TUBB PE=1 SV=2	768	50095	42	29	9	7	23.4	4.78	8916	2	1	0	816.419	1630.82	2	1630.82	0	0	3.55	7	R	AILVDLEPGTMDSVR	S	Oxidation (M)	0.000000000010000.0	File24970 Spectrum12269 scans: 16611
15	sp|P07437|TBB5_HUMAN	Tubulin beta chain OS=Homo sapiens OX=9606 GN=TUBB PE=1 SV=2	768	50095	42	29	9	7	23.4	4.78	8917	1	0	0	816.42	1630.82	2	1630.82	0.0009	0	14.54	0.55	R	AILVDLEPGTMDSVR	S	Oxidation (M)	0.000000000010000.0	File24970 Spectrum11692 scans: 15985
15	sp|P07437|TBB5_HUMAN	Tubulin beta chain OS=Homo sapiens OX=9606 GN=TUBB PE=1 SV=2	768	50095	42	29	9	7	23.4	4.78	8918	1	0	0	816.422	1630.83	2	1630.82	0.0063	0	30.08	0.015	R	AILVDLEPGTMDSVR	S	Oxidation (M)	0.000000000010000.0	File24970 Spectrum11981 scans: 16295
15	sp|P07437|TBB5_HUMAN	Tubulin beta chain OS=Homo sapiens OX=9606 GN=TUBB PE=1 SV=2	768	50095	42	29	9	7	23.4	4.78	8919	1	0	0	816.422	1630.83	2	1630.82	0.0064	0	26.66	0.034	R	AILVDLEPGTMDSVR	S	Oxidation (M)	0.000000000010000.0	File24970 Spectrum12105 scans: 16436
15	sp|P07437|TBB5_HUMAN	Tubulin beta chain OS=Homo sapiens OX=9606 GN=TUBB PE=1 SV=2	768	50095	42	29	9	7	23.4	4.78	8920	1	1	0	816.423	1630.83	2	1630.82	0.0069	0	45.23	0.00047	R	AILVDLEPGTMDSVR	S	Oxidation (M)	0.000000000010000.0	File24970 Spectrum11007 scans: 15228
15	sp|P07437|TBB5_HUMAN	Tubulin beta chain OS=Homo sapiens OX=9606 GN=TUBB PE=1 SV=2	768	50095	42	29	9	7	23.4	4.78	8921	1	1	0	816.423	1630.83	2	1630.82	0.0076	0	32.42	0.0087	R	AILVDLEPGTMDSVR	S	Oxidation (M)	0.000000000010000.0	File24970 Spectrum11126 scans: 15367
15	sp|P07437|TBB5_HUMAN	Tubulin beta chain OS=Homo sapiens OX=9606 GN=TUBB PE=1 SV=2	768	50095	42	29	9	7	23.4	4.78	8922	1	0	0	544.618	1630.83	3	1630.82	0.0087	0	19.88	0.16	R	AILVDLEPGTMDSVR	S	Oxidation (M)	0.000000000010000.0	File24970 Spectrum10957 scans: 15171
15	sp|P07437|TBB5_HUMAN	Tubulin beta chain OS=Homo sapiens OX=9606 GN=TUBB PE=1 SV=2	768	50095	42	29	9	7	23.4	4.78	8923	1	1	0	816.424	1630.83	2	1630.82	0.0098	0	44.17	0.00058	R	AILVDLEPGTMDSVR	S	Oxidation (M)	0.000000000010000.0	File24970 Spectrum10878 scans: 15086
15	sp|P07437|TBB5_HUMAN	Tubulin beta chain OS=Homo sapiens OX=9606 GN=TUBB PE=1 SV=2	768	50095	42	29	9	7	23.4	4.78	9162	1	1	1	830.458	1658.9	2	1658.89	0.0141	0	54.41	3.4e-05	R	ALTVPELTQQVFDAK	N			File24970 Spectrum13227 scans: 17630	emPAI	0.89
16	sp|P17066|HSP76_HUMAN	Heat shock 70 kDa protein 6 OS=Homo sapiens OX=9606 GN=HSPA6 PE=1 SV=2	735	71440	18	16	5	4	10.4	5.81	3902	9	0	1	385.894	1154.66	3	1154.68	-0.0166	1	2.97	4.4	R	VVSEGGKPKVR	V			File24970 Spectrum10252 scans: 14411
16	sp|P17066|HSP76_HUMAN	Heat shock 70 kDa protein 6 OS=Homo sapiens OX=9606 GN=HSPA6 PE=1 SV=2	735	71440	18	16	5	4	10.4	5.81	3907	7	0	1	385.895	1154.66	3	1154.68	-0.0145	1	3.68	3.8	R	VVSEGGKPKVR	V			File24970 Spectrum10420 scans: 14590
16	sp|P17066|HSP76_HUMAN	Heat shock 70 kDa protein 6 OS=Homo sapiens OX=9606 GN=HSPA6 PE=1 SV=2	735	71440	18	16	5	4	10.4	5.81	4790	1	1	1	614.819	1227.62	2	1227.62	0.0025	0	60.52	1.7e-05	R	VEILANDQGNR	T			File24970 Spectrum2053 scans: 4905
16	sp|P17066|HSP76_HUMAN	Heat shock 70 kDa protein 6 OS=Homo sapiens OX=9606 GN=HSPA6 PE=1 SV=2	735	71440	18	16	5	4	10.4	5.81	4791	1	1	1	614.82	1227.63	2	1227.62	0.0043	0	74.15	7.1e-07	R	VEILANDQGNR	T			File24970 Spectrum1955 scans: 4781
16	sp|P17066|HSP76_HUMAN	Heat shock 70 kDa protein 6 OS=Homo sapiens OX=9606 GN=HSPA6 PE=1 SV=2	735	71440	18	16	5	4	10.4	5.81	7642	1	1	0	496.574	1486.7	3	1486.69	0.0046	0	45.46	0.00029	R	TTPSYVAFTDTER	L			File24970 Spectrum8550 scans: 12552
16	sp|P17066|HSP76_HUMAN	Heat shock 70 kDa protein 6 OS=Homo sapiens OX=9606 GN=HSPA6 PE=1 SV=2	735	71440	18	16	5	4	10.4	5.81	7643	1	1	0	744.357	1486.7	2	1486.69	0.0059	0	62.65	5.6e-06	R	TTPSYVAFTDTER	L			File24970 Spectrum8687 scans: 12711
16	sp|P17066|HSP76_HUMAN	Heat shock 70 kDa protein 6 OS=Homo sapiens OX=9606 GN=HSPA6 PE=1 SV=2	735	71440	18	16	5	4	10.4	5.81	7644	1	1	0	744.357	1486.7	2	1486.69	0.0059	0	78.69	1.4e-07	R	TTPSYVAFTDTER	L			File24970 Spectrum8453 scans: 12447
16	sp|P17066|HSP76_HUMAN	Heat shock 70 kDa protein 6 OS=Homo sapiens OX=9606 GN=HSPA6 PE=1 SV=2	735	71440	18	16	5	4	10.4	5.81	7645	1	1	0	744.358	1486.7	2	1486.69	0.0066	0	62.24	6.3e-06	R	TTPSYVAFTDTER	L			File24970 Spectrum8574 scans: 12580
16	sp|P17066|HSP76_HUMAN	Heat shock 70 kDa protein 6 OS=Homo sapiens OX=9606 GN=HSPA6 PE=1 SV=2	735	71440	18	16	5	4	10.4	5.81	7646	1	1	0	744.358	1486.7	2	1486.69	0.0071	0	60.41	9.6e-06	R	TTPSYVAFTDTER	L			File24970 Spectrum7512 scans: 11403
16	sp|P17066|HSP76_HUMAN	Heat shock 70 kDa protein 6 OS=Homo sapiens OX=9606 GN=HSPA6 PE=1 SV=2	735	71440	18	16	5	4	10.4	5.81	7647	1	1	0	744.358	1486.7	2	1486.69	0.0073	0	79.13	1.3e-07	R	TTPSYVAFTDTER	L			File24970 Spectrum8821 scans: 12860
16	sp|P17066|HSP76_HUMAN	Heat shock 70 kDa protein 6 OS=Homo sapiens OX=9606 GN=HSPA6 PE=1 SV=2	735	71440	18	16	5	4	10.4	5.81	7648	1	1	0	744.358	1486.7	2	1486.69	0.008	0	31.19	0.0082	R	TTPSYVAFTDTER	L			File24970 Spectrum9058 scans: 13115
16	sp|P17066|HSP76_HUMAN	Heat shock 70 kDa protein 6 OS=Homo sapiens OX=9606 GN=HSPA6 PE=1 SV=2	735	71440	18	16	5	4	10.4	5.81	9298	1	1	0	838.371	1674.73	2	1674.72	0.0042	0	62.43	3.2e-06	K	ATAGDTHLGGEDFDNR	L			File24970 Spectrum3129 scans: 6157
16	sp|P17066|HSP76_HUMAN	Heat shock 70 kDa protein 6 OS=Homo sapiens OX=9606 GN=HSPA6 PE=1 SV=2	735	71440	18	16	5	4	10.4	5.81	9299	1	1	0	559.251	1674.73	3	1674.72	0.0075	0	29.96	0.006	K	ATAGDTHLGGEDFDNR	L			File24970 Spectrum3096 scans: 6118
16	sp|P17066|HSP76_HUMAN	Heat shock 70 kDa protein 6 OS=Homo sapiens OX=9606 GN=HSPA6 PE=1 SV=2	735	71440	18	16	5	4	10.4	5.81	9375	1	1	0	844.458	1686.9	2	1686.89	0.0068	0	75.21	3.6e-07	R	IINEPTAAAIAYGLDR	R			File24970 Spectrum11933 scans: 16243
16	sp|P17066|HSP76_HUMAN	Heat shock 70 kDa protein 6 OS=Homo sapiens OX=9606 GN=HSPA6 PE=1 SV=2	735	71440	18	16	5	4	10.4	5.81	9376	1	1	0	844.458	1686.9	2	1686.89	0.0069	0	94.21	4.5e-09	R	IINEPTAAAIAYGLDR	R			File24970 Spectrum12056 scans: 16379
16	sp|P17066|HSP76_HUMAN	Heat shock 70 kDa protein 6 OS=Homo sapiens OX=9606 GN=HSPA6 PE=1 SV=2	735	71440	18	16	5	4	10.4	5.81	9377	1	1	0	563.308	1686.9	3	1686.89	0.007	0	78.59	1.7e-07	R	IINEPTAAAIAYGLDR	R			File24970 Spectrum12088 scans: 16418
16	sp|P17066|HSP76_HUMAN	Heat shock 70 kDa protein 6 OS=Homo sapiens OX=9606 GN=HSPA6 PE=1 SV=2	735	71440	18	16	5	4	10.4	5.81	9378	1	1	0	563.309	1686.9	3	1686.89	0.0103	0	84.84	3.6e-08	R	IINEPTAAAIAYGLDR	R			File24970 Spectrum11968 scans: 16281
16	sp|P17066|HSP76_HUMAN	Heat shock 70 kDa protein 6 OS=Homo sapiens OX=9606 GN=HSPA6 PE=1 SV=2	735	71440	18	16	5	4	10.4	5.81	9379	1	1	0	844.46	1686.9	2	1686.89	0.0108	0	68.63	1.5e-06	R	IINEPTAAAIAYGLDR	R			File24970 Spectrum12198 scans: 16536	emPAI	0.37
17	sp|P0DMV8|HS71A_HUMAN	Heat shock 70 kDa protein 1A OS=Homo sapiens OX=9606 GN=HSPA1A PE=1 SV=1	735	70294	17	16	5	4	11.2	5.48	4790	1	0	0	614.819	1227.62	2	1227.62	0.0025	0	60.52	1.7e-05	K	VEIIANDQGNR	T			File24970 Spectrum2053 scans: 4905
17	sp|P0DMV8|HS71A_HUMAN	Heat shock 70 kDa protein 1A OS=Homo sapiens OX=9606 GN=HSPA1A PE=1 SV=1	735	70294	17	16	5	4	11.2	5.48	4791	1	0	0	614.82	1227.63	2	1227.62	0.0043	0	74.15	7.1e-07	K	VEIIANDQGNR	T			File24970 Spectrum1955 scans: 4781
17	sp|P0DMV8|HS71A_HUMAN	Heat shock 70 kDa protein 1A OS=Homo sapiens OX=9606 GN=HSPA1A PE=1 SV=1	735	70294	17	16	5	4	11.2	5.48	7642	1	0	0	496.574	1486.7	3	1486.69	0.0046	0	45.46	0.00029	R	TTPSYVAFTDTER	L			File24970 Spectrum8550 scans: 12552
17	sp|P0DMV8|HS71A_HUMAN	Heat shock 70 kDa protein 1A OS=Homo sapiens OX=9606 GN=HSPA1A PE=1 SV=1	735	70294	17	16	5	4	11.2	5.48	7643	1	0	0	744.357	1486.7	2	1486.69	0.0059	0	62.65	5.6e-06	R	TTPSYVAFTDTER	L			File24970 Spectrum8687 scans: 12711
17	sp|P0DMV8|HS71A_HUMAN	Heat shock 70 kDa protein 1A OS=Homo sapiens OX=9606 GN=HSPA1A PE=1 SV=1	735	70294	17	16	5	4	11.2	5.48	7644	1	0	0	744.357	1486.7	2	1486.69	0.0059	0	78.69	1.4e-07	R	TTPSYVAFTDTER	L			File24970 Spectrum8453 scans: 12447
17	sp|P0DMV8|HS71A_HUMAN	Heat shock 70 kDa protein 1A OS=Homo sapiens OX=9606 GN=HSPA1A PE=1 SV=1	735	70294	17	16	5	4	11.2	5.48	7645	1	0	0	744.358	1486.7	2	1486.69	0.0066	0	62.24	6.3e-06	R	TTPSYVAFTDTER	L			File24970 Spectrum8574 scans: 12580
17	sp|P0DMV8|HS71A_HUMAN	Heat shock 70 kDa protein 1A OS=Homo sapiens OX=9606 GN=HSPA1A PE=1 SV=1	735	70294	17	16	5	4	11.2	5.48	7646	1	0	0	744.358	1486.7	2	1486.69	0.0071	0	60.41	9.6e-06	R	TTPSYVAFTDTER	L			File24970 Spectrum7512 scans: 11403
17	sp|P0DMV8|HS71A_HUMAN	Heat shock 70 kDa protein 1A OS=Homo sapiens OX=9606 GN=HSPA1A PE=1 SV=1	735	70294	17	16	5	4	11.2	5.48	7647	1	0	0	744.358	1486.7	2	1486.69	0.0073	0	79.13	1.3e-07	R	TTPSYVAFTDTER	L			File24970 Spectrum8821 scans: 12860
17	sp|P0DMV8|HS71A_HUMAN	Heat shock 70 kDa protein 1A OS=Homo sapiens OX=9606 GN=HSPA1A PE=1 SV=1	735	70294	17	16	5	4	11.2	5.48	7648	1	0	0	744.358	1486.7	2	1486.69	0.008	0	31.19	0.0082	R	TTPSYVAFTDTER	L			File24970 Spectrum9058 scans: 13115
17	sp|P0DMV8|HS71A_HUMAN	Heat shock 70 kDa protein 1A OS=Homo sapiens OX=9606 GN=HSPA1A PE=1 SV=1	735	70294	17	16	5	4	11.2	5.48	8855	8	1	0	407.231	1624.9	4	1624.93	-0.0308	1	2.61	3.7	R	QATKDAGVIAGLNVLR	I			File24970 Spectrum698 scans: 3353
17	sp|P0DMV8|HS71A_HUMAN	Heat shock 70 kDa protein 1A OS=Homo sapiens OX=9606 GN=HSPA1A PE=1 SV=1	735	70294	17	16	5	4	11.2	5.48	9298	1	0	0	838.371	1674.73	2	1674.72	0.0042	0	62.43	3.2e-06	K	ATAGDTHLGGEDFDNR	L			File24970 Spectrum3129 scans: 6157
17	sp|P0DMV8|HS71A_HUMAN	Heat shock 70 kDa protein 1A OS=Homo sapiens OX=9606 GN=HSPA1A PE=1 SV=1	735	70294	17	16	5	4	11.2	5.48	9299	1	0	0	559.251	1674.73	3	1674.72	0.0075	0	29.96	0.006	K	ATAGDTHLGGEDFDNR	L			File24970 Spectrum3096 scans: 6118
17	sp|P0DMV8|HS71A_HUMAN	Heat shock 70 kDa protein 1A OS=Homo sapiens OX=9606 GN=HSPA1A PE=1 SV=1	735	70294	17	16	5	4	11.2	5.48	9375	1	0	0	844.458	1686.9	2	1686.89	0.0068	0	75.21	3.6e-07	R	IINEPTAAAIAYGLDR	T			File24970 Spectrum11933 scans: 16243
17	sp|P0DMV8|HS71A_HUMAN	Heat shock 70 kDa protein 1A OS=Homo sapiens OX=9606 GN=HSPA1A PE=1 SV=1	735	70294	17	16	5	4	11.2	5.48	9376	1	0	0	844.458	1686.9	2	1686.89	0.0069	0	94.21	4.5e-09	R	IINEPTAAAIAYGLDR	T			File24970 Spectrum12056 scans: 16379
17	sp|P0DMV8|HS71A_HUMAN	Heat shock 70 kDa protein 1A OS=Homo sapiens OX=9606 GN=HSPA1A PE=1 SV=1	735	70294	17	16	5	4	11.2	5.48	9377	1	0	0	563.308	1686.9	3	1686.89	0.007	0	78.59	1.7e-07	R	IINEPTAAAIAYGLDR	T			File24970 Spectrum12088 scans: 16418
17	sp|P0DMV8|HS71A_HUMAN	Heat shock 70 kDa protein 1A OS=Homo sapiens OX=9606 GN=HSPA1A PE=1 SV=1	735	70294	17	16	5	4	11.2	5.48	9378	1	0	0	563.309	1686.9	3	1686.89	0.0103	0	84.84	3.6e-08	R	IINEPTAAAIAYGLDR	T			File24970 Spectrum11968 scans: 16281
17	sp|P0DMV8|HS71A_HUMAN	Heat shock 70 kDa protein 1A OS=Homo sapiens OX=9606 GN=HSPA1A PE=1 SV=1	735	70294	17	16	5	4	11.2	5.48	9379	1	0	0	844.46	1686.9	2	1686.89	0.0108	0	68.63	1.5e-06	R	IINEPTAAAIAYGLDR	T			File24970 Spectrum12198 scans: 16536	emPAI	0.38
18	sp|P35580|MYH10_HUMAN	Myosin-10 OS=Homo sapiens OX=9606 GN=MYH10 PE=1 SV=3	733	229827	59	21	21	12	10.9	5.44	79	4	0	0	360.707	719.399	2	719.4	-0.001	0	6.17	3	K	LMATLR	N	Oxidation (M)	0.010000.0	File24970 Spectrum7809 scans: 11741
18	sp|P35580|MYH10_HUMAN	Myosin-10 OS=Homo sapiens OX=9606 GN=MYH10 PE=1 SV=3	733	229827	59	21	21	12	10.9	5.44	80	3	0	0	360.707	719.399	2	719.4	-0.0009	0	6.6	2.7	K	LMATLR	N	Oxidation (M)	0.010000.0	File24970 Spectrum7934 scans: 11877
18	sp|P35580|MYH10_HUMAN	Myosin-10 OS=Homo sapiens OX=9606 GN=MYH10 PE=1 SV=3	733	229827	59	21	21	12	10.9	5.44	83	4	0	0	360.707	719.399	2	719.4	-0.0008	0	6.47	2.8	K	LMATLR	N	Oxidation (M)	0.010000.0	File24970 Spectrum7570 scans: 11473
18	sp|P35580|MYH10_HUMAN	Myosin-10 OS=Homo sapiens OX=9606 GN=MYH10 PE=1 SV=3	733	229827	59	21	21	12	10.9	5.44	84	3	0	0	360.707	719.399	2	719.4	-0.0005	0	6.02	3.1	K	LMATLR	N	Oxidation (M)	0.010000.0	File24970 Spectrum8074 scans: 12028
18	sp|P35580|MYH10_HUMAN	Myosin-10 OS=Homo sapiens OX=9606 GN=MYH10 PE=1 SV=3	733	229827	59	21	21	12	10.9	5.44	85	2	0	0	360.707	719.4	2	719.4	-0.0004	0	13.84	0.51	K	LMATLR	N	Oxidation (M)	0.010000.0	File24970 Spectrum8195 scans: 12165
18	sp|P35580|MYH10_HUMAN	Myosin-10 OS=Homo sapiens OX=9606 GN=MYH10 PE=1 SV=3	733	229827	59	21	21	12	10.9	5.44	87	3	0	0	360.707	719.4	2	719.4	-0.0002	0	8.87	1.6	K	LMATLR	N	Oxidation (M)	0.010000.0	File24970 Spectrum7686 scans: 11605
18	sp|P35580|MYH10_HUMAN	Myosin-10 OS=Homo sapiens OX=9606 GN=MYH10 PE=1 SV=3	733	229827	59	21	21	12	10.9	5.44	88	3	0	0	360.707	719.4	2	719.4	-0.0002	0	6.87	2.5	K	LMATLR	N	Oxidation (M)	0.010000.0	File24970 Spectrum5266 scans: 8900
18	sp|P35580|MYH10_HUMAN	Myosin-10 OS=Homo sapiens OX=9606 GN=MYH10 PE=1 SV=3	733	229827	59	21	21	12	10.9	5.44	552	1	1	1	406.721	811.427	2	811.423	0.0039	0	22.43	0.046	R	YLFVDR	A			File24970 Spectrum7777 scans: 11706
18	sp|P35580|MYH10_HUMAN	Myosin-10 OS=Homo sapiens OX=9606 GN=MYH10 PE=1 SV=3	733	229827	59	21	21	12	10.9	5.44	553	1	1	1	406.721	811.427	2	811.423	0.004	0	38.71	0.0011	R	YLFVDR	A			File24970 Spectrum7647 scans: 11563
18	sp|P35580|MYH10_HUMAN	Myosin-10 OS=Homo sapiens OX=9606 GN=MYH10 PE=1 SV=3	733	229827	59	21	21	12	10.9	5.44	781	8	1	1	421.759	841.504	2	841.513	-0.0093	1	2.91	5.2	R	AAANKLVR	R			File24970 Spectrum4142 scans: 7430
18	sp|P35580|MYH10_HUMAN	Myosin-10 OS=Homo sapiens OX=9606 GN=MYH10 PE=1 SV=3	733	229827	59	21	21	12	10.9	5.44	784	8	0	1	421.759	841.504	2	841.513	-0.0091	1	1.06	8	R	AAANKLVR	R			File24970 Spectrum4069 scans: 7322
18	sp|P35580|MYH10_HUMAN	Myosin-10 OS=Homo sapiens OX=9606 GN=MYH10 PE=1 SV=3	733	229827	59	21	21	12	10.9	5.44	785	7	1	1	421.759	841.504	2	841.513	-0.009	1	2.87	5.2	R	AAANKLVR	R			File24970 Spectrum4763 scans: 8256
18	sp|P35580|MYH10_HUMAN	Myosin-10 OS=Homo sapiens OX=9606 GN=MYH10 PE=1 SV=3	733	229827	59	21	21	12	10.9	5.44	787	6	1	1	421.76	841.505	2	841.513	-0.0089	1	1.78	6.7	R	AAANKLVR	R			File24970 Spectrum4838 scans: 8365
18	sp|P35580|MYH10_HUMAN	Myosin-10 OS=Homo sapiens OX=9606 GN=MYH10 PE=1 SV=3	733	229827	59	21	21	12	10.9	5.44	789	8	1	1	421.76	841.505	2	841.513	-0.0087	1	3.07	5	R	AAANKLVR	R			File24970 Spectrum4386 scans: 7769
18	sp|P35580|MYH10_HUMAN	Myosin-10 OS=Homo sapiens OX=9606 GN=MYH10 PE=1 SV=3	733	229827	59	21	21	12	10.9	5.44	792	10	0	1	421.76	841.505	2	841.513	-0.0084	1	0.71	8.6	R	AAANKLVR	R			File24970 Spectrum3870 scans: 7012
18	sp|P35580|MYH10_HUMAN	Myosin-10 OS=Homo sapiens OX=9606 GN=MYH10 PE=1 SV=3	733	229827	59	21	21	12	10.9	5.44	796	4	1	1	421.76	841.505	2	841.513	-0.0082	1	2.82	4.9	R	AAANKLVR	R			File24970 Spectrum13388 scans: 19093
18	sp|P35580|MYH10_HUMAN	Myosin-10 OS=Homo sapiens OX=9606 GN=MYH10 PE=1 SV=3	733	229827	59	21	21	12	10.9	5.44	797	6	1	1	421.76	841.505	2	841.513	-0.0082	1	2.82	4.9	R	AAANKLVR	R			File24970 Spectrum13386 scans: 18993
18	sp|P35580|MYH10_HUMAN	Myosin-10 OS=Homo sapiens OX=9606 GN=MYH10 PE=1 SV=3	733	229827	59	21	21	12	10.9	5.44	799	5	1	1	421.76	841.505	2	841.513	-0.0081	1	2.6	5.1	R	AAANKLVR	R			File24970 Spectrum13387 scans: 19043
18	sp|P35580|MYH10_HUMAN	Myosin-10 OS=Homo sapiens OX=9606 GN=MYH10 PE=1 SV=3	733	229827	59	21	21	12	10.9	5.44	800	5	1	1	421.76	841.505	2	841.513	-0.0081	1	2.06	5.8	R	AAANKLVR	R			File24970 Spectrum13384 scans: 18942
18	sp|P35580|MYH10_HUMAN	Myosin-10 OS=Homo sapiens OX=9606 GN=MYH10 PE=1 SV=3	733	229827	59	21	21	12	10.9	5.44	801	10	1	1	421.76	841.505	2	841.513	-0.0081	1	0.22	8.9	R	AAANKLVR	R			File24970 Spectrum5014 scans: 8601
18	sp|P35580|MYH10_HUMAN	Myosin-10 OS=Homo sapiens OX=9606 GN=MYH10 PE=1 SV=3	733	229827	59	21	21	12	10.9	5.44	803	7	1	1	421.76	841.505	2	841.513	-0.0079	1	3.15	4.5	R	AAANKLVR	R			File24970 Spectrum5121 scans: 8729
18	sp|P35580|MYH10_HUMAN	Myosin-10 OS=Homo sapiens OX=9606 GN=MYH10 PE=1 SV=3	733	229827	59	21	21	12	10.9	5.44	804	3	1	1	421.76	841.505	2	841.513	-0.0079	1	2.34	5.5	R	AAANKLVR	R			File24970 Spectrum13383 scans: 18892
18	sp|P35580|MYH10_HUMAN	Myosin-10 OS=Homo sapiens OX=9606 GN=MYH10 PE=1 SV=3	733	229827	59	21	21	12	10.9	5.44	818	4	1	1	421.76	841.506	2	841.513	-0.0073	1	6.66	2	R	AAANKLVR	R			File24970 Spectrum10868 scans: 15075
18	sp|P35580|MYH10_HUMAN	Myosin-10 OS=Homo sapiens OX=9606 GN=MYH10 PE=1 SV=3	733	229827	59	21	21	12	10.9	5.44	829	9	1	1	421.76	841.506	2	841.513	-0.0071	1	0.12	9.1	R	AAANKLVR	R			File24970 Spectrum6214 scans: 9961
18	sp|P35580|MYH10_HUMAN	Myosin-10 OS=Homo sapiens OX=9606 GN=MYH10 PE=1 SV=3	733	229827	59	21	21	12	10.9	5.44	831	10	1	1	421.76	841.506	2	841.513	-0.007	1	0.43	8.5	R	AAANKLVR	R			File24970 Spectrum9270 scans: 13347
18	sp|P35580|MYH10_HUMAN	Myosin-10 OS=Homo sapiens OX=9606 GN=MYH10 PE=1 SV=3	733	229827	59	21	21	12	10.9	5.44	837	8	1	1	421.761	841.507	2	841.513	-0.0068	1	0.58	8.2	R	AAANKLVR	R			File24970 Spectrum7187 scans: 11045
18	sp|P35580|MYH10_HUMAN	Myosin-10 OS=Homo sapiens OX=9606 GN=MYH10 PE=1 SV=3	733	229827	59	21	21	12	10.9	5.44	838	10	1	1	421.761	841.507	2	841.513	-0.0068	1	0.85	7.7	R	AAANKLVR	R			File24970 Spectrum6555 scans: 10355
18	sp|P35580|MYH10_HUMAN	Myosin-10 OS=Homo sapiens OX=9606 GN=MYH10 PE=1 SV=3	733	229827	59	21	21	12	10.9	5.44	849	9	1	1	421.761	841.507	2	841.513	-0.0061	1	0.47	8.4	R	AAANKLVR	R			File24970 Spectrum5592 scans: 9266
18	sp|P35580|MYH10_HUMAN	Myosin-10 OS=Homo sapiens OX=9606 GN=MYH10 PE=1 SV=3	733	229827	59	21	21	12	10.9	5.44	851	5	1	1	421.761	841.507	2	841.513	-0.0061	1	6.92	1.9	R	AAANKLVR	R			File24970 Spectrum8882 scans: 12925
18	sp|P35580|MYH10_HUMAN	Myosin-10 OS=Homo sapiens OX=9606 GN=MYH10 PE=1 SV=3	733	229827	59	21	21	12	10.9	5.44	1671	1	1	0	469.761	937.508	2	937.502	0.0053	0	41.92	0.0006	R	IVFQEFR	Q			File24970 Spectrum9918 scans: 14057
18	sp|P35580|MYH10_HUMAN	Myosin-10 OS=Homo sapiens OX=9606 GN=MYH10 PE=1 SV=3	733	229827	59	21	21	12	10.9	5.44	1876	1	0	0	481.248	960.481	2	960.478	0.003	0	18.96	0.27	R	NTNPNFVR	C			File24970 Spectrum1371 scans: 4114
18	sp|P35580|MYH10_HUMAN	Myosin-10 OS=Homo sapiens OX=9606 GN=MYH10 PE=1 SV=3	733	229827	59	21	21	12	10.9	5.44	1877	1	0	0	481.248	960.482	2	960.478	0.0041	0	22.56	0.11	R	NTNPNFVR	C			File24970 Spectrum1486 scans: 4247
18	sp|P35580|MYH10_HUMAN	Myosin-10 OS=Homo sapiens OX=9606 GN=MYH10 PE=1 SV=3	733	229827	59	21	21	12	10.9	5.44	3064	2	1	1	540.262	1078.51	2	1078.5	0.0088	1	3.68	5.9	K	QACERMIR	A	Oxidation (M)	0.00000100.0	File24970 Spectrum1722 scans: 4506
18	sp|P35580|MYH10_HUMAN	Myosin-10 OS=Homo sapiens OX=9606 GN=MYH10 PE=1 SV=3	733	229827	59	21	21	12	10.9	5.44	4491	1	1	0	602.324	1202.63	2	1202.63	0.005	0	20.59	0.16	R	ALELDPNLYR	I			File24970 Spectrum10934 scans: 15146
18	sp|P35580|MYH10_HUMAN	Myosin-10 OS=Homo sapiens OX=9606 GN=MYH10 PE=1 SV=3	733	229827	59	21	21	12	10.9	5.44	4681	1	1	1	610.78	1219.55	2	1219.54	0.0071	0	36.71	0.0016	K	VEGELEEMER	K			File24970 Spectrum4677 scans: 8148
18	sp|P35580|MYH10_HUMAN	Myosin-10 OS=Homo sapiens OX=9606 GN=MYH10 PE=1 SV=3	733	229827	59	21	21	12	10.9	5.44	4726	1	0	0	408.553	1222.64	3	1222.63	0.0056	0	40.35	0.0017	R	AGVLAHLEEER	D			File24970 Spectrum6888 scans: 10721
18	sp|P35580|MYH10_HUMAN	Myosin-10 OS=Homo sapiens OX=9606 GN=MYH10 PE=1 SV=3	733	229827	59	21	21	12	10.9	5.44	4727	1	0	0	408.553	1222.64	3	1222.63	0.006	0	53.58	8.2e-05	R	AGVLAHLEEER	D			File24970 Spectrum6758 scans: 10578
18	sp|P35580|MYH10_HUMAN	Myosin-10 OS=Homo sapiens OX=9606 GN=MYH10 PE=1 SV=3	733	229827	59	21	21	12	10.9	5.44	4728	1	0	0	612.326	1222.64	2	1222.63	0.0062	0	48.3	0.00028	R	AGVLAHLEEER	D			File24970 Spectrum6746 scans: 10564
18	sp|P35580|MYH10_HUMAN	Myosin-10 OS=Homo sapiens OX=9606 GN=MYH10 PE=1 SV=3	733	229827	59	21	21	12	10.9	5.44	4729	1	0	0	408.553	1222.64	3	1222.63	0.0074	0	45.15	0.00053	R	AGVLAHLEEER	D			File24970 Spectrum6638 scans: 10445
18	sp|P35580|MYH10_HUMAN	Myosin-10 OS=Homo sapiens OX=9606 GN=MYH10 PE=1 SV=3	733	229827	59	21	21	12	10.9	5.44	4855	1	1	1	616.788	1231.56	2	1231.56	0.0056	0	35.72	0.0021	R	ELEAELEDER	K			File24970 Spectrum5232 scans: 8860
18	sp|P35580|MYH10_HUMAN	Myosin-10 OS=Homo sapiens OX=9606 GN=MYH10 PE=1 SV=3	733	229827	59	21	21	12	10.9	5.44	4898	1	1	1	618.776	1235.54	2	1235.53	0.0041	0	14.07	0.2	K	VEGELEEMER	K	Oxidation (M)	0.0000000100.0	File24970 Spectrum955 scans: 3653
18	sp|P35580|MYH10_HUMAN	Myosin-10 OS=Homo sapiens OX=9606 GN=MYH10 PE=1 SV=3	733	229827	59	21	21	12	10.9	5.44	5035	1	1	1	624.798	1247.58	2	1247.58	-0.0003	0	50.38	9.2e-05	R	ALEQQVEEMR	T	Oxidation (M)	0.0000000010.0	File24970 Spectrum2150 scans: 5030
18	sp|P35580|MYH10_HUMAN	Myosin-10 OS=Homo sapiens OX=9606 GN=MYH10 PE=1 SV=3	733	229827	59	21	21	12	10.9	5.44	5036	1	1	1	624.799	1247.58	2	1247.58	0.0023	0	41.89	0.00071	R	ALEQQVEEMR	T	Oxidation (M)	0.0000000010.0	File24970 Spectrum2051 scans: 4902
18	sp|P35580|MYH10_HUMAN	Myosin-10 OS=Homo sapiens OX=9606 GN=MYH10 PE=1 SV=3	733	229827	59	21	21	12	10.9	5.44	5037	1	1	1	624.799	1247.58	2	1247.58	0.0028	0	39.86	0.0011	R	ALEQQVEEMR	T	Oxidation (M)	0.0000000010.0	File24970 Spectrum1951 scans: 4775
18	sp|P35580|MYH10_HUMAN	Myosin-10 OS=Homo sapiens OX=9606 GN=MYH10 PE=1 SV=3	733	229827	59	21	21	12	10.9	5.44	5748	1	1	1	652.804	1303.59	2	1303.59	0.0053	0	61.39	6.8e-06	R	QLEEAEEEATR	A			File24970 Spectrum1422 scans: 4173
18	sp|P35580|MYH10_HUMAN	Myosin-10 OS=Homo sapiens OX=9606 GN=MYH10 PE=1 SV=3	733	229827	59	21	21	12	10.9	5.44	5761	3	1	1	654.341	1306.67	2	1306.66	0.0055	1	1.93	9.6	R	KDHNIPGELER	Q			File24970 Spectrum1010 scans: 3718
18	sp|P35580|MYH10_HUMAN	Myosin-10 OS=Homo sapiens OX=9606 GN=MYH10 PE=1 SV=3	733	229827	59	21	21	12	10.9	5.44	5891	1	0	0	440.257	1317.75	3	1317.74	0.0075	0	28.58	0.0084	K	LDPHLVLDQLR	C			File24970 Spectrum11650 scans: 15940
18	sp|P35580|MYH10_HUMAN	Myosin-10 OS=Homo sapiens OX=9606 GN=MYH10 PE=1 SV=3	733	229827	59	21	21	12	10.9	5.44	7072	1	1	1	716.318	1430.62	2	1430.62	0.0063	0	3.57	2.4	K	TSDVNETQPPQSE	-			File24970 Spectrum338 scans: 2897
18	sp|P35580|MYH10_HUMAN	Myosin-10 OS=Homo sapiens OX=9606 GN=MYH10 PE=1 SV=3	733	229827	59	21	21	12	10.9	5.44	7288	2	1	1	726.339	1450.66	2	1450.69	-0.0237	1	3.93	3.9	K	EIFMQVEDERR	H			File24970 Spectrum7724 scans: 11645
18	sp|P35580|MYH10_HUMAN	Myosin-10 OS=Homo sapiens OX=9606 GN=MYH10 PE=1 SV=3	733	229827	59	21	21	12	10.9	5.44	7958	1	1	1	760.351	1518.69	2	1518.68	0.0067	0	64.72	2.4e-06	R	ELDDATEANEGLSR	E			File24970 Spectrum3178 scans: 6212
18	sp|P35580|MYH10_HUMAN	Myosin-10 OS=Homo sapiens OX=9606 GN=MYH10 PE=1 SV=3	733	229827	59	21	21	12	10.9	5.44	7959	1	1	1	760.351	1518.69	2	1518.68	0.0075	0	78.66	9.9e-08	R	ELDDATEANEGLSR	E			File24970 Spectrum3290 scans: 6347
18	sp|P35580|MYH10_HUMAN	Myosin-10 OS=Homo sapiens OX=9606 GN=MYH10 PE=1 SV=3	733	229827	59	21	21	12	10.9	5.44	8466	2	0	0	527.288	1578.84	3	1578.84	0.0064	1	4.72	3.6	R	AGVLAHLEEERDLK	I			File24970 Spectrum8203 scans: 12174
18	sp|P35580|MYH10_HUMAN	Myosin-10 OS=Homo sapiens OX=9606 GN=MYH10 PE=1 SV=3	733	229827	59	21	21	12	10.9	5.44	9200	1	1	1	832.421	1662.83	2	1662.81	0.018	1	73.68	6.1e-07	R	ALEEALEAKEEFER	Q			File24970 Spectrum9627 scans: 13738
18	sp|P35580|MYH10_HUMAN	Myosin-10 OS=Homo sapiens OX=9606 GN=MYH10 PE=1 SV=3	733	229827	59	21	21	12	10.9	5.44	9201	1	1	1	555.285	1662.83	3	1662.81	0.0225	1	4.55	4.9	R	ALEEALEAKEEFER	Q			File24970 Spectrum10321 scans: 14484
18	sp|P35580|MYH10_HUMAN	Myosin-10 OS=Homo sapiens OX=9606 GN=MYH10 PE=1 SV=3	733	229827	59	21	21	12	10.9	5.44	10963	1	1	1	646.66	1936.96	3	1936.95	0.0092	0	66.49	2.9e-06	R	LQQELDDLTVDLDHQR	Q			File24970 Spectrum11067 scans: 15297
18	sp|P35580|MYH10_HUMAN	Myosin-10 OS=Homo sapiens OX=9606 GN=MYH10 PE=1 SV=3	733	229827	59	21	21	12	10.9	5.44	10964	1	1	1	969.49	1936.97	2	1936.95	0.017	0	84.42	4.6e-08	R	LQQELDDLTVDLDHQR	Q			File24970 Spectrum11011 scans: 15232
18	sp|P35580|MYH10_HUMAN	Myosin-10 OS=Homo sapiens OX=9606 GN=MYH10 PE=1 SV=3	733	229827	59	21	21	12	10.9	5.44	11099	1	0	0	654.647	1960.92	3	1960.91	0.0071	0	15.99	0.25	R	TQLEELEDELQATEDAK	L			File24970 Spectrum12872 scans: 17254
18	sp|P35580|MYH10_HUMAN	Myosin-10 OS=Homo sapiens OX=9606 GN=MYH10 PE=1 SV=3	733	229827	59	21	21	12	10.9	5.44	11100	1	0	0	981.47	1960.92	2	1960.91	0.0135	0	106.53	2e-10	R	TQLEELEDELQATEDAK	L			File24970 Spectrum12911 scans: 17296
18	sp|P35580|MYH10_HUMAN	Myosin-10 OS=Homo sapiens OX=9606 GN=MYH10 PE=1 SV=3	733	229827	59	21	21	12	10.9	5.44	11101	1	0	0	981.471	1960.93	2	1960.91	0.0155	0	100.18	8.6e-10	R	TQLEELEDELQATEDAK	L			File24970 Spectrum12769 scans: 17144	emPAI	0.27
19	sp|P04350|TBB4A_HUMAN	Tubulin beta-4A chain OS=Homo sapiens OX=9606 GN=TUBB4A PE=1 SV=2	723	50010	33	25	8	5	21.4	4.78	2479	6	0	0	514.755	1027.5	2	1027.51	-0.0165	0	6.4	2.5	K	TAVCDIPPR	G			File24970 Spectrum383 scans: 2959
19	sp|P04350|TBB4A_HUMAN	Tubulin beta-4A chain OS=Homo sapiens OX=9606 GN=TUBB4A PE=1 SV=2	723	50010	33	25	8	5	21.4	4.78	2612	1	0	0	520.304	1038.59	2	1038.59	0.0069	0	35.84	0.0017	R	YLTVAAVFR	G			File24970 Spectrum12290 scans: 16634
19	sp|P04350|TBB4A_HUMAN	Tubulin beta-4A chain OS=Homo sapiens OX=9606 GN=TUBB4A PE=1 SV=2	723	50010	33	25	8	5	21.4	4.78	2613	1	0	0	520.304	1038.59	2	1038.59	0.0076	0	11.76	0.44	R	YLTVAAVFR	G			File24970 Spectrum12431 scans: 16783
19	sp|P04350|TBB4A_HUMAN	Tubulin beta-4A chain OS=Homo sapiens OX=9606 GN=TUBB4A PE=1 SV=2	723	50010	33	25	8	5	21.4	4.78	2614	1	0	0	520.304	1038.59	2	1038.59	0.0076	0	15.36	0.19	R	YLTVAAVFR	G			File24970 Spectrum12156 scans: 16492
19	sp|P04350|TBB4A_HUMAN	Tubulin beta-4A chain OS=Homo sapiens OX=9606 GN=TUBB4A PE=1 SV=2	723	50010	33	25	8	5	21.4	4.78	3604	1	0	0	565.803	1129.59	2	1129.59	0.0045	0	54.86	6.7e-05	R	FPGQLNADLR	K			File24970 Spectrum8648 scans: 12669
19	sp|P04350|TBB4A_HUMAN	Tubulin beta-4A chain OS=Homo sapiens OX=9606 GN=TUBB4A PE=1 SV=2	723	50010	33	25	8	5	21.4	4.78	3605	1	0	0	565.804	1129.59	2	1129.59	0.0054	0	53.11	9.8e-05	R	FPGQLNADLR	K			File24970 Spectrum8917 scans: 12962
19	sp|P04350|TBB4A_HUMAN	Tubulin beta-4A chain OS=Homo sapiens OX=9606 GN=TUBB4A PE=1 SV=2	723	50010	33	25	8	5	21.4	4.78	3606	1	0	0	565.804	1129.59	2	1129.59	0.0054	0	56	5e-05	R	FPGQLNADLR	K			File24970 Spectrum9169 scans: 13236
19	sp|P04350|TBB4A_HUMAN	Tubulin beta-4A chain OS=Homo sapiens OX=9606 GN=TUBB4A PE=1 SV=2	723	50010	33	25	8	5	21.4	4.78	3607	1	0	0	565.804	1129.59	2	1129.59	0.0056	0	54.34	7.4e-05	R	FPGQLNADLR	K			File24970 Spectrum9292 scans: 13371
19	sp|P04350|TBB4A_HUMAN	Tubulin beta-4A chain OS=Homo sapiens OX=9606 GN=TUBB4A PE=1 SV=2	723	50010	33	25	8	5	21.4	4.78	3608	1	0	0	565.804	1129.59	2	1129.59	0.0057	0	53.03	0.0001	R	FPGQLNADLR	K			File24970 Spectrum8776 scans: 12811
19	sp|P04350|TBB4A_HUMAN	Tubulin beta-4A chain OS=Homo sapiens OX=9606 GN=TUBB4A PE=1 SV=2	723	50010	33	25	8	5	21.4	4.78	3609	1	0	0	565.804	1129.59	2	1129.59	0.0059	0	52.77	0.00011	R	FPGQLNADLR	K			File24970 Spectrum8535 scans: 12536
19	sp|P04350|TBB4A_HUMAN	Tubulin beta-4A chain OS=Homo sapiens OX=9606 GN=TUBB4A PE=1 SV=2	723	50010	33	25	8	5	21.4	4.78	3610	1	0	0	565.804	1129.59	2	1129.59	0.0059	0	61.34	1.5e-05	R	FPGQLNADLR	K			File24970 Spectrum9043 scans: 13099
19	sp|P04350|TBB4A_HUMAN	Tubulin beta-4A chain OS=Homo sapiens OX=9606 GN=TUBB4A PE=1 SV=2	723	50010	33	25	8	5	21.4	4.78	3611	1	0	0	565.805	1129.6	2	1129.59	0.0076	0	60.65	1.7e-05	R	FPGQLNADLR	K			File24970 Spectrum8400 scans: 12390
19	sp|P04350|TBB4A_HUMAN	Tubulin beta-4A chain OS=Homo sapiens OX=9606 GN=TUBB4A PE=1 SV=2	723	50010	33	25	8	5	21.4	4.78	3612	1	0	0	565.805	1129.6	2	1129.59	0.0077	0	59.55	2.1e-05	R	FPGQLNADLR	K			File24970 Spectrum8276 scans: 12255
19	sp|P04350|TBB4A_HUMAN	Tubulin beta-4A chain OS=Homo sapiens OX=9606 GN=TUBB4A PE=1 SV=2	723	50010	33	25	8	5	21.4	4.78	3768	1	0	0	572.326	1142.64	2	1142.63	0.0102	0	24.08	0.06	K	LAVNMVPFPR	L			File24970 Spectrum11855 scans: 16158
19	sp|P04350|TBB4A_HUMAN	Tubulin beta-4A chain OS=Homo sapiens OX=9606 GN=TUBB4A PE=1 SV=2	723	50010	33	25	8	5	21.4	4.78	4806	1	0	0	615.306	1228.6	2	1228.59	0.0064	0	31.06	0.0098	R	ISEQFTAMFR	R			File24970 Spectrum11823 scans: 16124
19	sp|P04350|TBB4A_HUMAN	Tubulin beta-4A chain OS=Homo sapiens OX=9606 GN=TUBB4A PE=1 SV=2	723	50010	33	25	8	5	21.4	4.78	4807	1	0	0	615.307	1228.6	2	1228.59	0.0081	0	59.95	1.3e-05	R	ISEQFTAMFR	R			File24970 Spectrum11954 scans: 16266
19	sp|P04350|TBB4A_HUMAN	Tubulin beta-4A chain OS=Homo sapiens OX=9606 GN=TUBB4A PE=1 SV=2	723	50010	33	25	8	5	21.4	4.78	8673	1	1	1	801.418	1600.82	2	1600.81	0.0087	0	60.36	1.4e-05	R	AVLVDLEPGTMDSVR	S			File24970 Spectrum11124 scans: 15364
19	sp|P04350|TBB4A_HUMAN	Tubulin beta-4A chain OS=Homo sapiens OX=9606 GN=TUBB4A PE=1 SV=2	723	50010	33	25	8	5	21.4	4.78	8674	1	1	1	801.418	1600.82	2	1600.81	0.0089	0	89.14	1.8e-08	R	AVLVDLEPGTMDSVR	S			File24970 Spectrum11530 scans: 15814
19	sp|P04350|TBB4A_HUMAN	Tubulin beta-4A chain OS=Homo sapiens OX=9606 GN=TUBB4A PE=1 SV=2	723	50010	33	25	8	5	21.4	4.78	8675	1	1	1	534.615	1600.82	3	1600.81	0.0092	0	63.91	6.2e-06	R	AVLVDLEPGTMDSVR	S			File24970 Spectrum11415 scans: 15688
19	sp|P04350|TBB4A_HUMAN	Tubulin beta-4A chain OS=Homo sapiens OX=9606 GN=TUBB4A PE=1 SV=2	723	50010	33	25	8	5	21.4	4.78	8676	1	1	1	801.419	1600.82	2	1600.81	0.0097	0	72.33	8.9e-07	R	AVLVDLEPGTMDSVR	S			File24970 Spectrum11396 scans: 15667
19	sp|P04350|TBB4A_HUMAN	Tubulin beta-4A chain OS=Homo sapiens OX=9606 GN=TUBB4A PE=1 SV=2	723	50010	33	25	8	5	21.4	4.78	8677	1	1	1	534.615	1600.82	3	1600.81	0.0108	0	41.64	0.0011	R	AVLVDLEPGTMDSVR	S			File24970 Spectrum11561 scans: 15846
19	sp|P04350|TBB4A_HUMAN	Tubulin beta-4A chain OS=Homo sapiens OX=9606 GN=TUBB4A PE=1 SV=2	723	50010	33	25	8	5	21.4	4.78	8795	1	1	1	539.946	1616.81	3	1616.81	0.0067	0	54.32	5.9e-05	R	AVLVDLEPGTMDSVR	S	Oxidation (M)	0.000000000010000.0	File24970 Spectrum10221 scans: 14378
19	sp|P04350|TBB4A_HUMAN	Tubulin beta-4A chain OS=Homo sapiens OX=9606 GN=TUBB4A PE=1 SV=2	723	50010	33	25	8	5	21.4	4.78	8796	1	1	1	809.415	1616.82	2	1616.81	0.0081	0	25.85	0.039	R	AVLVDLEPGTMDSVR	S	Oxidation (M)	0.000000000010000.0	File24970 Spectrum10883 scans: 15091
19	sp|P04350|TBB4A_HUMAN	Tubulin beta-4A chain OS=Homo sapiens OX=9606 GN=TUBB4A PE=1 SV=2	723	50010	33	25	8	5	21.4	4.78	8797	1	1	1	809.415	1616.82	2	1616.81	0.0084	0	51.59	0.0001	R	AVLVDLEPGTMDSVR	S	Oxidation (M)	0.000000000010000.0	File24970 Spectrum10277 scans: 14438
19	sp|P04350|TBB4A_HUMAN	Tubulin beta-4A chain OS=Homo sapiens OX=9606 GN=TUBB4A PE=1 SV=2	723	50010	33	25	8	5	21.4	4.78	8798	1	1	1	809.416	1616.82	2	1616.81	0.0086	0	43.39	0.00069	R	AVLVDLEPGTMDSVR	S	Oxidation (M)	0.000000000010000.0	File24970 Spectrum10571 scans: 14750
19	sp|P04350|TBB4A_HUMAN	Tubulin beta-4A chain OS=Homo sapiens OX=9606 GN=TUBB4A PE=1 SV=2	723	50010	33	25	8	5	21.4	4.78	8799	1	1	1	539.947	1616.82	3	1616.81	0.0098	0	13.83	0.64	R	AVLVDLEPGTMDSVR	S	Oxidation (M)	0.000000000010000.0	File24970 Spectrum10375 scans: 14543
19	sp|P04350|TBB4A_HUMAN	Tubulin beta-4A chain OS=Homo sapiens OX=9606 GN=TUBB4A PE=1 SV=2	723	50010	33	25	8	5	21.4	4.78	8800	1	1	1	809.416	1616.82	2	1616.81	0.0099	0	63.19	7.4e-06	R	AVLVDLEPGTMDSVR	S	Oxidation (M)	0.000000000010000.0	File24970 Spectrum10422 scans: 14593
19	sp|P04350|TBB4A_HUMAN	Tubulin beta-4A chain OS=Homo sapiens OX=9606 GN=TUBB4A PE=1 SV=2	723	50010	33	25	8	5	21.4	4.78	8801	2	1	1	809.416	1616.82	2	1616.81	0.01	0	16.01	0.39	R	AVLVDLEPGTMDSVR	S	Oxidation (M)	0.000000000010000.0	File24970 Spectrum9277 scans: 13354
19	sp|P04350|TBB4A_HUMAN	Tubulin beta-4A chain OS=Homo sapiens OX=9606 GN=TUBB4A PE=1 SV=2	723	50010	33	25	8	5	21.4	4.78	8802	1	1	1	809.416	1616.82	2	1616.81	0.01	0	38.67	0.0021	R	AVLVDLEPGTMDSVR	S	Oxidation (M)	0.000000000010000.0	File24970 Spectrum10142 scans: 14293
19	sp|P04350|TBB4A_HUMAN	Tubulin beta-4A chain OS=Homo sapiens OX=9606 GN=TUBB4A PE=1 SV=2	723	50010	33	25	8	5	21.4	4.78	8803	1	1	1	809.417	1616.82	2	1616.81	0.0121	0	35.24	0.0046	R	AVLVDLEPGTMDSVR	S	Oxidation (M)	0.000000000010000.0	File24970 Spectrum10704 scans: 14897
19	sp|P04350|TBB4A_HUMAN	Tubulin beta-4A chain OS=Homo sapiens OX=9606 GN=TUBB4A PE=1 SV=2	723	50010	33	25	8	5	21.4	4.78	8804	2	1	1	809.417	1616.82	2	1616.81	0.0123	0	5.26	4.6	R	AVLVDLEPGTMDSVR	S	Oxidation (M)	0.000000000010000.0	File24970 Spectrum11195 scans: 15444
19	sp|P04350|TBB4A_HUMAN	Tubulin beta-4A chain OS=Homo sapiens OX=9606 GN=TUBB4A PE=1 SV=2	723	50010	33	25	8	5	21.4	4.78	8817	3	0	0	540.946	1619.82	3	1619.83	-0.0132	0	4.95	4.6	R	LHFFMPGFAPLTSR	G			File24970 Spectrum12262 scans: 16604
19	sp|P04350|TBB4A_HUMAN	Tubulin beta-4A chain OS=Homo sapiens OX=9606 GN=TUBB4A PE=1 SV=2	723	50010	33	25	8	5	21.4	4.78	11861	2	1	1	703.688	2108.04	3	2108.02	0.0173	1	5.6	3.5	R	EEFPDRIMNTFSVVPSPK	V	Oxidation (M)	0.000000010000000000.0	File24970 Spectrum5912 scans: 9625	emPAI	0.67
20	sp|P08779|K1C16_HUMAN	Keratin, type I cytoskeletal 16 OS=Homo sapiens OX=9606 GN=KRT16 PE=1 SV=4	721	51578	35	26	15	10	25.6	4.99	501	1	0	0	404.205	806.395	2	806.392	0.0033	0	57.63	2.9e-05	R	LAADDFR	T			File24970 Spectrum3116 scans: 6142
20	sp|P08779|K1C16_HUMAN	Keratin, type I cytoskeletal 16 OS=Homo sapiens OX=9606 GN=KRT16 PE=1 SV=4	721	51578	35	26	15	10	25.6	4.99	502	1	0	0	404.205	806.396	2	806.392	0.0036	0	32.93	0.0085	R	LAADDFR	T			File24970 Spectrum3230 scans: 6274
20	sp|P08779|K1C16_HUMAN	Keratin, type I cytoskeletal 16 OS=Homo sapiens OX=9606 GN=KRT16 PE=1 SV=4	721	51578	35	26	15	10	25.6	4.99	503	1	0	0	404.205	806.396	2	806.392	0.0037	0	58.18	2.5e-05	R	LAADDFR	T			File24970 Spectrum3462 scans: 6542
20	sp|P08779|K1C16_HUMAN	Keratin, type I cytoskeletal 16 OS=Homo sapiens OX=9606 GN=KRT16 PE=1 SV=4	721	51578	35	26	15	10	25.6	4.99	504	1	0	0	404.205	806.396	2	806.392	0.004	0	43.74	0.00071	R	LAADDFR	T			File24970 Spectrum3334 scans: 6400
20	sp|P08779|K1C16_HUMAN	Keratin, type I cytoskeletal 16 OS=Homo sapiens OX=9606 GN=KRT16 PE=1 SV=4	721	51578	35	26	15	10	25.6	4.99	521	1	0	0	405.225	808.436	2	808.433	0.0031	0	24.41	0.043	R	LASYLDK	V			File24970 Spectrum2557 scans: 5503
20	sp|P08779|K1C16_HUMAN	Keratin, type I cytoskeletal 16 OS=Homo sapiens OX=9606 GN=KRT16 PE=1 SV=4	721	51578	35	26	15	10	25.6	4.99	730	4	0	1	417.218	832.421	2	832.429	-0.0077	0	6.94	4.1	R	SEVTELR	R			File24970 Spectrum2099 scans: 4963
20	sp|P08779|K1C16_HUMAN	Keratin, type I cytoskeletal 16 OS=Homo sapiens OX=9606 GN=KRT16 PE=1 SV=4	721	51578	35	26	15	10	25.6	4.99	2510	1	0	0	515.303	1028.59	2	1028.59	0.0048	0	47.18	0.00025	R	VLDELTLAR	T			File24970 Spectrum9630 scans: 13742
20	sp|P08779|K1C16_HUMAN	Keratin, type I cytoskeletal 16 OS=Homo sapiens OX=9606 GN=KRT16 PE=1 SV=4	721	51578	35	26	15	10	25.6	4.99	2511	1	0	0	515.304	1028.59	2	1028.59	0.0065	0	35.28	0.0041	R	VLDELTLAR	T			File24970 Spectrum9758 scans: 13883
20	sp|P08779|K1C16_HUMAN	Keratin, type I cytoskeletal 16 OS=Homo sapiens OX=9606 GN=KRT16 PE=1 SV=4	721	51578	35	26	15	10	25.6	4.99	2898	1	0	0	532.81	1063.61	2	1063.6	0.0031	1	61.06	6.5e-06	R	LASYLDKVR	A			File24970 Spectrum4522 scans: 7941
20	sp|P08779|K1C16_HUMAN	Keratin, type I cytoskeletal 16 OS=Homo sapiens OX=9606 GN=KRT16 PE=1 SV=4	721	51578	35	26	15	10	25.6	4.99	2899	1	0	0	532.811	1063.61	2	1063.6	0.0041	1	41.88	0.00053	R	LASYLDKVR	A			File24970 Spectrum4422 scans: 7814
20	sp|P08779|K1C16_HUMAN	Keratin, type I cytoskeletal 16 OS=Homo sapiens OX=9606 GN=KRT16 PE=1 SV=4	721	51578	35	26	15	10	25.6	4.99	2900	1	0	0	355.543	1063.61	3	1063.6	0.0042	1	33.65	0.0035	R	LASYLDKVR	A			File24970 Spectrum4365 scans: 7739
20	sp|P08779|K1C16_HUMAN	Keratin, type I cytoskeletal 16 OS=Homo sapiens OX=9606 GN=KRT16 PE=1 SV=4	721	51578	35	26	15	10	25.6	4.99	2901	1	0	0	355.543	1063.61	3	1063.6	0.0055	1	31.41	0.006	R	LASYLDKVR	A			File24970 Spectrum4277 scans: 7621
20	sp|P08779|K1C16_HUMAN	Keratin, type I cytoskeletal 16 OS=Homo sapiens OX=9606 GN=KRT16 PE=1 SV=4	721	51578	35	26	15	10	25.6	4.99	3207	1	0	0	545.771	1089.53	2	1089.52	0.0035	0	50.98	0.00015	K	VTMQNLNDR	L			File24970 Spectrum2144 scans: 5022
20	sp|P08779|K1C16_HUMAN	Keratin, type I cytoskeletal 16 OS=Homo sapiens OX=9606 GN=KRT16 PE=1 SV=4	721	51578	35	26	15	10	25.6	4.99	3208	1	0	0	545.773	1089.53	2	1089.52	0.008	0	54.87	5.9e-05	K	VTMQNLNDR	L			File24970 Spectrum2046 scans: 4896
20	sp|P08779|K1C16_HUMAN	Keratin, type I cytoskeletal 16 OS=Homo sapiens OX=9606 GN=KRT16 PE=1 SV=4	721	51578	35	26	15	10	25.6	4.99	3266	1	1	1	548.772	1095.53	2	1095.52	0.0062	0	9.39	1.6	R	DAETWFLSK	T			File24970 Spectrum11893 scans: 16200
20	sp|P08779|K1C16_HUMAN	Keratin, type I cytoskeletal 16 OS=Homo sapiens OX=9606 GN=KRT16 PE=1 SV=4	721	51578	35	26	15	10	25.6	4.99	3354	1	0	0	553.769	1105.52	2	1105.52	0.0047	0	65.07	5.2e-06	K	VTMQNLNDR	L	Oxidation (M)	0.001000000.0	File24970 Spectrum21 scans: 2307
20	sp|P08779|K1C16_HUMAN	Keratin, type I cytoskeletal 16 OS=Homo sapiens OX=9606 GN=KRT16 PE=1 SV=4	721	51578	35	26	15	10	25.6	4.99	4264	2	0	0	593.34	1184.67	2	1184.69	-0.0222	1	2.33	9.3	R	RVLDELTLAR	T			File24970 Spectrum3747 scans: 6868
20	sp|P08779|K1C16_HUMAN	Keratin, type I cytoskeletal 16 OS=Homo sapiens OX=9606 GN=KRT16 PE=1 SV=4	721	51578	35	26	15	10	25.6	4.99	4267	1	0	0	593.353	1184.69	2	1184.69	0.0031	1	29.9	0.0087	R	RVLDELTLAR	T			File24970 Spectrum8765 scans: 12799
20	sp|P08779|K1C16_HUMAN	Keratin, type I cytoskeletal 16 OS=Homo sapiens OX=9606 GN=KRT16 PE=1 SV=4	721	51578	35	26	15	10	25.6	4.99	4268	1	0	0	395.904	1184.69	3	1184.69	0.0041	1	37.45	0.0015	R	RVLDELTLAR	T			File24970 Spectrum8927 scans: 12972
20	sp|P08779|K1C16_HUMAN	Keratin, type I cytoskeletal 16 OS=Homo sapiens OX=9606 GN=KRT16 PE=1 SV=4	721	51578	35	26	15	10	25.6	4.99	4269	1	0	0	395.905	1184.69	3	1184.69	0.0045	1	37.36	0.0016	R	RVLDELTLAR	T			File24970 Spectrum8789 scans: 12824
20	sp|P08779|K1C16_HUMAN	Keratin, type I cytoskeletal 16 OS=Homo sapiens OX=9606 GN=KRT16 PE=1 SV=4	721	51578	35	26	15	10	25.6	4.99	4270	1	0	0	593.354	1184.69	2	1184.69	0.0057	1	49.73	9e-05	R	RVLDELTLAR	T			File24970 Spectrum8896 scans: 12940
20	sp|P08779|K1C16_HUMAN	Keratin, type I cytoskeletal 16 OS=Homo sapiens OX=9606 GN=KRT16 PE=1 SV=4	721	51578	35	26	15	10	25.6	4.99	4454	3	0	1	601.315	1200.62	2	1200.61	0.0058	0	8.85	2.2	R	QTVEADVNGLR	R			File24970 Spectrum7948 scans: 11892
20	sp|P08779|K1C16_HUMAN	Keratin, type I cytoskeletal 16 OS=Homo sapiens OX=9606 GN=KRT16 PE=1 SV=4	721	51578	35	26	15	10	25.6	4.99	5453	2	0	0	426.9	1277.68	3	1277.67	0.0065	1	7.99	2.2	R	LEQEIATYRR	L			File24970 Spectrum2330 scans: 5243
20	sp|P08779|K1C16_HUMAN	Keratin, type I cytoskeletal 16 OS=Homo sapiens OX=9606 GN=KRT16 PE=1 SV=4	721	51578	35	26	15	10	25.6	4.99	5707	1	0	0	651.334	1300.65	2	1300.65	0.0023	0	53.97	6.1e-05	R	ALEEANADLEVK	I			File24970 Spectrum5130 scans: 8739
20	sp|P08779|K1C16_HUMAN	Keratin, type I cytoskeletal 16 OS=Homo sapiens OX=9606 GN=KRT16 PE=1 SV=4	721	51578	35	26	15	10	25.6	4.99	5708	1	0	0	651.334	1300.65	2	1300.65	0.003	0	36.27	0.0036	R	ALEEANADLEVK	I			File24970 Spectrum5017 scans: 8605
20	sp|P08779|K1C16_HUMAN	Keratin, type I cytoskeletal 16 OS=Homo sapiens OX=9606 GN=KRT16 PE=1 SV=4	721	51578	35	26	15	10	25.6	4.99	6058	1	1	1	669.84	1337.66	2	1337.66	0.0069	0	56.04	3.8e-05	R	APSTYGGGLSVSSR	F			File24970 Spectrum3788 scans: 6915
20	sp|P08779|K1C16_HUMAN	Keratin, type I cytoskeletal 16 OS=Homo sapiens OX=9606 GN=KRT16 PE=1 SV=4	721	51578	35	26	15	10	25.6	4.99	6059	1	1	1	669.84	1337.67	2	1337.66	0.0083	0	84.2	5.8e-08	R	APSTYGGGLSVSSR	F			File24970 Spectrum3660 scans: 6770
20	sp|P08779|K1C16_HUMAN	Keratin, type I cytoskeletal 16 OS=Homo sapiens OX=9606 GN=KRT16 PE=1 SV=4	721	51578	35	26	15	10	25.6	4.99	6252	7	0	1	453.242	1356.7	3	1356.71	-0.0069	1	5.44	4.8	R	QTVEADVNGLRR	V			File24970 Spectrum5830 scans: 9532
20	sp|P08779|K1C16_HUMAN	Keratin, type I cytoskeletal 16 OS=Homo sapiens OX=9606 GN=KRT16 PE=1 SV=4	721	51578	35	26	15	10	25.6	4.99	6253	7	0	1	453.243	1356.71	3	1356.71	-0.0042	1	2.97	8.3	R	QTVEADVNGLRR	V			File24970 Spectrum5946 scans: 9664
20	sp|P08779|K1C16_HUMAN	Keratin, type I cytoskeletal 16 OS=Homo sapiens OX=9606 GN=KRT16 PE=1 SV=4	721	51578	35	26	15	10	25.6	4.99	6257	6	0	1	679.365	1356.71	2	1356.71	0.004	1	5.29	4.9	R	QTVEADVNGLRR	V			File24970 Spectrum6369 scans: 10138
20	sp|P08779|K1C16_HUMAN	Keratin, type I cytoskeletal 16 OS=Homo sapiens OX=9606 GN=KRT16 PE=1 SV=4	721	51578	35	26	15	10	25.6	4.99	6258	3	0	1	679.367	1356.72	2	1356.71	0.0078	1	11.8	1.1	R	QTVEADVNGLRR	V			File24970 Spectrum6479 scans: 10271
20	sp|P08779|K1C16_HUMAN	Keratin, type I cytoskeletal 16 OS=Homo sapiens OX=9606 GN=KRT16 PE=1 SV=4	721	51578	35	26	15	10	25.6	4.99	6513	1	0	0	690.372	1378.73	2	1378.72	0.0088	1	40.13	0.0014	K	TRLEQEIATYR	R			File24970 Spectrum7278 scans: 11146
20	sp|P08779|K1C16_HUMAN	Keratin, type I cytoskeletal 16 OS=Homo sapiens OX=9606 GN=KRT16 PE=1 SV=4	721	51578	35	26	15	10	25.6	4.99	6514	1	0	0	690.374	1378.73	2	1378.72	0.0128	1	29.32	0.016	K	TRLEQEIATYR	R			File24970 Spectrum7140 scans: 10994
20	sp|P08779|K1C16_HUMAN	Keratin, type I cytoskeletal 16 OS=Homo sapiens OX=9606 GN=KRT16 PE=1 SV=4	721	51578	35	26	15	10	25.6	4.99	11847	1	1	1	1052.49	2102.96	2	2102.95	0.0059	0	84.47	2.7e-08	R	GQTGGDVNVEMDAAPGVDLSR	I	Oxidation (M)	0.000000000010000000000.0	File24970 Spectrum7212 scans: 11073
20	sp|P08779|K1C16_HUMAN	Keratin, type I cytoskeletal 16 OS=Homo sapiens OX=9606 GN=KRT16 PE=1 SV=4	721	51578	35	26	15	10	25.6	4.99	11848	1	1	1	1052.49	2102.96	2	2102.95	0.0111	0	102.87	4.1e-10	R	GQTGGDVNVEMDAAPGVDLSR	I	Oxidation (M)	0.000000000010000000000.0	File24970 Spectrum7344 scans: 11217	emPAI	1.24
21	sp|P11142|HSP7C_HUMAN	Heat shock cognate 71 kDa protein OS=Homo sapiens OX=9606 GN=HSPA8 PE=1 SV=1	671	71082	21	19	9	7	17	5.37	4439	1	1	1	600.342	1198.67	2	1198.67	0.0023	0	32.23	0.0087	K	DAGTIAGLNVLR	I			File24970 Spectrum11167 scans: 15415
21	sp|P11142|HSP7C_HUMAN	Heat shock cognate 71 kDa protein OS=Homo sapiens OX=9606 GN=HSPA8 PE=1 SV=1	671	71082	21	19	9	7	17	5.37	4790	1	0	0	614.819	1227.62	2	1227.62	0.0025	0	60.52	1.7e-05	K	VEIIANDQGNR	T			File24970 Spectrum2053 scans: 4905
21	sp|P11142|HSP7C_HUMAN	Heat shock cognate 71 kDa protein OS=Homo sapiens OX=9606 GN=HSPA8 PE=1 SV=1	671	71082	21	19	9	7	17	5.37	4791	1	0	0	614.82	1227.63	2	1227.62	0.0043	0	74.15	7.1e-07	K	VEIIANDQGNR	T			File24970 Spectrum1955 scans: 4781
21	sp|P11142|HSP7C_HUMAN	Heat shock cognate 71 kDa protein OS=Homo sapiens OX=9606 GN=HSPA8 PE=1 SV=1	671	71082	21	19	9	7	17	5.37	7574	1	1	0	740.885	1479.75	2	1479.75	0.0079	1	67.39	2.5e-06	R	ARFEELNADLFR	G			File24970 Spectrum11420 scans: 15695
21	sp|P11142|HSP7C_HUMAN	Heat shock cognate 71 kDa protein OS=Homo sapiens OX=9606 GN=HSPA8 PE=1 SV=1	671	71082	21	19	9	7	17	5.37	7575	1	1	0	494.259	1479.76	3	1479.75	0.0084	1	45.17	0.00042	R	ARFEELNADLFR	G			File24970 Spectrum11368 scans: 15635
21	sp|P11142|HSP7C_HUMAN	Heat shock cognate 71 kDa protein OS=Homo sapiens OX=9606 GN=HSPA8 PE=1 SV=1	671	71082	21	19	9	7	17	5.37	7576	1	1	0	494.259	1479.76	3	1479.75	0.0085	1	53.62	6e-05	R	ARFEELNADLFR	G			File24970 Spectrum11499 scans: 15781
21	sp|P11142|HSP7C_HUMAN	Heat shock cognate 71 kDa protein OS=Homo sapiens OX=9606 GN=HSPA8 PE=1 SV=1	671	71082	21	19	9	7	17	5.37	7583	1	1	1	741.408	1480.8	2	1480.8	0.0022	0	58.81	1.2e-05	K	SQIHDIVLVGGSTR	I			File24970 Spectrum7262 scans: 11128
21	sp|P11142|HSP7C_HUMAN	Heat shock cognate 71 kDa protein OS=Homo sapiens OX=9606 GN=HSPA8 PE=1 SV=1	671	71082	21	19	9	7	17	5.37	7642	1	0	0	496.574	1486.7	3	1486.69	0.0046	0	45.46	0.00029	R	TTPSYVAFTDTER	L			File24970 Spectrum8550 scans: 12552
21	sp|P11142|HSP7C_HUMAN	Heat shock cognate 71 kDa protein OS=Homo sapiens OX=9606 GN=HSPA8 PE=1 SV=1	671	71082	21	19	9	7	17	5.37	7643	1	0	0	744.357	1486.7	2	1486.69	0.0059	0	62.65	5.6e-06	R	TTPSYVAFTDTER	L			File24970 Spectrum8687 scans: 12711
21	sp|P11142|HSP7C_HUMAN	Heat shock cognate 71 kDa protein OS=Homo sapiens OX=9606 GN=HSPA8 PE=1 SV=1	671	71082	21	19	9	7	17	5.37	7644	1	0	0	744.357	1486.7	2	1486.69	0.0059	0	78.69	1.4e-07	R	TTPSYVAFTDTER	L			File24970 Spectrum8453 scans: 12447
21	sp|P11142|HSP7C_HUMAN	Heat shock cognate 71 kDa protein OS=Homo sapiens OX=9606 GN=HSPA8 PE=1 SV=1	671	71082	21	19	9	7	17	5.37	7645	1	0	0	744.358	1486.7	2	1486.69	0.0066	0	62.24	6.3e-06	R	TTPSYVAFTDTER	L			File24970 Spectrum8574 scans: 12580
21	sp|P11142|HSP7C_HUMAN	Heat shock cognate 71 kDa protein OS=Homo sapiens OX=9606 GN=HSPA8 PE=1 SV=1	671	71082	21	19	9	7	17	5.37	7646	1	0	0	744.358	1486.7	2	1486.69	0.0071	0	60.41	9.6e-06	R	TTPSYVAFTDTER	L			File24970 Spectrum7512 scans: 11403
21	sp|P11142|HSP7C_HUMAN	Heat shock cognate 71 kDa protein OS=Homo sapiens OX=9606 GN=HSPA8 PE=1 SV=1	671	71082	21	19	9	7	17	5.37	7647	1	0	0	744.358	1486.7	2	1486.69	0.0073	0	79.13	1.3e-07	R	TTPSYVAFTDTER	L			File24970 Spectrum8821 scans: 12860
21	sp|P11142|HSP7C_HUMAN	Heat shock cognate 71 kDa protein OS=Homo sapiens OX=9606 GN=HSPA8 PE=1 SV=1	671	71082	21	19	9	7	17	5.37	7648	1	0	0	744.358	1486.7	2	1486.69	0.008	0	31.19	0.0082	R	TTPSYVAFTDTER	L			File24970 Spectrum9058 scans: 13115
21	sp|P11142|HSP7C_HUMAN	Heat shock cognate 71 kDa protein OS=Homo sapiens OX=9606 GN=HSPA8 PE=1 SV=1	671	71082	21	19	9	7	17	5.37	9087	6	1	1	550.611	1648.81	3	1648.79	0.0246	0	0.12	15	K	NQVAMNPTNTVFDAK	R			File24970 Spectrum4127 scans: 7406
21	sp|P11142|HSP7C_HUMAN	Heat shock cognate 71 kDa protein OS=Homo sapiens OX=9606 GN=HSPA8 PE=1 SV=1	671	71082	21	19	9	7	17	5.37	9164	1	1	0	830.463	1658.91	2	1658.89	0.023	0	45.85	0.00022	R	IINEPTAAAIAYGLDK	K			File24970 Spectrum11772 scans: 16070
21	sp|P11142|HSP7C_HUMAN	Heat shock cognate 71 kDa protein OS=Homo sapiens OX=9606 GN=HSPA8 PE=1 SV=1	671	71082	21	19	9	7	17	5.37	9398	1	1	0	846.368	1690.72	2	1690.72	0.0033	0	42.09	0.00023	K	STAGDTHLGGEDFDNR	M			File24970 Spectrum3149 scans: 6180
21	sp|P11142|HSP7C_HUMAN	Heat shock cognate 71 kDa protein OS=Homo sapiens OX=9606 GN=HSPA8 PE=1 SV=1	671	71082	21	19	9	7	17	5.37	9399	1	1	0	846.369	1690.72	2	1690.72	0.0058	0	71.14	3.2e-07	K	STAGDTHLGGEDFDNR	M			File24970 Spectrum3028 scans: 6040
21	sp|P11142|HSP7C_HUMAN	Heat shock cognate 71 kDa protein OS=Homo sapiens OX=9606 GN=HSPA8 PE=1 SV=1	671	71082	21	19	9	7	17	5.37	9400	1	1	0	564.582	1690.73	3	1690.72	0.0072	0	33.36	0.002	K	STAGDTHLGGEDFDNR	M			File24970 Spectrum3123 scans: 6150
21	sp|P11142|HSP7C_HUMAN	Heat shock cognate 71 kDa protein OS=Homo sapiens OX=9606 GN=HSPA8 PE=1 SV=1	671	71082	21	19	9	7	17	5.37	9401	1	1	0	564.583	1690.73	3	1690.72	0.0085	0	43.07	0.00022	K	STAGDTHLGGEDFDNR	M			File24970 Spectrum3008 scans: 6017
21	sp|P11142|HSP7C_HUMAN	Heat shock cognate 71 kDa protein OS=Homo sapiens OX=9606 GN=HSPA8 PE=1 SV=1	671	71082	21	19	9	7	17	5.37	10212	8	1	1	602.628	1804.86	3	1804.89	-0.0282	1	1.06	10	K	NQVAMNPTNTVFDAKR	L			File24970 Spectrum1191 scans: 3913	emPAI	0.57
22	sp|O75533|SF3B1_HUMAN	Splicing factor 3B subunit 1 OS=Homo sapiens OX=9606 GN=SF3B1 PE=1 SV=3	669	146479	40	27	19	12	14.6	6.65	992	1	1	1	430.7	859.385	2	859.382	0.0021	0	26.04	0.011	R	WDETPGR	A			File24970 Spectrum924 scans: 3614
22	sp|O75533|SF3B1_HUMAN	Splicing factor 3B subunit 1 OS=Homo sapiens OX=9606 GN=SF3B1 PE=1 SV=3	669	146479	40	27	19	12	14.6	6.65	1258	2	1	1	444.266	886.517	2	886.512	0.0048	0	13.48	0.7	R	EIISNLAK	A			File24970 Spectrum3906 scans: 7062
22	sp|O75533|SF3B1_HUMAN	Splicing factor 3B subunit 1 OS=Homo sapiens OX=9606 GN=SF3B1 PE=1 SV=3	669	146479	40	27	19	12	14.6	6.65	1470	1	1	1	458.209	914.404	2	914.399	0.0054	0	13.6	0.19	R	TYMDVMR	E			File24970 Spectrum5480 scans: 9141
22	sp|O75533|SF3B1_HUMAN	Splicing factor 3B subunit 1 OS=Homo sapiens OX=9606 GN=SF3B1 PE=1 SV=3	669	146479	40	27	19	12	14.6	6.65	1471	1	1	1	458.21	914.405	2	914.399	0.0057	0	18.16	0.067	R	TYMDVMR	E			File24970 Spectrum5598 scans: 9273
22	sp|O75533|SF3B1_HUMAN	Splicing factor 3B subunit 1 OS=Homo sapiens OX=9606 GN=SF3B1 PE=1 SV=3	669	146479	40	27	19	12	14.6	6.65	1474	3	1	1	458.266	914.517	2	914.519	-0.0012	1	3.02	10	R	QQLAEKAK	A			File24970 Spectrum3297 scans: 6355
22	sp|O75533|SF3B1_HUMAN	Splicing factor 3B subunit 1 OS=Homo sapiens OX=9606 GN=SF3B1 PE=1 SV=3	669	146479	40	27	19	12	14.6	6.65	1475	1	1	1	458.269	914.523	2	914.519	0.0044	0	59.9	2e-05	K	VGAAEIISR	I			File24970 Spectrum3688 scans: 6803
22	sp|O75533|SF3B1_HUMAN	Splicing factor 3B subunit 1 OS=Homo sapiens OX=9606 GN=SF3B1 PE=1 SV=3	669	146479	40	27	19	12	14.6	6.65	1617	1	1	1	466.206	930.398	2	930.394	0.0038	0	19.01	0.036	R	TYMDVMR	E	Oxidation (M)	0.0000010.0	File24970 Spectrum1799 scans: 4590
22	sp|O75533|SF3B1_HUMAN	Splicing factor 3B subunit 1 OS=Homo sapiens OX=9606 GN=SF3B1 PE=1 SV=3	669	146479	40	27	19	12	14.6	6.65	1724	1	1	1	473.756	945.498	2	945.495	0.003	0	21.5	0.15	R	TMIISPER	L			File24970 Spectrum4116 scans: 7392
22	sp|O75533|SF3B1_HUMAN	Splicing factor 3B subunit 1 OS=Homo sapiens OX=9606 GN=SF3B1 PE=1 SV=3	669	146479	40	27	19	12	14.6	6.65	1725	1	1	1	473.756	945.498	2	945.495	0.003	0	30.23	0.02	R	TMIISPER	L			File24970 Spectrum3944 scans: 7121
22	sp|O75533|SF3B1_HUMAN	Splicing factor 3B subunit 1 OS=Homo sapiens OX=9606 GN=SF3B1 PE=1 SV=3	669	146479	40	27	19	12	14.6	6.65	1726	1	1	1	473.757	945.499	2	945.495	0.0033	0	21.31	0.15	R	TMIISPER	L			File24970 Spectrum4009 scans: 7224
22	sp|O75533|SF3B1_HUMAN	Splicing factor 3B subunit 1 OS=Homo sapiens OX=9606 GN=SF3B1 PE=1 SV=3	669	146479	40	27	19	12	14.6	6.65	1727	1	1	1	473.757	945.499	2	945.495	0.0039	0	27	0.042	R	TMIISPER	L			File24970 Spectrum3867 scans: 7008
22	sp|O75533|SF3B1_HUMAN	Splicing factor 3B subunit 1 OS=Homo sapiens OX=9606 GN=SF3B1 PE=1 SV=3	669	146479	40	27	19	12	14.6	6.65	1884	1	1	1	481.754	961.493	2	961.49	0.0025	0	36.28	0.0047	R	TMIISPER	L	Oxidation (M)	0.01000000.0	File24970 Spectrum1897 scans: 4706
22	sp|O75533|SF3B1_HUMAN	Splicing factor 3B subunit 1 OS=Homo sapiens OX=9606 GN=SF3B1 PE=1 SV=3	669	146479	40	27	19	12	14.6	6.65	1885	1	1	1	481.754	961.493	2	961.49	0.0032	0	25.59	0.055	R	TMIISPER	L	Oxidation (M)	0.01000000.0	File24970 Spectrum2058 scans: 4911
22	sp|O75533|SF3B1_HUMAN	Splicing factor 3B subunit 1 OS=Homo sapiens OX=9606 GN=SF3B1 PE=1 SV=3	669	146479	40	27	19	12	14.6	6.65	1886	1	1	1	481.755	961.494	2	961.49	0.0041	0	32.22	0.012	R	TMIISPER	L	Oxidation (M)	0.01000000.0	File24970 Spectrum1787 scans: 4576
22	sp|O75533|SF3B1_HUMAN	Splicing factor 3B subunit 1 OS=Homo sapiens OX=9606 GN=SF3B1 PE=1 SV=3	669	146479	40	27	19	12	14.6	6.65	2096	1	1	1	493.811	985.607	2	985.599	0.0074	0	34.62	0.002	R	EVMLILIR	E			File24970 Spectrum13167 scans: 17568
22	sp|O75533|SF3B1_HUMAN	Splicing factor 3B subunit 1 OS=Homo sapiens OX=9606 GN=SF3B1 PE=1 SV=3	669	146479	40	27	19	12	14.6	6.65	2223	1	1	1	501.275	1000.53	2	1000.53	0.0045	0	47.55	0.00031	R	QQAADLISR	T			File24970 Spectrum2776 scans: 5751
22	sp|O75533|SF3B1_HUMAN	Splicing factor 3B subunit 1 OS=Homo sapiens OX=9606 GN=SF3B1 PE=1 SV=3	669	146479	40	27	19	12	14.6	6.65	2224	1	1	1	501.275	1000.53	2	1000.53	0.0045	0	46.17	0.00042	R	QQAADLISR	T			File24970 Spectrum2537 scans: 5479
22	sp|O75533|SF3B1_HUMAN	Splicing factor 3B subunit 1 OS=Homo sapiens OX=9606 GN=SF3B1 PE=1 SV=3	669	146479	40	27	19	12	14.6	6.65	2225	1	1	1	501.275	1000.53	2	1000.53	0.0045	0	41.74	0.0012	R	QQAADLISR	T			File24970 Spectrum2653 scans: 5614
22	sp|O75533|SF3B1_HUMAN	Splicing factor 3B subunit 1 OS=Homo sapiens OX=9606 GN=SF3B1 PE=1 SV=3	669	146479	40	27	19	12	14.6	6.65	2226	1	1	1	501.275	1000.54	2	1000.53	0.0051	0	43.51	0.00078	R	QQAADLISR	T			File24970 Spectrum2900 scans: 5894
22	sp|O75533|SF3B1_HUMAN	Splicing factor 3B subunit 1 OS=Homo sapiens OX=9606 GN=SF3B1 PE=1 SV=3	669	146479	40	27	19	12	14.6	6.65	2246	1	1	1	501.808	1001.6	2	1001.59	0.0063	0	37.85	0.0008	R	EVMLILIR	E	Oxidation (M)	0.00100000.0	File24970 Spectrum11751 scans: 16048
22	sp|O75533|SF3B1_HUMAN	Splicing factor 3B subunit 1 OS=Homo sapiens OX=9606 GN=SF3B1 PE=1 SV=3	669	146479	40	27	19	12	14.6	6.65	2247	2	1	1	501.81	1001.61	2	1001.59	0.0117	0	8.41	0.71	R	EVMLILIR	E	Oxidation (M)	0.00100000.0	File24970 Spectrum12124 scans: 16457
22	sp|O75533|SF3B1_HUMAN	Splicing factor 3B subunit 1 OS=Homo sapiens OX=9606 GN=SF3B1 PE=1 SV=3	669	146479	40	27	19	12	14.6	6.65	3325	5	1	1	551.812	1101.61	2	1101.6	0.0126	1	1.6	13	R	RTMIISPER	L			File24970 Spectrum2719 scans: 5688
22	sp|O75533|SF3B1_HUMAN	Splicing factor 3B subunit 1 OS=Homo sapiens OX=9606 GN=SF3B1 PE=1 SV=3	669	146479	40	27	19	12	14.6	6.65	3650	1	1	1	378.185	1131.53	3	1131.53	0.0033	1	20.47	0.1	R	WEREIDER	N			File24970 Spectrum1354 scans: 4095
22	sp|O75533|SF3B1_HUMAN	Splicing factor 3B subunit 1 OS=Homo sapiens OX=9606 GN=SF3B1 PE=1 SV=3	669	146479	40	27	19	12	14.6	6.65	3988	1	1	1	387.856	1160.55	3	1160.55	-0.0001	1	13.84	0.58	R	WDETPKTER	D			File24970 Spectrum339 scans: 2899
22	sp|O75533|SF3B1_HUMAN	Splicing factor 3B subunit 1 OS=Homo sapiens OX=9606 GN=SF3B1 PE=1 SV=3	669	146479	40	27	19	12	14.6	6.65	4929	1	1	1	620.265	1238.52	2	1238.51	0.0032	0	6.17	0.74	R	EFQSPDEEMK	K			File24970 Spectrum3205 scans: 6242
22	sp|O75533|SF3B1_HUMAN	Splicing factor 3B subunit 1 OS=Homo sapiens OX=9606 GN=SF3B1 PE=1 SV=3	669	146479	40	27	19	12	14.6	6.65	5456	1	1	1	639.885	1277.75	2	1277.75	0.0051	0	30.55	0.0023	K	VLPPPAGYVPIR	T			File24970 Spectrum10576 scans: 14755
22	sp|O75533|SF3B1_HUMAN	Splicing factor 3B subunit 1 OS=Homo sapiens OX=9606 GN=SF3B1 PE=1 SV=3	669	146479	40	27	19	12	14.6	6.65	6000	1	1	1	665.867	1329.72	2	1329.71	0.0058	0	13.08	0.72	R	QLVDTTVELANK	V			File24970 Spectrum7519 scans: 11411
22	sp|O75533|SF3B1_HUMAN	Splicing factor 3B subunit 1 OS=Homo sapiens OX=9606 GN=SF3B1 PE=1 SV=3	669	146479	40	27	19	12	14.6	6.65	6447	1	1	1	687.331	1372.65	2	1372.65	0.0011	0	31.52	0.0072	R	GGDSIGETPTPGASK	R			File24970 Spectrum1152 scans: 3871
22	sp|O75533|SF3B1_HUMAN	Splicing factor 3B subunit 1 OS=Homo sapiens OX=9606 GN=SF3B1 PE=1 SV=3	669	146479	40	27	19	12	14.6	6.65	7454	1	1	1	489.893	1466.66	3	1466.65	0.0042	0	52	5e-05	R	DTPGHGSGWAETPR	T			File24970 Spectrum2145 scans: 5024
22	sp|O75533|SF3B1_HUMAN	Splicing factor 3B subunit 1 OS=Homo sapiens OX=9606 GN=SF3B1 PE=1 SV=3	669	146479	40	27	19	12	14.6	6.65	7455	1	1	1	489.894	1466.66	3	1466.65	0.0053	0	52.38	4.6e-05	R	DTPGHGSGWAETPR	T			File24970 Spectrum2255 scans: 5155
22	sp|O75533|SF3B1_HUMAN	Splicing factor 3B subunit 1 OS=Homo sapiens OX=9606 GN=SF3B1 PE=1 SV=3	669	146479	40	27	19	12	14.6	6.65	7456	1	1	1	734.337	1466.66	2	1466.65	0.0059	0	49.63	9e-05	R	DTPGHGSGWAETPR	T			File24970 Spectrum2170 scans: 5054
22	sp|O75533|SF3B1_HUMAN	Splicing factor 3B subunit 1 OS=Homo sapiens OX=9606 GN=SF3B1 PE=1 SV=3	669	146479	40	27	19	12	14.6	6.65	7457	1	1	1	489.894	1466.66	3	1466.65	0.0076	0	63.41	3.9e-06	R	DTPGHGSGWAETPR	T			File24970 Spectrum2367 scans: 5285
22	sp|O75533|SF3B1_HUMAN	Splicing factor 3B subunit 1 OS=Homo sapiens OX=9606 GN=SF3B1 PE=1 SV=3	669	146479	40	27	19	12	14.6	6.65	8590	1	1	1	797.395	1592.78	2	1592.77	0.0069	1	55.53	4.3e-05	R	IVDDLKDEAEQYR	K			File24970 Spectrum6640 scans: 10447
22	sp|O75533|SF3B1_HUMAN	Splicing factor 3B subunit 1 OS=Homo sapiens OX=9606 GN=SF3B1 PE=1 SV=3	669	146479	40	27	19	12	14.6	6.65	8591	1	1	1	797.395	1592.78	2	1592.77	0.0078	1	86.63	3.3e-08	R	IVDDLKDEAEQYR	K			File24970 Spectrum6508 scans: 10304
22	sp|O75533|SF3B1_HUMAN	Splicing factor 3B subunit 1 OS=Homo sapiens OX=9606 GN=SF3B1 PE=1 SV=3	669	146479	40	27	19	12	14.6	6.65	8592	1	1	1	531.933	1592.78	3	1592.77	0.008	1	56.79	3.3e-05	R	IVDDLKDEAEQYR	K			File24970 Spectrum6469 scans: 10259
22	sp|O75533|SF3B1_HUMAN	Splicing factor 3B subunit 1 OS=Homo sapiens OX=9606 GN=SF3B1 PE=1 SV=3	669	146479	40	27	19	12	14.6	6.65	8593	1	1	1	797.396	1592.78	2	1592.77	0.0088	1	52.64	8.5e-05	R	IVDDLKDEAEQYR	K			File24970 Spectrum6396 scans: 10170
22	sp|O75533|SF3B1_HUMAN	Splicing factor 3B subunit 1 OS=Homo sapiens OX=9606 GN=SF3B1 PE=1 SV=3	669	146479	40	27	19	12	14.6	6.65	8594	1	1	1	531.933	1592.78	3	1592.77	0.01	1	61.87	1e-05	R	IVDDLKDEAEQYR	K			File24970 Spectrum6593 scans: 10397
22	sp|O75533|SF3B1_HUMAN	Splicing factor 3B subunit 1 OS=Homo sapiens OX=9606 GN=SF3B1 PE=1 SV=3	669	146479	40	27	19	12	14.6	6.65	8595	1	1	1	531.934	1592.78	3	1592.77	0.0133	1	25.1	0.048	R	IVDDLKDEAEQYR	K			File24970 Spectrum6362 scans: 10130
22	sp|O75533|SF3B1_HUMAN	Splicing factor 3B subunit 1 OS=Homo sapiens OX=9606 GN=SF3B1 PE=1 SV=3	669	146479	40	27	19	12	14.6	6.65	9258	1	1	1	836.411	1670.81	2	1670.8	0.0063	1	42.36	0.00071	R	RWDQTADQTPGATPK	K			File24970 Spectrum1694 scans: 4475
22	sp|O75533|SF3B1_HUMAN	Splicing factor 3B subunit 1 OS=Homo sapiens OX=9606 GN=SF3B1 PE=1 SV=3	669	146479	40	27	19	12	14.6	6.65	10707	1	1	1	627.978	1880.91	3	1880.9	0.0095	0	61.86	7.1e-06	K	LSSWDQAETPGHTPSLR	W			File24970 Spectrum7364 scans: 11238	emPAI	0.45
23	sp|Q13509|TBB3_HUMAN	Tubulin beta-3 chain OS=Homo sapiens OX=9606 GN=TUBB3 PE=1 SV=2	661	50856	37	26	6	5	14	4.83	2467	5	1	0	513.784	1025.55	2	1025.53	0.0201	0	3.35	5.5	K	VAVCDIPPR	G			File24970 Spectrum4481 scans: 7890
23	sp|Q13509|TBB3_HUMAN	Tubulin beta-3 chain OS=Homo sapiens OX=9606 GN=TUBB3 PE=1 SV=2	661	50856	37	26	6	5	14	4.83	2950	1	1	0	535.308	1068.6	2	1068.6	0.0055	0	32.04	0.0056	R	YLTVATVFR	G			File24970 Spectrum11840 scans: 16142
23	sp|Q13509|TBB3_HUMAN	Tubulin beta-3 chain OS=Homo sapiens OX=9606 GN=TUBB3 PE=1 SV=2	661	50856	37	26	6	5	14	4.83	2951	1	1	0	535.309	1068.6	2	1068.6	0.0071	0	15.52	0.22	R	YLTVATVFR	G			File24970 Spectrum11985 scans: 16299
23	sp|Q13509|TBB3_HUMAN	Tubulin beta-3 chain OS=Homo sapiens OX=9606 GN=TUBB3 PE=1 SV=2	661	50856	37	26	6	5	14	4.83	3604	1	0	0	565.803	1129.59	2	1129.59	0.0045	0	54.86	6.7e-05	R	FPGQLNADLR	K			File24970 Spectrum8648 scans: 12669
23	sp|Q13509|TBB3_HUMAN	Tubulin beta-3 chain OS=Homo sapiens OX=9606 GN=TUBB3 PE=1 SV=2	661	50856	37	26	6	5	14	4.83	3605	1	0	0	565.804	1129.59	2	1129.59	0.0054	0	53.11	9.8e-05	R	FPGQLNADLR	K			File24970 Spectrum8917 scans: 12962
23	sp|Q13509|TBB3_HUMAN	Tubulin beta-3 chain OS=Homo sapiens OX=9606 GN=TUBB3 PE=1 SV=2	661	50856	37	26	6	5	14	4.83	3606	1	0	0	565.804	1129.59	2	1129.59	0.0054	0	56	5e-05	R	FPGQLNADLR	K			File24970 Spectrum9169 scans: 13236
23	sp|Q13509|TBB3_HUMAN	Tubulin beta-3 chain OS=Homo sapiens OX=9606 GN=TUBB3 PE=1 SV=2	661	50856	37	26	6	5	14	4.83	3607	1	0	0	565.804	1129.59	2	1129.59	0.0056	0	54.34	7.4e-05	R	FPGQLNADLR	K			File24970 Spectrum9292 scans: 13371
23	sp|Q13509|TBB3_HUMAN	Tubulin beta-3 chain OS=Homo sapiens OX=9606 GN=TUBB3 PE=1 SV=2	661	50856	37	26	6	5	14	4.83	3608	1	0	0	565.804	1129.59	2	1129.59	0.0057	0	53.03	0.0001	R	FPGQLNADLR	K			File24970 Spectrum8776 scans: 12811
23	sp|Q13509|TBB3_HUMAN	Tubulin beta-3 chain OS=Homo sapiens OX=9606 GN=TUBB3 PE=1 SV=2	661	50856	37	26	6	5	14	4.83	3609	1	0	0	565.804	1129.59	2	1129.59	0.0059	0	52.77	0.00011	R	FPGQLNADLR	K			File24970 Spectrum8535 scans: 12536
23	sp|Q13509|TBB3_HUMAN	Tubulin beta-3 chain OS=Homo sapiens OX=9606 GN=TUBB3 PE=1 SV=2	661	50856	37	26	6	5	14	4.83	3610	1	0	0	565.804	1129.59	2	1129.59	0.0059	0	61.34	1.5e-05	R	FPGQLNADLR	K			File24970 Spectrum9043 scans: 13099
23	sp|Q13509|TBB3_HUMAN	Tubulin beta-3 chain OS=Homo sapiens OX=9606 GN=TUBB3 PE=1 SV=2	661	50856	37	26	6	5	14	4.83	3611	1	0	0	565.805	1129.6	2	1129.59	0.0076	0	60.65	1.7e-05	R	FPGQLNADLR	K			File24970 Spectrum8400 scans: 12390
23	sp|Q13509|TBB3_HUMAN	Tubulin beta-3 chain OS=Homo sapiens OX=9606 GN=TUBB3 PE=1 SV=2	661	50856	37	26	6	5	14	4.83	3612	1	0	0	565.805	1129.6	2	1129.59	0.0077	0	59.55	2.1e-05	R	FPGQLNADLR	K			File24970 Spectrum8276 scans: 12255
23	sp|Q13509|TBB3_HUMAN	Tubulin beta-3 chain OS=Homo sapiens OX=9606 GN=TUBB3 PE=1 SV=2	661	50856	37	26	6	5	14	4.83	3768	1	0	0	572.326	1142.64	2	1142.63	0.0102	0	24.08	0.06	K	LAVNMVPFPR	L			File24970 Spectrum11855 scans: 16158
23	sp|Q13509|TBB3_HUMAN	Tubulin beta-3 chain OS=Homo sapiens OX=9606 GN=TUBB3 PE=1 SV=2	661	50856	37	26	6	5	14	4.83	4806	1	0	0	615.306	1228.6	2	1228.59	0.0064	0	31.06	0.0098	R	ISEQFTAMFR	R			File24970 Spectrum11823 scans: 16124
23	sp|Q13509|TBB3_HUMAN	Tubulin beta-3 chain OS=Homo sapiens OX=9606 GN=TUBB3 PE=1 SV=2	661	50856	37	26	6	5	14	4.83	4807	1	0	0	615.307	1228.6	2	1228.59	0.0081	0	59.95	1.3e-05	R	ISEQFTAMFR	R			File24970 Spectrum11954 scans: 16266
23	sp|Q13509|TBB3_HUMAN	Tubulin beta-3 chain OS=Homo sapiens OX=9606 GN=TUBB3 PE=1 SV=2	661	50856	37	26	6	5	14	4.83	8774	2	0	0	808.417	1614.82	2	1614.83	-0.009	0	10.64	1.4	R	AILVDLEPGTMDSVR	S			File24970 Spectrum12599 scans: 16962
23	sp|Q13509|TBB3_HUMAN	Tubulin beta-3 chain OS=Homo sapiens OX=9606 GN=TUBB3 PE=1 SV=2	661	50856	37	26	6	5	14	4.83	8775	2	0	0	808.418	1614.82	2	1614.83	-0.0079	0	9.62	1.7	R	AILVDLEPGTMDSVR	S			File24970 Spectrum12724 scans: 17097
23	sp|Q13509|TBB3_HUMAN	Tubulin beta-3 chain OS=Homo sapiens OX=9606 GN=TUBB3 PE=1 SV=2	661	50856	37	26	6	5	14	4.83	8776	2	0	0	808.418	1614.82	2	1614.83	-0.0072	0	23.35	0.073	R	AILVDLEPGTMDSVR	S			File24970 Spectrum12867 scans: 17249
23	sp|Q13509|TBB3_HUMAN	Tubulin beta-3 chain OS=Homo sapiens OX=9606 GN=TUBB3 PE=1 SV=2	661	50856	37	26	6	5	14	4.83	8777	2	0	0	808.418	1614.82	2	1614.83	-0.0065	0	24.81	0.05	R	AILVDLEPGTMDSVR	S			File24970 Spectrum12474 scans: 16829
23	sp|Q13509|TBB3_HUMAN	Tubulin beta-3 chain OS=Homo sapiens OX=9606 GN=TUBB3 PE=1 SV=2	661	50856	37	26	6	5	14	4.83	8778	1	0	0	808.421	1614.83	2	1614.83	-0.002	0	24.67	0.055	R	AILVDLEPGTMDSVR	S			File24970 Spectrum13011 scans: 17402
23	sp|Q13509|TBB3_HUMAN	Tubulin beta-3 chain OS=Homo sapiens OX=9606 GN=TUBB3 PE=1 SV=2	661	50856	37	26	6	5	14	4.83	8782	1	0	0	808.425	1614.84	2	1614.83	0.007	0	73.44	6.8e-07	R	AILVDLEPGTMDSVR	S			File24970 Spectrum12047 scans: 16368
23	sp|Q13509|TBB3_HUMAN	Tubulin beta-3 chain OS=Homo sapiens OX=9606 GN=TUBB3 PE=1 SV=2	661	50856	37	26	6	5	14	4.83	8783	1	0	0	539.287	1614.84	3	1614.83	0.0091	0	51.23	0.00011	R	AILVDLEPGTMDSVR	S			File24970 Spectrum12018 scans: 16336
23	sp|Q13509|TBB3_HUMAN	Tubulin beta-3 chain OS=Homo sapiens OX=9606 GN=TUBB3 PE=1 SV=2	661	50856	37	26	6	5	14	4.83	8784	1	0	0	539.287	1614.84	3	1614.83	0.0091	0	33.62	0.0062	R	AILVDLEPGTMDSVR	S			File24970 Spectrum12147 scans: 16482
23	sp|Q13509|TBB3_HUMAN	Tubulin beta-3 chain OS=Homo sapiens OX=9606 GN=TUBB3 PE=1 SV=2	661	50856	37	26	6	5	14	4.83	8785	1	0	0	808.427	1614.84	2	1614.83	0.0105	0	54.24	5.4e-05	R	AILVDLEPGTMDSVR	S			File24970 Spectrum12322 scans: 16668
23	sp|Q13509|TBB3_HUMAN	Tubulin beta-3 chain OS=Homo sapiens OX=9606 GN=TUBB3 PE=1 SV=2	661	50856	37	26	6	5	14	4.83	8786	1	0	0	808.427	1614.84	2	1614.83	0.0114	0	68.59	1.9e-06	R	AILVDLEPGTMDSVR	S			File24970 Spectrum12181 scans: 16519
23	sp|Q13509|TBB3_HUMAN	Tubulin beta-3 chain OS=Homo sapiens OX=9606 GN=TUBB3 PE=1 SV=2	661	50856	37	26	6	5	14	4.83	8787	1	0	0	808.427	1614.84	2	1614.83	0.0115	0	62.03	8.8e-06	R	AILVDLEPGTMDSVR	S			File24970 Spectrum11818 scans: 16119
23	sp|Q13509|TBB3_HUMAN	Tubulin beta-3 chain OS=Homo sapiens OX=9606 GN=TUBB3 PE=1 SV=2	661	50856	37	26	6	5	14	4.83	8788	1	0	0	808.428	1614.84	2	1614.83	0.0122	0	28.58	0.02	R	AILVDLEPGTMDSVR	S			File24970 Spectrum11668 scans: 15959
23	sp|Q13509|TBB3_HUMAN	Tubulin beta-3 chain OS=Homo sapiens OX=9606 GN=TUBB3 PE=1 SV=2	661	50856	37	26	6	5	14	4.83	8914	2	0	0	816.417	1630.82	2	1630.82	-0.0051	0	15.48	0.43	R	AILVDLEPGTMDSVR	S	Oxidation (M)	0.000000000010000.0	File24970 Spectrum11547 scans: 15832
23	sp|Q13509|TBB3_HUMAN	Tubulin beta-3 chain OS=Homo sapiens OX=9606 GN=TUBB3 PE=1 SV=2	661	50856	37	26	6	5	14	4.83	8915	2	0	0	816.417	1630.82	2	1630.82	-0.0048	0	3.3	7.2	R	AILVDLEPGTMDSVR	S	Oxidation (M)	0.000000000010000.0	File24970 Spectrum11274 scans: 15532
23	sp|Q13509|TBB3_HUMAN	Tubulin beta-3 chain OS=Homo sapiens OX=9606 GN=TUBB3 PE=1 SV=2	661	50856	37	26	6	5	14	4.83	8916	2	0	0	816.419	1630.82	2	1630.82	0	0	3.55	7	R	AILVDLEPGTMDSVR	S	Oxidation (M)	0.000000000010000.0	File24970 Spectrum12269 scans: 16611
23	sp|Q13509|TBB3_HUMAN	Tubulin beta-3 chain OS=Homo sapiens OX=9606 GN=TUBB3 PE=1 SV=2	661	50856	37	26	6	5	14	4.83	8917	1	0	0	816.42	1630.82	2	1630.82	0.0009	0	14.54	0.55	R	AILVDLEPGTMDSVR	S	Oxidation (M)	0.000000000010000.0	File24970 Spectrum11692 scans: 15985
23	sp|Q13509|TBB3_HUMAN	Tubulin beta-3 chain OS=Homo sapiens OX=9606 GN=TUBB3 PE=1 SV=2	661	50856	37	26	6	5	14	4.83	8918	1	0	0	816.422	1630.83	2	1630.82	0.0063	0	30.08	0.015	R	AILVDLEPGTMDSVR	S	Oxidation (M)	0.000000000010000.0	File24970 Spectrum11981 scans: 16295
23	sp|Q13509|TBB3_HUMAN	Tubulin beta-3 chain OS=Homo sapiens OX=9606 GN=TUBB3 PE=1 SV=2	661	50856	37	26	6	5	14	4.83	8919	1	0	0	816.422	1630.83	2	1630.82	0.0064	0	26.66	0.034	R	AILVDLEPGTMDSVR	S	Oxidation (M)	0.000000000010000.0	File24970 Spectrum12105 scans: 16436
23	sp|Q13509|TBB3_HUMAN	Tubulin beta-3 chain OS=Homo sapiens OX=9606 GN=TUBB3 PE=1 SV=2	661	50856	37	26	6	5	14	4.83	8920	1	0	0	816.423	1630.83	2	1630.82	0.0069	0	45.23	0.00047	R	AILVDLEPGTMDSVR	S	Oxidation (M)	0.000000000010000.0	File24970 Spectrum11007 scans: 15228
23	sp|Q13509|TBB3_HUMAN	Tubulin beta-3 chain OS=Homo sapiens OX=9606 GN=TUBB3 PE=1 SV=2	661	50856	37	26	6	5	14	4.83	8921	1	0	0	816.423	1630.83	2	1630.82	0.0076	0	32.42	0.0087	R	AILVDLEPGTMDSVR	S	Oxidation (M)	0.000000000010000.0	File24970 Spectrum11126 scans: 15367
23	sp|Q13509|TBB3_HUMAN	Tubulin beta-3 chain OS=Homo sapiens OX=9606 GN=TUBB3 PE=1 SV=2	661	50856	37	26	6	5	14	4.83	8922	1	0	0	544.618	1630.83	3	1630.82	0.0087	0	19.88	0.16	R	AILVDLEPGTMDSVR	S	Oxidation (M)	0.000000000010000.0	File24970 Spectrum10957 scans: 15171
23	sp|Q13509|TBB3_HUMAN	Tubulin beta-3 chain OS=Homo sapiens OX=9606 GN=TUBB3 PE=1 SV=2	661	50856	37	26	6	5	14	4.83	8923	1	0	0	816.424	1630.83	2	1630.82	0.0098	0	44.17	0.00058	R	AILVDLEPGTMDSVR	S	Oxidation (M)	0.000000000010000.0	File24970 Spectrum10878 scans: 15086	emPAI	0.65
24	sp|Q01844|EWS_HUMAN	RNA-binding protein EWS OS=Homo sapiens OX=9606 GN=EWSR1 PE=1 SV=1	620	68721	16	10	6	2	13.7	9.37	2347	2	1	1	508.264	1014.51	2	1014.5	0.0139	1	5.55	3.7	R	GGDRGGFPPR	G			File24970 Spectrum2242 scans: 5138
24	sp|Q01844|EWS_HUMAN	RNA-binding protein EWS OS=Homo sapiens OX=9606 GN=EWSR1 PE=1 SV=1	620	68721	16	10	6	2	13.7	9.37	3065	5	1	1	540.279	1078.54	2	1078.53	0.0161	1	2.1	11	K	QCGVVKMNK	R	Oxidation (M)	0.000000100.0	File24970 Spectrum4121 scans: 7399
24	sp|Q01844|EWS_HUMAN	RNA-binding protein EWS OS=Homo sapiens OX=9606 GN=EWSR1 PE=1 SV=1	620	68721	16	10	6	2	13.7	9.37	3066	5	1	1	540.279	1078.54	2	1078.53	0.0165	1	2.49	9.9	K	QCGVVKMNK	R	Oxidation (M)	0.000000100.0	File24970 Spectrum4049 scans: 7288
24	sp|Q01844|EWS_HUMAN	RNA-binding protein EWS OS=Homo sapiens OX=9606 GN=EWSR1 PE=1 SV=1	620	68721	16	10	6	2	13.7	9.37	4533	1	1	1	604.287	1206.56	2	1206.56	0.0031	0	51.72	7.6e-05	R	GGPGGPGGPGGPMGR	M			File24970 Spectrum1386 scans: 4131
24	sp|Q01844|EWS_HUMAN	RNA-binding protein EWS OS=Homo sapiens OX=9606 GN=EWSR1 PE=1 SV=1	620	68721	16	10	6	2	13.7	9.37	4534	1	1	1	604.288	1206.56	2	1206.56	0.004	0	69.31	1.3e-06	R	GGPGGPGGPGGPMGR	M			File24970 Spectrum1269 scans: 4000
24	sp|Q01844|EWS_HUMAN	RNA-binding protein EWS OS=Homo sapiens OX=9606 GN=EWSR1 PE=1 SV=1	620	68721	16	10	6	2	13.7	9.37	4719	1	1	1	612.285	1222.56	2	1222.55	0.0048	0	22.51	0.054	R	GGPGGPGGPGGPMGR	M	Oxidation (M)	0.000000000000100.0	File24970 Spectrum27 scans: 2344
24	sp|Q01844|EWS_HUMAN	RNA-binding protein EWS OS=Homo sapiens OX=9606 GN=EWSR1 PE=1 SV=1	620	68721	16	10	6	2	13.7	9.37	8380	4	1	1	785.389	1568.76	2	1568.79	-0.0291	1	0.58	12	K	KPPMNSMRGGLPPR	E	2 Oxidation (M)	0.00010010000000.0	File24970 Spectrum7371 scans: 11245
24	sp|Q01844|EWS_HUMAN	RNA-binding protein EWS OS=Homo sapiens OX=9606 GN=EWSR1 PE=1 SV=1	620	68721	16	10	6	2	13.7	9.37	9898	2	1	1	883.923	1765.83	2	1765.84	-0.0047	1	2.59	5.5	R	GGPGGPPGPLMEQMGGRR	G	Oxidation (M)	0.000000000010000000.0	File24970 Spectrum12070 scans: 16395
24	sp|Q01844|EWS_HUMAN	RNA-binding protein EWS OS=Homo sapiens OX=9606 GN=EWSR1 PE=1 SV=1	620	68721	16	10	6	2	13.7	9.37	9899	1	1	1	883.923	1765.83	2	1765.84	-0.0035	1	11.46	0.73	R	GGPGGPPGPLMEQMGGRR	G	Oxidation (M)	0.000000000010000000.0	File24970 Spectrum11946 scans: 16257
24	sp|Q01844|EWS_HUMAN	RNA-binding protein EWS OS=Homo sapiens OX=9606 GN=EWSR1 PE=1 SV=1	620	68721	16	10	6	2	13.7	9.37	12825	1	1	1	827.358	2479.05	3	2479.05	0.0062	0	103.49	9.6e-11	R	QDHPSSMGVYGQESGGFSGPGENR	S			File24970 Spectrum5955 scans: 9673
24	sp|Q01844|EWS_HUMAN	RNA-binding protein EWS OS=Homo sapiens OX=9606 GN=EWSR1 PE=1 SV=1	620	68721	16	10	6	2	13.7	9.37	12826	1	1	1	827.359	2479.05	3	2479.05	0.0077	0	45.89	5.9e-05	R	QDHPSSMGVYGQESGGFSGPGENR	S			File24970 Spectrum7854 scans: 11790
24	sp|Q01844|EWS_HUMAN	RNA-binding protein EWS OS=Homo sapiens OX=9606 GN=EWSR1 PE=1 SV=1	620	68721	16	10	6	2	13.7	9.37	12827	1	1	1	827.36	2479.06	3	2479.05	0.0126	0	121.98	1.5e-12	R	QDHPSSMGVYGQESGGFSGPGENR	S			File24970 Spectrum6083 scans: 9815
24	sp|Q01844|EWS_HUMAN	RNA-binding protein EWS OS=Homo sapiens OX=9606 GN=EWSR1 PE=1 SV=1	620	68721	16	10	6	2	13.7	9.37	12828	1	1	1	827.361	2479.06	3	2479.05	0.0148	0	109.78	2.5e-11	R	QDHPSSMGVYGQESGGFSGPGENR	S			File24970 Spectrum6207 scans: 9953
24	sp|Q01844|EWS_HUMAN	RNA-binding protein EWS OS=Homo sapiens OX=9606 GN=EWSR1 PE=1 SV=1	620	68721	16	10	6	2	13.7	9.37	12843	1	1	1	832.691	2495.05	3	2495.04	0.0094	0	102.29	1.2e-10	R	QDHPSSMGVYGQESGGFSGPGENR	S	Oxidation (M)	0.000000100000000000000000.0	File24970 Spectrum4000 scans: 7207
24	sp|Q01844|EWS_HUMAN	RNA-binding protein EWS OS=Homo sapiens OX=9606 GN=EWSR1 PE=1 SV=1	620	68721	16	10	6	2	13.7	9.37	12844	1	1	1	832.691	2495.05	3	2495.04	0.0096	0	102.63	1.1e-10	R	QDHPSSMGVYGQESGGFSGPGENR	S	Oxidation (M)	0.000000100000000000000000.0	File24970 Spectrum4061 scans: 7307
24	sp|Q01844|EWS_HUMAN	RNA-binding protein EWS OS=Homo sapiens OX=9606 GN=EWSR1 PE=1 SV=1	620	68721	16	10	6	2	13.7	9.37	12845	1	1	1	832.693	2495.06	3	2495.04	0.0163	0	51.7	1.5e-05	R	QDHPSSMGVYGQESGGFSGPGENR	S	Oxidation (M)	0.000000100000000000000000.0	File24970 Spectrum5349 scans: 8992	emPAI	0.21
25	sp|P54652|HSP72_HUMAN	Heat shock-related 70 kDa protein 2 OS=Homo sapiens OX=9606 GN=HSPA2 PE=1 SV=1	619	70263	28	17	7	5	14.9	5.56	4790	1	0	0	614.819	1227.62	2	1227.62	0.0025	0	60.52	1.7e-05	K	VEIIANDQGNR	T			File24970 Spectrum2053 scans: 4905
25	sp|P54652|HSP72_HUMAN	Heat shock-related 70 kDa protein 2 OS=Homo sapiens OX=9606 GN=HSPA2 PE=1 SV=1	619	70263	28	17	7	5	14.9	5.56	4791	1	0	0	614.82	1227.63	2	1227.62	0.0043	0	74.15	7.1e-07	K	VEIIANDQGNR	T			File24970 Spectrum1955 scans: 4781
25	sp|P54652|HSP72_HUMAN	Heat shock-related 70 kDa protein 2 OS=Homo sapiens OX=9606 GN=HSPA2 PE=1 SV=1	619	70263	28	17	7	5	14.9	5.56	6333	7	1	1	681.855	1361.69	2	1361.68	0.0187	1	0.62	13	R	MVSHLAEEFKR	K	Oxidation (M)	0.10000000000.0	File24970 Spectrum4488 scans: 7899
25	sp|P54652|HSP72_HUMAN	Heat shock-related 70 kDa protein 2 OS=Homo sapiens OX=9606 GN=HSPA2 PE=1 SV=1	619	70263	28	17	7	5	14.9	5.56	7574	1	0	0	740.885	1479.75	2	1479.75	0.0079	1	67.39	2.5e-06	R	ARFEELNADLFR	G			File24970 Spectrum11420 scans: 15695
25	sp|P54652|HSP72_HUMAN	Heat shock-related 70 kDa protein 2 OS=Homo sapiens OX=9606 GN=HSPA2 PE=1 SV=1	619	70263	28	17	7	5	14.9	5.56	7575	1	0	0	494.259	1479.76	3	1479.75	0.0084	1	45.17	0.00042	R	ARFEELNADLFR	G			File24970 Spectrum11368 scans: 15635
25	sp|P54652|HSP72_HUMAN	Heat shock-related 70 kDa protein 2 OS=Homo sapiens OX=9606 GN=HSPA2 PE=1 SV=1	619	70263	28	17	7	5	14.9	5.56	7576	1	0	0	494.259	1479.76	3	1479.75	0.0085	1	53.62	6e-05	R	ARFEELNADLFR	G			File24970 Spectrum11499 scans: 15781
25	sp|P54652|HSP72_HUMAN	Heat shock-related 70 kDa protein 2 OS=Homo sapiens OX=9606 GN=HSPA2 PE=1 SV=1	619	70263	28	17	7	5	14.9	5.56	7642	1	0	0	496.574	1486.7	3	1486.69	0.0046	0	45.46	0.00029	R	TTPSYVAFTDTER	L			File24970 Spectrum8550 scans: 12552
25	sp|P54652|HSP72_HUMAN	Heat shock-related 70 kDa protein 2 OS=Homo sapiens OX=9606 GN=HSPA2 PE=1 SV=1	619	70263	28	17	7	5	14.9	5.56	7643	1	0	0	744.357	1486.7	2	1486.69	0.0059	0	62.65	5.6e-06	R	TTPSYVAFTDTER	L			File24970 Spectrum8687 scans: 12711
25	sp|P54652|HSP72_HUMAN	Heat shock-related 70 kDa protein 2 OS=Homo sapiens OX=9606 GN=HSPA2 PE=1 SV=1	619	70263	28	17	7	5	14.9	5.56	7644	1	0	0	744.357	1486.7	2	1486.69	0.0059	0	78.69	1.4e-07	R	TTPSYVAFTDTER	L			File24970 Spectrum8453 scans: 12447
25	sp|P54652|HSP72_HUMAN	Heat shock-related 70 kDa protein 2 OS=Homo sapiens OX=9606 GN=HSPA2 PE=1 SV=1	619	70263	28	17	7	5	14.9	5.56	7645	1	0	0	744.358	1486.7	2	1486.69	0.0066	0	62.24	6.3e-06	R	TTPSYVAFTDTER	L			File24970 Spectrum8574 scans: 12580
25	sp|P54652|HSP72_HUMAN	Heat shock-related 70 kDa protein 2 OS=Homo sapiens OX=9606 GN=HSPA2 PE=1 SV=1	619	70263	28	17	7	5	14.9	5.56	7646	1	0	0	744.358	1486.7	2	1486.69	0.0071	0	60.41	9.6e-06	R	TTPSYVAFTDTER	L			File24970 Spectrum7512 scans: 11403
25	sp|P54652|HSP72_HUMAN	Heat shock-related 70 kDa protein 2 OS=Homo sapiens OX=9606 GN=HSPA2 PE=1 SV=1	619	70263	28	17	7	5	14.9	5.56	7647	1	0	0	744.358	1486.7	2	1486.69	0.0073	0	79.13	1.3e-07	R	TTPSYVAFTDTER	L			File24970 Spectrum8821 scans: 12860
25	sp|P54652|HSP72_HUMAN	Heat shock-related 70 kDa protein 2 OS=Homo sapiens OX=9606 GN=HSPA2 PE=1 SV=1	619	70263	28	17	7	5	14.9	5.56	7648	1	0	0	744.358	1486.7	2	1486.69	0.008	0	31.19	0.0082	R	TTPSYVAFTDTER	L			File24970 Spectrum9058 scans: 13115
25	sp|P54652|HSP72_HUMAN	Heat shock-related 70 kDa protein 2 OS=Homo sapiens OX=9606 GN=HSPA2 PE=1 SV=1	619	70263	28	17	7	5	14.9	5.56	9164	1	0	0	830.463	1658.91	2	1658.89	0.023	0	45.85	0.00022	R	IINEPTAAAIAYGLDK	K			File24970 Spectrum11772 scans: 16070
25	sp|P54652|HSP72_HUMAN	Heat shock-related 70 kDa protein 2 OS=Homo sapiens OX=9606 GN=HSPA2 PE=1 SV=1	619	70263	28	17	7	5	14.9	5.56	9398	1	0	0	846.368	1690.72	2	1690.72	0.0033	0	42.09	0.00023	K	STAGDTHLGGEDFDNR	M			File24970 Spectrum3149 scans: 6180
25	sp|P54652|HSP72_HUMAN	Heat shock-related 70 kDa protein 2 OS=Homo sapiens OX=9606 GN=HSPA2 PE=1 SV=1	619	70263	28	17	7	5	14.9	5.56	9399	1	0	0	846.369	1690.72	2	1690.72	0.0058	0	71.14	3.2e-07	K	STAGDTHLGGEDFDNR	M			File24970 Spectrum3028 scans: 6040
25	sp|P54652|HSP72_HUMAN	Heat shock-related 70 kDa protein 2 OS=Homo sapiens OX=9606 GN=HSPA2 PE=1 SV=1	619	70263	28	17	7	5	14.9	5.56	9400	1	0	0	564.582	1690.73	3	1690.72	0.0072	0	33.36	0.002	K	STAGDTHLGGEDFDNR	M			File24970 Spectrum3123 scans: 6150
25	sp|P54652|HSP72_HUMAN	Heat shock-related 70 kDa protein 2 OS=Homo sapiens OX=9606 GN=HSPA2 PE=1 SV=1	619	70263	28	17	7	5	14.9	5.56	9401	1	0	0	564.583	1690.73	3	1690.72	0.0085	0	43.07	0.00022	K	STAGDTHLGGEDFDNR	M			File24970 Spectrum3008 scans: 6017
25	sp|P54652|HSP72_HUMAN	Heat shock-related 70 kDa protein 2 OS=Homo sapiens OX=9606 GN=HSPA2 PE=1 SV=1	619	70263	28	17	7	5	14.9	5.56	10312	4	1	1	910.458	1818.9	2	1818.9	-0.0031	1	0.08	15	K	NQVAMNPTNTIFDAKR	L			File24970 Spectrum11404 scans: 15676
25	sp|P54652|HSP72_HUMAN	Heat shock-related 70 kDa protein 2 OS=Homo sapiens OX=9606 GN=HSPA2 PE=1 SV=1	619	70263	28	17	7	5	14.9	5.56	10313	5	1	1	607.308	1818.9	3	1818.9	-0.002	1	0.22	14	K	NQVAMNPTNTIFDAKR	L			File24970 Spectrum9954 scans: 14095
25	sp|P54652|HSP72_HUMAN	Heat shock-related 70 kDa protein 2 OS=Homo sapiens OX=9606 GN=HSPA2 PE=1 SV=1	619	70263	28	17	7	5	14.9	5.56	10314	5	1	1	910.459	1818.9	2	1818.9	-0.001	1	0.8	12	K	NQVAMNPTNTIFDAKR	L			File24970 Spectrum9715 scans: 13836
25	sp|P54652|HSP72_HUMAN	Heat shock-related 70 kDa protein 2 OS=Homo sapiens OX=9606 GN=HSPA2 PE=1 SV=1	619	70263	28	17	7	5	14.9	5.56	10408	2	1	1	918.455	1834.9	2	1834.9	-0.0035	1	2.93	6.7	K	NQVAMNPTNTIFDAKR	L	Oxidation (M)	0.0000100000000000.0	File24970 Spectrum8573 scans: 12578
25	sp|P54652|HSP72_HUMAN	Heat shock-related 70 kDa protein 2 OS=Homo sapiens OX=9606 GN=HSPA2 PE=1 SV=1	619	70263	28	17	7	5	14.9	5.56	10409	5	1	1	918.455	1834.9	2	1834.9	-0.0034	1	1.32	9.8	K	NQVAMNPTNTIFDAKR	L	Oxidation (M)	0.0000100000000000.0	File24970 Spectrum8446 scans: 12439
25	sp|P54652|HSP72_HUMAN	Heat shock-related 70 kDa protein 2 OS=Homo sapiens OX=9606 GN=HSPA2 PE=1 SV=1	619	70263	28	17	7	5	14.9	5.56	10411	5	1	1	918.456	1834.9	2	1834.9	-0.0019	1	1.58	9.1	K	NQVAMNPTNTIFDAKR	L	Oxidation (M)	0.0000100000000000.0	File24970 Spectrum8163 scans: 12128
25	sp|P54652|HSP72_HUMAN	Heat shock-related 70 kDa protein 2 OS=Homo sapiens OX=9606 GN=HSPA2 PE=1 SV=1	619	70263	28	17	7	5	14.9	5.56	10412	8	1	1	918.456	1834.9	2	1834.9	-0.0016	1	0.18	13	K	NQVAMNPTNTIFDAKR	L	Oxidation (M)	0.0000100000000000.0	File24970 Spectrum9467 scans: 13558
25	sp|P54652|HSP72_HUMAN	Heat shock-related 70 kDa protein 2 OS=Homo sapiens OX=9606 GN=HSPA2 PE=1 SV=1	619	70263	28	17	7	5	14.9	5.56	10413	7	1	1	918.457	1834.9	2	1834.9	-0.0005	1	0.73	11	K	NQVAMNPTNTIFDAKR	L	Oxidation (M)	0.0000100000000000.0	File24970 Spectrum8696 scans: 12720
25	sp|P54652|HSP72_HUMAN	Heat shock-related 70 kDa protein 2 OS=Homo sapiens OX=9606 GN=HSPA2 PE=1 SV=1	619	70263	28	17	7	5	14.9	5.56	10414	6	1	1	918.458	1834.9	2	1834.9	0.002	1	2.11	8	K	NQVAMNPTNTIFDAKR	L	Oxidation (M)	0.0000100000000000.0	File24970 Spectrum8303 scans: 12283
25	sp|P54652|HSP72_HUMAN	Heat shock-related 70 kDa protein 2 OS=Homo sapiens OX=9606 GN=HSPA2 PE=1 SV=1	619	70263	28	17	7	5	14.9	5.56	10417	2	1	1	918.461	1834.91	2	1834.9	0.0081	1	0.64	11	K	NQVAMNPTNTIFDAKR	L	Oxidation (M)	0.0000100000000000.0	File24970 Spectrum9689 scans: 13807	emPAI	0.44
26	sp|P05783|K1C18_HUMAN	Keratin, type I cytoskeletal 18 OS=Homo sapiens OX=9606 GN=KRT18 PE=1 SV=2	600	48029	22	17	9	7	24	5.34	501	1	0	0	404.205	806.395	2	806.392	0.0033	0	57.63	2.9e-05	R	LAADDFR	V			File24970 Spectrum3116 scans: 6142
26	sp|P05783|K1C18_HUMAN	Keratin, type I cytoskeletal 18 OS=Homo sapiens OX=9606 GN=KRT18 PE=1 SV=2	600	48029	22	17	9	7	24	5.34	502	1	0	0	404.205	806.396	2	806.392	0.0036	0	32.93	0.0085	R	LAADDFR	V			File24970 Spectrum3230 scans: 6274
26	sp|P05783|K1C18_HUMAN	Keratin, type I cytoskeletal 18 OS=Homo sapiens OX=9606 GN=KRT18 PE=1 SV=2	600	48029	22	17	9	7	24	5.34	503	1	0	0	404.205	806.396	2	806.392	0.0037	0	58.18	2.5e-05	R	LAADDFR	V			File24970 Spectrum3462 scans: 6542
26	sp|P05783|K1C18_HUMAN	Keratin, type I cytoskeletal 18 OS=Homo sapiens OX=9606 GN=KRT18 PE=1 SV=2	600	48029	22	17	9	7	24	5.34	504	1	0	0	404.205	806.396	2	806.392	0.004	0	43.74	0.00071	R	LAADDFR	V			File24970 Spectrum3334 scans: 6400
26	sp|P05783|K1C18_HUMAN	Keratin, type I cytoskeletal 18 OS=Homo sapiens OX=9606 GN=KRT18 PE=1 SV=2	600	48029	22	17	9	7	24	5.34	752	1	1	1	419.229	836.443	2	836.439	0.0036	0	10.36	1.3	R	LASYLDR	V			File24970 Spectrum3273 scans: 6327
26	sp|P05783|K1C18_HUMAN	Keratin, type I cytoskeletal 18 OS=Homo sapiens OX=9606 GN=KRT18 PE=1 SV=2	600	48029	22	17	9	7	24	5.34	753	1	1	1	419.229	836.443	2	836.439	0.0041	0	43.86	0.00058	R	LASYLDR	V			File24970 Spectrum3393 scans: 6466
26	sp|P05783|K1C18_HUMAN	Keratin, type I cytoskeletal 18 OS=Homo sapiens OX=9606 GN=KRT18 PE=1 SV=2	600	48029	22	17	9	7	24	5.34	754	1	1	1	419.229	836.443	2	836.439	0.0041	0	11.88	0.91	R	LASYLDR	V			File24970 Spectrum3520 scans: 6606
26	sp|P05783|K1C18_HUMAN	Keratin, type I cytoskeletal 18 OS=Homo sapiens OX=9606 GN=KRT18 PE=1 SV=2	600	48029	22	17	9	7	24	5.34	1904	1	1	1	483.241	964.467	2	964.461	0.0055	0	35.14	0.0044	R	AQYDELAR	K			File24970 Spectrum2430 scans: 5358
26	sp|P05783|K1C18_HUMAN	Keratin, type I cytoskeletal 18 OS=Homo sapiens OX=9606 GN=KRT18 PE=1 SV=2	600	48029	22	17	9	7	24	5.34	2630	1	1	0	521.309	1040.6	2	1040.6	0.0052	0	41.25	0.00064	R	IVLQIDNAR	L			File24970 Spectrum6886 scans: 10719
26	sp|P05783|K1C18_HUMAN	Keratin, type I cytoskeletal 18 OS=Homo sapiens OX=9606 GN=KRT18 PE=1 SV=2	600	48029	22	17	9	7	24	5.34	2631	1	1	0	521.309	1040.6	2	1040.6	0.0062	0	33.49	0.0041	R	IVLQIDNAR	L			File24970 Spectrum6698 scans: 10511
26	sp|P05783|K1C18_HUMAN	Keratin, type I cytoskeletal 18 OS=Homo sapiens OX=9606 GN=KRT18 PE=1 SV=2	600	48029	22	17	9	7	24	5.34	4935	1	1	1	620.324	1238.63	2	1238.63	0.0016	1	15.96	0.37	R	VKYETELAMR	Q			File24970 Spectrum4500 scans: 7914
26	sp|P05783|K1C18_HUMAN	Keratin, type I cytoskeletal 18 OS=Homo sapiens OX=9606 GN=KRT18 PE=1 SV=2	600	48029	22	17	9	7	24	5.34	5283	1	1	1	423.219	1266.64	3	1266.63	0.0047	0	49.3	0.00016	R	QSVENDIHGLR	K			File24970 Spectrum3659 scans: 6769
26	sp|P05783|K1C18_HUMAN	Keratin, type I cytoskeletal 18 OS=Homo sapiens OX=9606 GN=KRT18 PE=1 SV=2	600	48029	22	17	9	7	24	5.34	5284	1	1	1	634.326	1266.64	2	1266.63	0.0053	0	72.83	7.3e-07	R	QSVENDIHGLR	K			File24970 Spectrum3720 scans: 6838
26	sp|P05783|K1C18_HUMAN	Keratin, type I cytoskeletal 18 OS=Homo sapiens OX=9606 GN=KRT18 PE=1 SV=2	600	48029	22	17	9	7	24	5.34	5894	2	1	1	660.337	1318.66	2	1318.66	-0.0045	0	5.42	5.1	R	AQIFANTVDNAR	I			File24970 Spectrum7832 scans: 11767
26	sp|P05783|K1C18_HUMAN	Keratin, type I cytoskeletal 18 OS=Homo sapiens OX=9606 GN=KRT18 PE=1 SV=2	600	48029	22	17	9	7	24	5.34	5896	1	1	1	660.343	1318.67	2	1318.66	0.0078	0	85.76	4.7e-08	R	AQIFANTVDNAR	I			File24970 Spectrum5528 scans: 9196
26	sp|P05783|K1C18_HUMAN	Keratin, type I cytoskeletal 18 OS=Homo sapiens OX=9606 GN=KRT18 PE=1 SV=2	600	48029	22	17	9	7	24	5.34	5897	1	1	1	660.343	1318.67	2	1318.66	0.0083	0	74.35	6.6e-07	R	AQIFANTVDNAR	I			File24970 Spectrum5652 scans: 9333
26	sp|P05783|K1C18_HUMAN	Keratin, type I cytoskeletal 18 OS=Homo sapiens OX=9606 GN=KRT18 PE=1 SV=2	600	48029	22	17	9	7	24	5.34	7843	1	1	1	753.881	1505.75	2	1505.74	0.0071	0	78.67	2.1e-07	R	TVQSLEIDLDSMR	N			File24970 Spectrum12106 scans: 16437
26	sp|P05783|K1C18_HUMAN	Keratin, type I cytoskeletal 18 OS=Homo sapiens OX=9606 GN=KRT18 PE=1 SV=2	600	48029	22	17	9	7	24	5.34	7844	1	1	1	753.882	1505.75	2	1505.74	0.0108	0	84.42	5.5e-08	R	TVQSLEIDLDSMR	N			File24970 Spectrum12232 scans: 16573
26	sp|P05783|K1C18_HUMAN	Keratin, type I cytoskeletal 18 OS=Homo sapiens OX=9606 GN=KRT18 PE=1 SV=2	600	48029	22	17	9	7	24	5.34	7984	1	1	1	508.255	1521.74	3	1521.73	0.0086	0	36.59	0.003	R	TVQSLEIDLDSMR	N	Oxidation (M)	0.0000000000010.0	File24970 Spectrum10358 scans: 14525
26	sp|P05783|K1C18_HUMAN	Keratin, type I cytoskeletal 18 OS=Homo sapiens OX=9606 GN=KRT18 PE=1 SV=2	600	48029	22	17	9	7	24	5.34	7985	1	1	1	761.879	1521.74	2	1521.73	0.009	0	63.71	5.7e-06	R	TVQSLEIDLDSMR	N	Oxidation (M)	0.0000000000010.0	File24970 Spectrum10317 scans: 14480
26	sp|P05783|K1C18_HUMAN	Keratin, type I cytoskeletal 18 OS=Homo sapiens OX=9606 GN=KRT18 PE=1 SV=2	600	48029	22	17	9	7	24	5.34	7986	1	1	1	761.879	1521.74	2	1521.73	0.0092	0	64.4	4.9e-06	R	TVQSLEIDLDSMR	N	Oxidation (M)	0.0000000000010.0	File24970 Spectrum10483 scans: 14656
26	sp|P05783|K1C18_HUMAN	Keratin, type I cytoskeletal 18 OS=Homo sapiens OX=9606 GN=KRT18 PE=1 SV=2	600	48029	22	17	9	7	24	5.34	12432	6	1	1	765.041	2292.1	3	2292.08	0.0172	0	1.12	8	R	GGMGSGGLATGIAGGLAGMGGIQNEK	E	2 Oxidation (M)	0.00100000000000000010000000.0	File24970 Spectrum11494 scans: 15775	emPAI	0.94
27	sp|Q6S8J3|POTEE_HUMAN	POTE ankyrin domain family member E OS=Homo sapiens OX=9606 GN=POTEE PE=2 SV=3	598	122882	29	21	7	4	7.1	5.83	986	1	1	0	430.263	858.512	2	858.5	0.0122	0	4.6	3.2	K	DLIVMLR	D			File24970 Spectrum6084 scans: 9816
27	sp|Q6S8J3|POTEE_HUMAN	POTE ankyrin domain family member E OS=Homo sapiens OX=9606 GN=POTEE PE=2 SV=3	598	122882	29	21	7	4	7.1	5.83	987	2	1	0	430.264	858.513	2	858.5	0.0132	0	4.91	3	K	DLIVMLR	D			File24970 Spectrum6206 scans: 9952
27	sp|Q6S8J3|POTEE_HUMAN	POTE ankyrin domain family member E OS=Homo sapiens OX=9606 GN=POTEE PE=2 SV=3	598	122882	29	21	7	4	7.1	5.83	1145	6	1	0	438.247	874.479	2	874.495	-0.0153	0	0.29	19	K	DLIVMLR	D	Oxidation (M)	0.0000100.0	File24970 Spectrum3575 scans: 6670
27	sp|Q6S8J3|POTEE_HUMAN	POTE ankyrin domain family member E OS=Homo sapiens OX=9606 GN=POTEE PE=2 SV=3	598	122882	29	21	7	4	7.1	5.83	1149	8	1	0	438.26	874.506	2	874.495	0.0115	0	1.22	8.4	K	DLIVMLR	D	Oxidation (M)	0.0000100.0	File24970 Spectrum3795 scans: 6923
27	sp|Q6S8J3|POTEE_HUMAN	POTE ankyrin domain family member E OS=Homo sapiens OX=9606 GN=POTEE PE=2 SV=3	598	122882	29	21	7	4	7.1	5.83	1990	1	0	0	488.729	975.444	2	975.441	0.0027	0	35.78	0.0029	K	AGFAGDDAPR	A			File24970 Spectrum1118 scans: 3834
27	sp|Q6S8J3|POTEE_HUMAN	POTE ankyrin domain family member E OS=Homo sapiens OX=9606 GN=POTEE PE=2 SV=3	598	122882	29	21	7	4	7.1	5.83	1991	1	0	0	488.729	975.444	2	975.441	0.0031	0	47.92	0.00018	K	AGFAGDDAPR	A			File24970 Spectrum1238 scans: 3967
27	sp|Q6S8J3|POTEE_HUMAN	POTE ankyrin domain family member E OS=Homo sapiens OX=9606 GN=POTEE PE=2 SV=3	598	122882	29	21	7	4	7.1	5.83	1992	1	0	0	488.73	975.445	2	975.441	0.004	0	46.32	0.00026	K	AGFAGDDAPR	A			File24970 Spectrum1364 scans: 4106
27	sp|Q6S8J3|POTEE_HUMAN	POTE ankyrin domain family member E OS=Homo sapiens OX=9606 GN=POTEE PE=2 SV=3	598	122882	29	21	7	4	7.1	5.83	3366	2	1	1	554.277	1106.54	2	1106.53	0.0121	0	5.18	5.5	K	MSQELEINK	D	Oxidation (M)	0.100000000.0	File24970 Spectrum1785 scans: 4574
27	sp|Q6S8J3|POTEE_HUMAN	POTE ankyrin domain family member E OS=Homo sapiens OX=9606 GN=POTEE PE=2 SV=3	598	122882	29	21	7	4	7.1	5.83	4241	1	1	0	592.766	1183.52	2	1183.52	-0.0032	0	5.11	1.8	K	MNSELSLSCK	K	Oxidation (M)	0.1000000000.0	File24970 Spectrum3638 scans: 6744
27	sp|Q6S8J3|POTEE_HUMAN	POTE ankyrin domain family member E OS=Homo sapiens OX=9606 GN=POTEE PE=2 SV=3	598	122882	29	21	7	4	7.1	5.83	4416	1	0	0	400.242	1197.7	3	1197.7	0.005	0	28.07	0.011	R	AVFPSIVGRPR	Q			File24970 Spectrum8608 scans: 12622
27	sp|Q6S8J3|POTEE_HUMAN	POTE ankyrin domain family member E OS=Homo sapiens OX=9606 GN=POTEE PE=2 SV=3	598	122882	29	21	7	4	7.1	5.83	4417	1	0	0	599.859	1197.7	2	1197.7	0.0052	0	52.78	3.8e-05	R	AVFPSIVGRPR	Q			File24970 Spectrum8618 scans: 12634
27	sp|Q6S8J3|POTEE_HUMAN	POTE ankyrin domain family member E OS=Homo sapiens OX=9606 GN=POTEE PE=2 SV=3	598	122882	29	21	7	4	7.1	5.83	4418	1	0	0	400.242	1197.7	3	1197.7	0.0054	0	24.89	0.024	R	AVFPSIVGRPR	Q			File24970 Spectrum9104 scans: 13165
27	sp|Q6S8J3|POTEE_HUMAN	POTE ankyrin domain family member E OS=Homo sapiens OX=9606 GN=POTEE PE=2 SV=3	598	122882	29	21	7	4	7.1	5.83	4419	1	0	0	400.242	1197.7	3	1197.7	0.0055	0	31.92	0.0047	R	AVFPSIVGRPR	Q			File24970 Spectrum8845 scans: 12886
27	sp|Q6S8J3|POTEE_HUMAN	POTE ankyrin domain family member E OS=Homo sapiens OX=9606 GN=POTEE PE=2 SV=3	598	122882	29	21	7	4	7.1	5.83	4420	1	0	0	400.242	1197.7	3	1197.7	0.006	0	34.77	0.0024	R	AVFPSIVGRPR	Q			File24970 Spectrum8724 scans: 12753
27	sp|Q6S8J3|POTEE_HUMAN	POTE ankyrin domain family member E OS=Homo sapiens OX=9606 GN=POTEE PE=2 SV=3	598	122882	29	21	7	4	7.1	5.83	4421	1	0	0	400.242	1197.7	3	1197.7	0.006	0	32.24	0.0043	R	AVFPSIVGRPR	Q			File24970 Spectrum8493 scans: 12491
27	sp|Q6S8J3|POTEE_HUMAN	POTE ankyrin domain family member E OS=Homo sapiens OX=9606 GN=POTEE PE=2 SV=3	598	122882	29	21	7	4	7.1	5.83	4422	1	0	0	599.86	1197.7	2	1197.7	0.0062	0	35.14	0.0022	R	AVFPSIVGRPR	Q			File24970 Spectrum8741 scans: 12772
27	sp|Q6S8J3|POTEE_HUMAN	POTE ankyrin domain family member E OS=Homo sapiens OX=9606 GN=POTEE PE=2 SV=3	598	122882	29	21	7	4	7.1	5.83	4423	1	0	0	400.242	1197.7	3	1197.7	0.0062	0	29.45	0.0082	R	AVFPSIVGRPR	Q			File24970 Spectrum8973 scans: 13022
27	sp|Q6S8J3|POTEE_HUMAN	POTE ankyrin domain family member E OS=Homo sapiens OX=9606 GN=POTEE PE=2 SV=3	598	122882	29	21	7	4	7.1	5.83	4424	1	0	0	599.86	1197.7	2	1197.7	0.0067	0	46.71	0.00015	R	AVFPSIVGRPR	Q			File24970 Spectrum8880 scans: 12923
27	sp|Q6S8J3|POTEE_HUMAN	POTE ankyrin domain family member E OS=Homo sapiens OX=9606 GN=POTEE PE=2 SV=3	598	122882	29	21	7	4	7.1	5.83	4425	1	0	0	599.86	1197.7	2	1197.7	0.0068	0	16.04	0.18	R	AVFPSIVGRPR	Q			File24970 Spectrum8507 scans: 12506
27	sp|Q6S8J3|POTEE_HUMAN	POTE ankyrin domain family member E OS=Homo sapiens OX=9606 GN=POTEE PE=2 SV=3	598	122882	29	21	7	4	7.1	5.83	4426	1	0	0	599.86	1197.71	2	1197.7	0.0073	0	24.49	0.026	R	AVFPSIVGRPR	Q			File24970 Spectrum9049 scans: 13105
27	sp|Q6S8J3|POTEE_HUMAN	POTE ankyrin domain family member E OS=Homo sapiens OX=9606 GN=POTEE PE=2 SV=3	598	122882	29	21	7	4	7.1	5.83	4427	1	0	0	400.243	1197.71	3	1197.7	0.0075	0	22.54	0.04	R	AVFPSIVGRPR	Q			File24970 Spectrum9647 scans: 13761
27	sp|Q6S8J3|POTEE_HUMAN	POTE ankyrin domain family member E OS=Homo sapiens OX=9606 GN=POTEE PE=2 SV=3	598	122882	29	21	7	4	7.1	5.83	4428	1	0	0	400.244	1197.71	3	1197.7	0.0107	0	31.52	0.004	R	AVFPSIVGRPR	Q			File24970 Spectrum7753 scans: 11677
27	sp|Q6S8J3|POTEE_HUMAN	POTE ankyrin domain family member E OS=Homo sapiens OX=9606 GN=POTEE PE=2 SV=3	598	122882	29	21	7	4	7.1	5.83	7923	1	0	0	758.858	1515.7	2	1515.7	0.0058	0	60.56	8.6e-06	K	QEYDESGPSIVHR	K			File24970 Spectrum2829 scans: 5812
27	sp|Q6S8J3|POTEE_HUMAN	POTE ankyrin domain family member E OS=Homo sapiens OX=9606 GN=POTEE PE=2 SV=3	598	122882	29	21	7	4	7.1	5.83	7924	1	0	0	506.241	1515.7	3	1515.7	0.0069	0	15.4	0.28	K	QEYDESGPSIVHR	K			File24970 Spectrum2882 scans: 5875
27	sp|Q6S8J3|POTEE_HUMAN	POTE ankyrin domain family member E OS=Homo sapiens OX=9606 GN=POTEE PE=2 SV=3	598	122882	29	21	7	4	7.1	5.83	7925	1	0	0	506.242	1515.7	3	1515.7	0.0085	0	75.26	3.1e-07	K	QEYDESGPSIVHR	K			File24970 Spectrum2767 scans: 5741
27	sp|Q6S8J3|POTEE_HUMAN	POTE ankyrin domain family member E OS=Homo sapiens OX=9606 GN=POTEE PE=2 SV=3	598	122882	29	21	7	4	7.1	5.83	10107	1	0	0	895.954	1789.89	2	1789.88	0.009	0	43.44	0.00066	K	SYELPDGQVITIGNER	F			File24970 Spectrum10813 scans: 15015
27	sp|Q6S8J3|POTEE_HUMAN	POTE ankyrin domain family member E OS=Homo sapiens OX=9606 GN=POTEE PE=2 SV=3	598	122882	29	21	7	4	7.1	5.83	10108	1	0	0	895.954	1789.89	2	1789.88	0.0096	0	84.77	4.9e-08	K	SYELPDGQVITIGNER	F			File24970 Spectrum10955 scans: 15169
27	sp|Q6S8J3|POTEE_HUMAN	POTE ankyrin domain family member E OS=Homo sapiens OX=9606 GN=POTEE PE=2 SV=3	598	122882	29	21	7	4	7.1	5.83	10109	1	0	0	895.955	1789.89	2	1789.88	0.0104	0	106.75	3.1e-10	K	SYELPDGQVITIGNER	F			File24970 Spectrum11870 scans: 16175
27	sp|Q6S8J3|POTEE_HUMAN	POTE ankyrin domain family member E OS=Homo sapiens OX=9606 GN=POTEE PE=2 SV=3	598	122882	29	21	7	4	7.1	5.83	10110	1	0	0	895.955	1789.9	2	1789.88	0.0107	0	98.54	2e-09	K	SYELPDGQVITIGNER	F			File24970 Spectrum11734 scans: 16030	emPAI	0.17
28	sp|Q7Z406|MYH14_HUMAN	Myosin-14 OS=Homo sapiens OX=9606 GN=MYH14 PE=1 SV=2	538	228701	37	14	30	12	18.5	5.52	141	3	1	1	365.728	729.442	2	729.45	-0.0074	1	8.36	2.6	K	SLNKLR	L			File24970 Spectrum8274 scans: 12252
28	sp|Q7Z406|MYH14_HUMAN	Myosin-14 OS=Homo sapiens OX=9606 GN=MYH14 PE=1 SV=2	538	228701	37	14	30	12	18.5	5.52	714	3	1	1	415.27	828.526	2	828.518	0.0082	1	1.24	2.1	R	TLAVAARK	K			File24970 Spectrum11971 scans: 16284
28	sp|Q7Z406|MYH14_HUMAN	Myosin-14 OS=Homo sapiens OX=9606 GN=MYH14 PE=1 SV=2	538	228701	37	14	30	12	18.5	5.52	960	1	1	1	428.768	855.522	2	855.518	0.0043	0	23.88	0.038	R	LVLDQLR	C			File24970 Spectrum8487 scans: 12485
28	sp|Q7Z406|MYH14_HUMAN	Myosin-14 OS=Homo sapiens OX=9606 GN=MYH14 PE=1 SV=2	538	228701	37	14	30	12	18.5	5.52	966	1	1	1	428.769	855.523	2	855.518	0.0054	0	20.67	0.08	R	LVLDQLR	C			File24970 Spectrum8355 scans: 12340
28	sp|Q7Z406|MYH14_HUMAN	Myosin-14 OS=Homo sapiens OX=9606 GN=MYH14 PE=1 SV=2	538	228701	37	14	30	12	18.5	5.52	974	5	1	1	429.255	856.496	2	856.488	0.0078	1	2.77	6.1	R	LNRALDR	S			File24970 Spectrum1751 scans: 4537
28	sp|Q7Z406|MYH14_HUMAN	Myosin-14 OS=Homo sapiens OX=9606 GN=MYH14 PE=1 SV=2	538	228701	37	14	30	12	18.5	5.52	1242	1	1	1	443.75	885.485	2	885.492	-0.0075	0	5.8	4.7	K	GLEAEVLR	L			File24970 Spectrum11005 scans: 15225
28	sp|Q7Z406|MYH14_HUMAN	Myosin-14 OS=Homo sapiens OX=9606 GN=MYH14 PE=1 SV=2	538	228701	37	14	30	12	18.5	5.52	2373	7	1	1	509.761	1017.51	2	1017.49	0.0164	0	3.75	8.9	R	AMEAEAAGLR	E			File24970 Spectrum3281 scans: 6337
28	sp|Q7Z406|MYH14_HUMAN	Myosin-14 OS=Homo sapiens OX=9606 GN=MYH14 PE=1 SV=2	538	228701	37	14	30	12	18.5	5.52	3153	4	1	1	543.778	1085.54	2	1085.55	-0.0049	0	0.08	15	R	VAEQAANDLR	A			File24970 Spectrum5994 scans: 9715
28	sp|Q7Z406|MYH14_HUMAN	Myosin-14 OS=Homo sapiens OX=9606 GN=MYH14 PE=1 SV=2	538	228701	37	14	30	12	18.5	5.52	3154	7	1	1	543.778	1085.54	2	1085.55	-0.0049	0	0.43	14	R	VAEQAANDLR	A			File24970 Spectrum5932 scans: 9647
28	sp|Q7Z406|MYH14_HUMAN	Myosin-14 OS=Homo sapiens OX=9606 GN=MYH14 PE=1 SV=2	538	228701	37	14	30	12	18.5	5.52	3155	1	1	1	543.78	1085.55	2	1085.55	-0.0011	0	35.01	0.0049	R	VAEQAANDLR	A			File24970 Spectrum728 scans: 3387
28	sp|Q7Z406|MYH14_HUMAN	Myosin-14 OS=Homo sapiens OX=9606 GN=MYH14 PE=1 SV=2	538	228701	37	14	30	12	18.5	5.52	3587	1	1	1	564.34	1126.67	2	1126.67	-0.0058	1	5.74	2.4	R	LKGLEAEVLR	L			File24970 Spectrum8621 scans: 12638
28	sp|Q7Z406|MYH14_HUMAN	Myosin-14 OS=Homo sapiens OX=9606 GN=MYH14 PE=1 SV=2	538	228701	37	14	30	12	18.5	5.52	3619	1	1	1	566.288	1130.56	2	1130.56	0.0046	0	44.88	0.00054	R	LQEELAASDR	A			File24970 Spectrum1723 scans: 4507
28	sp|Q7Z406|MYH14_HUMAN	Myosin-14 OS=Homo sapiens OX=9606 GN=MYH14 PE=1 SV=2	538	228701	37	14	30	12	18.5	5.52	3780	1	1	1	572.791	1143.57	2	1143.56	0.0051	1	8.68	2.3	R	LGEEDAGARAR	H			File24970 Spectrum4850 scans: 8382
28	sp|Q7Z406|MYH14_HUMAN	Myosin-14 OS=Homo sapiens OX=9606 GN=MYH14 PE=1 SV=2	538	228701	37	14	30	12	18.5	5.52	3781	5	1	1	572.792	1143.57	2	1143.56	0.0054	1	1.86	11	R	LGEEDAGARAR	H			File24970 Spectrum4943 scans: 8505
28	sp|Q7Z406|MYH14_HUMAN	Myosin-14 OS=Homo sapiens OX=9606 GN=MYH14 PE=1 SV=2	538	228701	37	14	30	12	18.5	5.52	3797	2	1	1	573.267	1144.52	2	1144.54	-0.017	0	2.74	3.7	R	EQLEEEAAAR	E			File24970 Spectrum1511 scans: 4276
28	sp|Q7Z406|MYH14_HUMAN	Myosin-14 OS=Homo sapiens OX=9606 GN=MYH14 PE=1 SV=2	538	228701	37	14	30	12	18.5	5.52	4816	1	1	1	615.343	1228.67	2	1228.67	0.0046	0	68.41	2.1e-06	R	LALEAEVSELR	A			File24970 Spectrum11139 scans: 15382
28	sp|Q7Z406|MYH14_HUMAN	Myosin-14 OS=Homo sapiens OX=9606 GN=MYH14 PE=1 SV=2	538	228701	37	14	30	12	18.5	5.52	5233	2	1	1	632.328	1262.64	2	1262.65	-0.0058	1	12.38	1	-	MAAVTMSVPGRK	A	Oxidation (M)	0.100000000000.0	File24970 Spectrum1678 scans: 4458
28	sp|Q7Z406|MYH14_HUMAN	Myosin-14 OS=Homo sapiens OX=9606 GN=MYH14 PE=1 SV=2	538	228701	37	14	30	12	18.5	5.52	6257	2	0	1	679.365	1356.71	2	1356.7	0.0152	1	10.79	1.4	R	AEDEGGARAQLLK	S			File24970 Spectrum6369 scans: 10138
28	sp|Q7Z406|MYH14_HUMAN	Myosin-14 OS=Homo sapiens OX=9606 GN=MYH14 PE=1 SV=2	538	228701	37	14	30	12	18.5	5.52	6272	3	1	1	679.858	1357.7	2	1357.69	0.0057	1	8.04	2.6	R	LQEELAASDRAR	R			File24970 Spectrum7161 scans: 11017
28	sp|Q7Z406|MYH14_HUMAN	Myosin-14 OS=Homo sapiens OX=9606 GN=MYH14 PE=1 SV=2	538	228701	37	14	30	12	18.5	5.52	6277	9	1	1	453.575	1357.7	3	1357.72	-0.0171	1	1.75	11	R	EAEALTQRLAEK	T			File24970 Spectrum3376 scans: 6448
28	sp|Q7Z406|MYH14_HUMAN	Myosin-14 OS=Homo sapiens OX=9606 GN=MYH14 PE=1 SV=2	538	228701	37	14	30	12	18.5	5.52	7472	1	1	1	490.282	1467.83	3	1467.82	0.0095	1	47.86	9e-05	R	RLELQLQEVQGR	A			File24970 Spectrum8365 scans: 12351
28	sp|Q7Z406|MYH14_HUMAN	Myosin-14 OS=Homo sapiens OX=9606 GN=MYH14 PE=1 SV=2	538	228701	37	14	30	12	18.5	5.52	7821	5	1	1	752.882	1503.75	2	1503.74	0.0144	1	0.71	14	K	AQMASAGQGKEEAVK	Q			File24970 Spectrum10246 scans: 14405
28	sp|Q7Z406|MYH14_HUMAN	Myosin-14 OS=Homo sapiens OX=9606 GN=MYH14 PE=1 SV=2	538	228701	37	14	30	12	18.5	5.52	7822	8	1	1	752.883	1503.75	2	1503.74	0.0157	1	1.85	11	K	AQMASAGQGKEEAVK	Q			File24970 Spectrum10384 scans: 14553
28	sp|Q7Z406|MYH14_HUMAN	Myosin-14 OS=Homo sapiens OX=9606 GN=MYH14 PE=1 SV=2	538	228701	37	14	30	12	18.5	5.52	8729	1	1	1	805.359	1608.7	2	1608.69	0.0089	0	57.23	1e-05	R	ELEDVTESAESMNR	E			File24970 Spectrum6157 scans: 9895
28	sp|Q7Z406|MYH14_HUMAN	Myosin-14 OS=Homo sapiens OX=9606 GN=MYH14 PE=1 SV=2	538	228701	37	14	30	12	18.5	5.52	9673	1	1	1	865.918	1729.82	2	1729.81	0.0087	1	29.37	0.013	R	ALEEEQEAREELER	Q			File24970 Spectrum6103 scans: 9837
28	sp|Q7Z406|MYH14_HUMAN	Myosin-14 OS=Homo sapiens OX=9606 GN=MYH14 PE=1 SV=2	538	228701	37	14	30	12	18.5	5.52	9674	1	1	1	577.614	1729.82	3	1729.81	0.0093	1	40	0.0012	R	ALEEEQEAREELER	Q			File24970 Spectrum6088 scans: 9820
28	sp|Q7Z406|MYH14_HUMAN	Myosin-14 OS=Homo sapiens OX=9606 GN=MYH14 PE=1 SV=2	538	228701	37	14	30	12	18.5	5.52	9741	1	1	1	871.456	1740.9	2	1740.88	0.0213	0	10.99	0.88	K	QLPIYTEAIVEMYR	G	Oxidation (M)	0.00000000000100.0	File24970 Spectrum9264 scans: 13340
28	sp|Q7Z406|MYH14_HUMAN	Myosin-14 OS=Homo sapiens OX=9606 GN=MYH14 PE=1 SV=2	538	228701	37	14	30	12	18.5	5.52	9758	1	1	1	582.276	1743.81	3	1743.8	0.0028	1	31.77	0.0054	R	RQEEEAGALEAGEEAR	R			File24970 Spectrum2166 scans: 5049
28	sp|Q7Z406|MYH14_HUMAN	Myosin-14 OS=Homo sapiens OX=9606 GN=MYH14 PE=1 SV=2	538	228701	37	14	30	12	18.5	5.52	9793	1	1	1	875.455	1748.9	2	1748.88	0.0152	0	66.35	3.4e-06	R	HGQALGELAEQLEQAR	R			File24970 Spectrum11524 scans: 15807
28	sp|Q7Z406|MYH14_HUMAN	Myosin-14 OS=Homo sapiens OX=9606 GN=MYH14 PE=1 SV=2	538	228701	37	14	30	12	18.5	5.52	10193	3	1	1	601.639	1801.89	3	1801.89	0.0022	1	0.16	12	R	AELSSLQTARQEGEQR	R			File24970 Spectrum11064 scans: 15293
28	sp|Q7Z406|MYH14_HUMAN	Myosin-14 OS=Homo sapiens OX=9606 GN=MYH14 PE=1 SV=2	538	228701	37	14	30	12	18.5	5.52	10596	1	1	1	930.44	1858.87	2	1858.85	0.0119	0	97.52	2e-09	R	EAQAALAEAQEDLESER	V			File24970 Spectrum10504 scans: 14678
28	sp|Q7Z406|MYH14_HUMAN	Myosin-14 OS=Homo sapiens OX=9606 GN=MYH14 PE=1 SV=2	538	228701	37	14	30	12	18.5	5.52	10770	6	1	1	632.333	1893.98	3	1894.01	-0.0314	0	3.46	4.6	R	LVWVPSELHGFEAAALR	D			File24970 Spectrum6569 scans: 10370
28	sp|Q7Z406|MYH14_HUMAN	Myosin-14 OS=Homo sapiens OX=9606 GN=MYH14 PE=1 SV=2	538	228701	37	14	30	12	18.5	5.52	10810	1	1	1	635.63	1903.87	3	1903.84	0.0289	1	2.78	4.8	R	DEGEEEAEVELAESGRR	L			File24970 Spectrum3182 scans: 6217
28	sp|Q7Z406|MYH14_HUMAN	Myosin-14 OS=Homo sapiens OX=9606 GN=MYH14 PE=1 SV=2	538	228701	37	14	30	12	18.5	5.52	11069	1	1	1	978.466	1954.92	2	1954.91	0.0034	0	147.58	1.6e-14	R	GPSAGGGPGSGTSPQVEWTAR	R			File24970 Spectrum6360 scans: 10127
28	sp|Q7Z406|MYH14_HUMAN	Myosin-14 OS=Homo sapiens OX=9606 GN=MYH14 PE=1 SV=2	538	228701	37	14	30	12	18.5	5.52	12426	1	1	1	764.034	2289.08	3	2289.07	0.0141	1	70.14	9.2e-07	R	RLDGESSELQEQMVEQQQR	A			File24970 Spectrum6514 scans: 10310
28	sp|Q7Z406|MYH14_HUMAN	Myosin-14 OS=Homo sapiens OX=9606 GN=MYH14 PE=1 SV=2	538	228701	37	14	30	12	18.5	5.52	12488	1	1	1	769.365	2305.07	3	2305.06	0.0116	1	67.69	1.4e-06	R	RLDGESSELQEQMVEQQQR	A	Oxidation (M)	0.0000000000001000000.0	File24970 Spectrum3234 scans: 6278
28	sp|Q7Z406|MYH14_HUMAN	Myosin-14 OS=Homo sapiens OX=9606 GN=MYH14 PE=1 SV=2	538	228701	37	14	30	12	18.5	5.52	12858	9	1	1	835.75	2504.23	3	2504.24	-0.0155	1	2.05	6.1	K	MTIAALESKLAQAEEQLEQETR	E	Oxidation (M)	0.1000000000000000000000.0	File24970 Spectrum10758 scans: 14955	emPAI	0.22
29	sp|O75643|U520_HUMAN	U5 small nuclear ribonucleoprotein 200 kDa helicase OS=Homo sapiens OX=9606 GN=SNRNP200 PE=1 SV=2	533	246006	22	10	14	7	7.1	5.73	519	1	1	1	405.202	808.39	2	808.387	0.0032	0	6.11	2.8	K	NFPFER	L			File24970 Spectrum8388 scans: 12376
29	sp|O75643|U520_HUMAN	U5 small nuclear ribonucleoprotein 200 kDa helicase OS=Homo sapiens OX=9606 GN=SNRNP200 PE=1 SV=2	533	246006	22	10	14	7	7.1	5.73	520	1	1	1	405.202	808.39	2	808.387	0.0034	0	3.74	4.8	K	NFPFER	L			File24970 Spectrum8245 scans: 12221
29	sp|O75643|U520_HUMAN	U5 small nuclear ribonucleoprotein 200 kDa helicase OS=Homo sapiens OX=9606 GN=SNRNP200 PE=1 SV=2	533	246006	22	10	14	7	7.1	5.73	998	3	1	1	430.755	859.495	2	859.487	0.0077	1	7.51	2.2	R	SLIDRTR	R			File24970 Spectrum8969 scans: 13017
29	sp|O75643|U520_HUMAN	U5 small nuclear ribonucleoprotein 200 kDa helicase OS=Homo sapiens OX=9606 GN=SNRNP200 PE=1 SV=2	533	246006	22	10	14	7	7.1	5.73	1189	1	1	1	440.75	879.486	2	879.481	0.0045	0	36.62	0.0022	R	TYTQLVR	L			File24970 Spectrum2970 scans: 5972
29	sp|O75643|U520_HUMAN	U5 small nuclear ribonucleoprotein 200 kDa helicase OS=Homo sapiens OX=9606 GN=SNRNP200 PE=1 SV=2	533	246006	22	10	14	7	7.1	5.73	2399	8	1	1	510.752	1019.49	2	1019.51	-0.017	0	1.05	15	R	MLLQSSEGR	C			File24970 Spectrum7476 scans: 11364
29	sp|O75643|U520_HUMAN	U5 small nuclear ribonucleoprotein 200 kDa helicase OS=Homo sapiens OX=9606 GN=SNRNP200 PE=1 SV=2	533	246006	22	10	14	7	7.1	5.73	2401	2	1	1	510.763	1019.51	2	1019.51	0.0047	0	11.28	1.4	R	MLLQSSEGR	C			File24970 Spectrum2659 scans: 5621
29	sp|O75643|U520_HUMAN	U5 small nuclear ribonucleoprotein 200 kDa helicase OS=Homo sapiens OX=9606 GN=SNRNP200 PE=1 SV=2	533	246006	22	10	14	7	7.1	5.73	2402	1	1	1	510.763	1019.51	2	1019.51	0.0052	0	32.71	0.011	R	MLLQSSEGR	C			File24970 Spectrum2782 scans: 5758
29	sp|O75643|U520_HUMAN	U5 small nuclear ribonucleoprotein 200 kDa helicase OS=Homo sapiens OX=9606 GN=SNRNP200 PE=1 SV=2	533	246006	22	10	14	7	7.1	5.73	3011	1	1	1	537.822	1073.63	2	1073.62	0.0056	0	37.19	0.0014	R	AIFEIVLNR	G			File24970 Spectrum12691 scans: 17061
29	sp|O75643|U520_HUMAN	U5 small nuclear ribonucleoprotein 200 kDa helicase OS=Homo sapiens OX=9606 GN=SNRNP200 PE=1 SV=2	533	246006	22	10	14	7	7.1	5.73	3931	3	0	1	579.351	1156.69	2	1156.67	0.0177	1	4.04	2.3	K	KADEVLEILK	T			File24970 Spectrum11282 scans: 15540
29	sp|O75643|U520_HUMAN	U5 small nuclear ribonucleoprotein 200 kDa helicase OS=Homo sapiens OX=9606 GN=SNRNP200 PE=1 SV=2	533	246006	22	10	14	7	7.1	5.73	4023	1	1	1	582.3	1162.59	2	1162.58	0.0087	0	38.78	0.0022	R	DIDAFWLQR	Q			File24970 Spectrum13190 scans: 17592
29	sp|O75643|U520_HUMAN	U5 small nuclear ribonucleoprotein 200 kDa helicase OS=Homo sapiens OX=9606 GN=SNRNP200 PE=1 SV=2	533	246006	22	10	14	7	7.1	5.73	4697	4	1	1	407.886	1220.64	3	1220.62	0.0207	0	4.06	6.4	K	TGNFQVTELGR	I			File24970 Spectrum6229 scans: 9978
29	sp|O75643|U520_HUMAN	U5 small nuclear ribonucleoprotein 200 kDa helicase OS=Homo sapiens OX=9606 GN=SNRNP200 PE=1 SV=2	533	246006	22	10	14	7	7.1	5.73	4880	1	1	1	617.793	1233.57	2	1233.57	0.0057	0	19.28	0.14	R	NIEMTQEDVR	L			File24970 Spectrum3258 scans: 6309
29	sp|O75643|U520_HUMAN	U5 small nuclear ribonucleoprotein 200 kDa helicase OS=Homo sapiens OX=9606 GN=SNRNP200 PE=1 SV=2	533	246006	22	10	14	7	7.1	5.73	5081	1	1	1	625.789	1249.56	2	1249.56	0.0037	0	59.39	1.3e-05	R	NIEMTQEDVR	L	Oxidation (M)	0.0001000000.0	File24970 Spectrum721 scans: 3378
29	sp|O75643|U520_HUMAN	U5 small nuclear ribonucleoprotein 200 kDa helicase OS=Homo sapiens OX=9606 GN=SNRNP200 PE=1 SV=2	533	246006	22	10	14	7	7.1	5.73	5082	1	1	1	625.789	1249.56	2	1249.56	0.0037	0	53.24	5.2e-05	R	NIEMTQEDVR	L	Oxidation (M)	0.0001000000.0	File24970 Spectrum825 scans: 3499
29	sp|O75643|U520_HUMAN	U5 small nuclear ribonucleoprotein 200 kDa helicase OS=Homo sapiens OX=9606 GN=SNRNP200 PE=1 SV=2	533	246006	22	10	14	7	7.1	5.73	7711	5	1	1	746.909	1491.8	2	1491.79	0.0078	1	0.76	11	K	QLPHFTSEHIKR	C			File24970 Spectrum523 scans: 3135
29	sp|O75643|U520_HUMAN	U5 small nuclear ribonucleoprotein 200 kDa helicase OS=Homo sapiens OX=9606 GN=SNRNP200 PE=1 SV=2	533	246006	22	10	14	7	7.1	5.73	9076	6	1	1	824.432	1646.85	2	1646.85	-0.0035	1	3.67	6.5	R	DIDAFWLQRQLSR	F			File24970 Spectrum10197 scans: 14353
29	sp|O75643|U520_HUMAN	U5 small nuclear ribonucleoprotein 200 kDa helicase OS=Homo sapiens OX=9606 GN=SNRNP200 PE=1 SV=2	533	246006	22	10	14	7	7.1	5.73	9077	7	1	1	824.433	1646.85	2	1646.85	-0.0016	1	2.59	8.2	R	DIDAFWLQRQLSR	F			File24970 Spectrum10052 scans: 14199
29	sp|O75643|U520_HUMAN	U5 small nuclear ribonucleoprotein 200 kDa helicase OS=Homo sapiens OX=9606 GN=SNRNP200 PE=1 SV=2	533	246006	22	10	14	7	7.1	5.73	9643	1	1	1	864.473	1726.93	2	1726.92	0.0105	0	114.25	3.4e-11	R	NALLQLTDSQIADVAR	F			File24970 Spectrum12773 scans: 17149
29	sp|O75643|U520_HUMAN	U5 small nuclear ribonucleoprotein 200 kDa helicase OS=Homo sapiens OX=9606 GN=SNRNP200 PE=1 SV=2	533	246006	22	10	14	7	7.1	5.73	12054	1	1	1	1089.49	2176.96	2	2176.96	0.003	0	108.01	9.6e-11	R	MDTDLETMDLDQGGEALAPR	Q			File24970 Spectrum11413 scans: 15686
29	sp|O75643|U520_HUMAN	U5 small nuclear ribonucleoprotein 200 kDa helicase OS=Homo sapiens OX=9606 GN=SNRNP200 PE=1 SV=2	533	246006	22	10	14	7	7.1	5.73	12103	1	1	1	1097.49	2192.97	2	2192.96	0.0101	0	124.74	2e-12	R	MDTDLETMDLDQGGEALAPR	Q	Oxidation (M)	0.10000000000000000000.0	File24970 Spectrum10872 scans: 15079
29	sp|O75643|U520_HUMAN	U5 small nuclear ribonucleoprotein 200 kDa helicase OS=Homo sapiens OX=9606 GN=SNRNP200 PE=1 SV=2	533	246006	22	10	14	7	7.1	5.73	12104	1	1	1	1097.49	2192.97	2	2192.96	0.0135	0	116.67	1.4e-11	R	MDTDLETMDLDQGGEALAPR	Q	Oxidation (M)	0.00000001000000000000.0	File24970 Spectrum10191 scans: 14346
29	sp|O75643|U520_HUMAN	U5 small nuclear ribonucleoprotein 200 kDa helicase OS=Homo sapiens OX=9606 GN=SNRNP200 PE=1 SV=2	533	246006	22	10	14	7	7.1	5.73	12852	7	1	1	626.072	2500.26	4	2500.3	-0.035	1	0.33	8.9	K	MKGYTLLSEGIDEMVGIIYKPK	T	Oxidation (M)	0.0000000000000100000000.0	File24970 Spectrum10043 scans: 14189	emPAI	0.13
30	sp|P25705|ATPA_HUMAN	ATP synthase subunit alpha, mitochondrial OS=Homo sapiens OX=9606 GN=ATP5F1A PE=1 SV=1	489	59828	25	15	8	7	16.3	9.16	585	2	1	1	408.236	814.457	2	814.455	0.0017	0	17.27	0.47	R	ELIIGDR	Q			File24970 Spectrum4136 scans: 7419
30	sp|P25705|ATPA_HUMAN	ATP synthase subunit alpha, mitochondrial OS=Homo sapiens OX=9606 GN=ATP5F1A PE=1 SV=1	489	59828	25	15	8	7	16.3	9.16	586	2	1	1	408.236	814.457	2	814.455	0.002	0	25.71	0.067	R	ELIIGDR	Q			File24970 Spectrum4063 scans: 7311
30	sp|P25705|ATPA_HUMAN	ATP synthase subunit alpha, mitochondrial OS=Homo sapiens OX=9606 GN=ATP5F1A PE=1 SV=1	489	59828	25	15	8	7	16.3	9.16	587	1	1	1	408.236	814.457	2	814.455	0.0022	0	15.67	0.68	R	ELIIGDR	Q			File24970 Spectrum4003 scans: 7212
30	sp|P25705|ATPA_HUMAN	ATP synthase subunit alpha, mitochondrial OS=Homo sapiens OX=9606 GN=ATP5F1A PE=1 SV=1	489	59828	25	15	8	7	16.3	9.16	588	2	1	1	408.236	814.457	2	814.455	0.0025	0	17.88	0.34	R	ELIIGDR	Q			File24970 Spectrum4209 scans: 7526
30	sp|P25705|ATPA_HUMAN	ATP synthase subunit alpha, mitochondrial OS=Homo sapiens OX=9606 GN=ATP5F1A PE=1 SV=1	489	59828	25	15	8	7	16.3	9.16	589	1	1	1	408.236	814.457	2	814.455	0.0027	0	27.14	0.04	R	ELIIGDR	Q			File24970 Spectrum4297 scans: 7648
30	sp|P25705|ATPA_HUMAN	ATP synthase subunit alpha, mitochondrial OS=Homo sapiens OX=9606 GN=ATP5F1A PE=1 SV=1	489	59828	25	15	8	7	16.3	9.16	999	1	1	1	430.757	859.5	2	859.495	0.0046	0	41.45	0.00095	R	QMSLLLR	R			File24970 Spectrum9956 scans: 14097
30	sp|P25705|ATPA_HUMAN	ATP synthase subunit alpha, mitochondrial OS=Homo sapiens OX=9606 GN=ATP5F1A PE=1 SV=1	489	59828	25	15	8	7	16.3	9.16	1000	1	1	1	430.757	859.5	2	859.495	0.0048	0	44.43	0.00051	R	QMSLLLR	R			File24970 Spectrum10111 scans: 14260
30	sp|P25705|ATPA_HUMAN	ATP synthase subunit alpha, mitochondrial OS=Homo sapiens OX=9606 GN=ATP5F1A PE=1 SV=1	489	59828	25	15	8	7	16.3	9.16	1156	1	1	1	438.751	875.487	2	875.49	-0.003	0	12.8	0.84	R	QMSLLLR	R	Oxidation (M)	0.0100000.0	File24970 Spectrum4962 scans: 8532
30	sp|P25705|ATPA_HUMAN	ATP synthase subunit alpha, mitochondrial OS=Homo sapiens OX=9606 GN=ATP5F1A PE=1 SV=1	489	59828	25	15	8	7	16.3	9.16	1160	1	1	1	438.754	875.494	2	875.49	0.0039	0	18.71	0.17	R	QMSLLLR	R	Oxidation (M)	0.0100000.0	File24970 Spectrum5714 scans: 9402
30	sp|P25705|ATPA_HUMAN	ATP synthase subunit alpha, mitochondrial OS=Homo sapiens OX=9606 GN=ATP5F1A PE=1 SV=1	489	59828	25	15	8	7	16.3	9.16	1161	5	1	1	438.755	875.495	2	875.49	0.0055	0	4.48	5.2	R	QMSLLLR	R	Oxidation (M)	0.0100000.0	File24970 Spectrum5493 scans: 9155
30	sp|P25705|ATPA_HUMAN	ATP synthase subunit alpha, mitochondrial OS=Homo sapiens OX=9606 GN=ATP5F1A PE=1 SV=1	489	59828	25	15	8	7	16.3	9.16	2211	1	1	1	500.795	999.575	2	999.571	0.0041	0	35.64	0.0037	R	VLSIGDGIAR	V			File24970 Spectrum7765 scans: 11692
30	sp|P25705|ATPA_HUMAN	ATP synthase subunit alpha, mitochondrial OS=Homo sapiens OX=9606 GN=ATP5F1A PE=1 SV=1	489	59828	25	15	8	7	16.3	9.16	2212	1	1	1	500.795	999.576	2	999.571	0.0049	0	19.25	0.16	R	VLSIGDGIAR	V			File24970 Spectrum7634 scans: 11549
30	sp|P25705|ATPA_HUMAN	ATP synthase subunit alpha, mitochondrial OS=Homo sapiens OX=9606 GN=ATP5F1A PE=1 SV=1	489	59828	25	15	8	7	16.3	9.16	2213	1	1	1	500.795	999.576	2	999.571	0.005	0	30.51	0.012	R	VLSIGDGIAR	V			File24970 Spectrum7895 scans: 11835
30	sp|P25705|ATPA_HUMAN	ATP synthase subunit alpha, mitochondrial OS=Homo sapiens OX=9606 GN=ATP5F1A PE=1 SV=1	489	59828	25	15	8	7	16.3	9.16	2215	1	1	1	500.796	999.577	2	999.571	0.0061	0	35.48	0.0045	R	VLSIGDGIAR	V			File24970 Spectrum6854 scans: 10685
30	sp|P25705|ATPA_HUMAN	ATP synthase subunit alpha, mitochondrial OS=Homo sapiens OX=9606 GN=ATP5F1A PE=1 SV=1	489	59828	25	15	8	7	16.3	9.16	2403	6	1	1	510.766	1019.52	2	1019.51	0.011	1	1.14	14	K	RLTDADAMK	Y			File24970 Spectrum653 scans: 3296
30	sp|P25705|ATPA_HUMAN	ATP synthase subunit alpha, mitochondrial OS=Homo sapiens OX=9606 GN=ATP5F1A PE=1 SV=1	489	59828	25	15	8	7	16.3	9.16	6976	1	1	1	712.331	1422.65	2	1422.67	-0.0179	0	3.46	3.9	K	TGTAEMSSILEER	I			File24970 Spectrum11886 scans: 16193
30	sp|P25705|ATPA_HUMAN	ATP synthase subunit alpha, mitochondrial OS=Homo sapiens OX=9606 GN=ATP5F1A PE=1 SV=1	489	59828	25	15	8	7	16.3	9.16	6995	1	1	1	712.347	1422.68	2	1422.67	0.0144	0	79.56	1.4e-07	K	TGTAEMSSILEER	I			File24970 Spectrum10060 scans: 14207
30	sp|P25705|ATPA_HUMAN	ATP synthase subunit alpha, mitochondrial OS=Homo sapiens OX=9606 GN=ATP5F1A PE=1 SV=1	489	59828	25	15	8	7	16.3	9.16	8234	1	1	1	777.377	1552.74	2	1552.73	0.0077	0	46.99	0.00025	R	EAYPGDVFYLHSR	L			File24970 Spectrum10620 scans: 14803
30	sp|P25705|ATPA_HUMAN	ATP synthase subunit alpha, mitochondrial OS=Homo sapiens OX=9606 GN=ATP5F1A PE=1 SV=1	489	59828	25	15	8	7	16.3	9.16	8235	1	1	1	518.587	1552.74	3	1552.73	0.0097	0	40.87	0.0011	R	EAYPGDVFYLHSR	L			File24970 Spectrum10558 scans: 14736
30	sp|P25705|ATPA_HUMAN	ATP synthase subunit alpha, mitochondrial OS=Homo sapiens OX=9606 GN=ATP5F1A PE=1 SV=1	489	59828	25	15	8	7	16.3	9.16	8418	1	1	1	788.395	1574.78	2	1574.78	-0.0035	0	27.14	0.029	R	ILGADTSVDLEETGR	V			File24970 Spectrum9361 scans: 13444
30	sp|P25705|ATPA_HUMAN	ATP synthase subunit alpha, mitochondrial OS=Homo sapiens OX=9606 GN=ATP5F1A PE=1 SV=1	489	59828	25	15	8	7	16.3	9.16	8419	1	1	1	788.4	1574.79	2	1574.78	0.0076	0	97.9	2.7e-09	R	ILGADTSVDLEETGR	V			File24970 Spectrum9066 scans: 13124
30	sp|P25705|ATPA_HUMAN	ATP synthase subunit alpha, mitochondrial OS=Homo sapiens OX=9606 GN=ATP5F1A PE=1 SV=1	489	59828	25	15	8	7	16.3	9.16	8420	1	1	1	788.401	1574.79	2	1574.78	0.0082	0	59.48	1.8e-05	R	ILGADTSVDLEETGR	V			File24970 Spectrum8942 scans: 12989
30	sp|P25705|ATPA_HUMAN	ATP synthase subunit alpha, mitochondrial OS=Homo sapiens OX=9606 GN=ATP5F1A PE=1 SV=1	489	59828	25	15	8	7	16.3	9.16	8421	1	1	1	788.401	1574.79	2	1574.78	0.0088	0	100.62	1.4e-09	R	ILGADTSVDLEETGR	V			File24970 Spectrum9197 scans: 13266
30	sp|P25705|ATPA_HUMAN	ATP synthase subunit alpha, mitochondrial OS=Homo sapiens OX=9606 GN=ATP5F1A PE=1 SV=1	489	59828	25	15	8	7	16.3	9.16	8842	1	1	1	812.954	1623.89	2	1623.88	0.0096	0	74.03	3.1e-07	R	TGAIVDVPVGEELLGR	V			File24970 Spectrum12756 scans: 17131
30	sp|P25705|ATPA_HUMAN	ATP synthase subunit alpha, mitochondrial OS=Homo sapiens OX=9606 GN=ATP5F1A PE=1 SV=1	489	59828	25	15	8	7	16.3	9.16	8843	1	1	1	812.956	1623.9	2	1623.88	0.0136	0	60.73	6.2e-06	R	TGAIVDVPVGEELLGR	V			File24970 Spectrum12622 scans: 16987	emPAI	0.53
31	sp|Q9UHX1|PUF60_HUMAN	Poly(U)-binding-splicing factor PUF60 OS=Homo sapiens OX=9606 GN=PUF60 PE=1 SV=1	485	60009	26	12	12	8	21.3	5.19	1043	1	1	1	434.69	867.365	2	867.361	0.0041	0	18.52	0.049	R	FDNSDLSA	-			File24970 Spectrum3690 scans: 6805
31	sp|Q9UHX1|PUF60_HUMAN	Poly(U)-binding-splicing factor PUF60 OS=Homo sapiens OX=9606 GN=PUF60 PE=1 SV=1	485	60009	26	12	12	8	21.3	5.19	1044	1	1	1	434.69	867.366	2	867.361	0.005	0	3.76	1.6	R	FDNSDLSA	-			File24970 Spectrum3576 scans: 6671
31	sp|Q9UHX1|PUF60_HUMAN	Poly(U)-binding-splicing factor PUF60 OS=Homo sapiens OX=9606 GN=PUF60 PE=1 SV=1	485	60009	26	12	12	8	21.3	5.19	1224	1	1	1	442.731	883.447	2	883.444	0.0025	0	16.07	0.28	K	SVFEAFGK	I			File24970 Spectrum9595 scans: 13702
31	sp|Q9UHX1|PUF60_HUMAN	Poly(U)-binding-splicing factor PUF60 OS=Homo sapiens OX=9606 GN=PUF60 PE=1 SV=1	485	60009	26	12	12	8	21.3	5.19	1280	1	1	1	446.762	891.51	2	891.506	0.0031	0	11.93	0.73	R	VIIYQEK	Q			File24970 Spectrum2619 scans: 5577
31	sp|Q9UHX1|PUF60_HUMAN	Poly(U)-binding-splicing factor PUF60 OS=Homo sapiens OX=9606 GN=PUF60 PE=1 SV=1	485	60009	26	12	12	8	21.3	5.19	1281	1	1	1	446.763	891.511	2	891.506	0.0042	0	20.22	0.081	R	VIIYQEK	Q			File24970 Spectrum2504 scans: 5442
31	sp|Q9UHX1|PUF60_HUMAN	Poly(U)-binding-splicing factor PUF60 OS=Homo sapiens OX=9606 GN=PUF60 PE=1 SV=1	485	60009	26	12	12	8	21.3	5.19	1282	1	1	1	446.764	891.512	2	891.506	0.0058	0	14.44	0.35	R	VIIYQEK	Q			File24970 Spectrum2390 scans: 5310
31	sp|Q9UHX1|PUF60_HUMAN	Poly(U)-binding-splicing factor PUF60 OS=Homo sapiens OX=9606 GN=PUF60 PE=1 SV=1	485	60009	26	12	12	8	21.3	5.19	3052	2	1	1	360.19	1077.55	3	1077.55	-0.0016	0	8.34	2.7	K	QESTVMVLR	N	Oxidation (M)	0.000001000.0	File24970 Spectrum575 scans: 3199
31	sp|Q9UHX1|PUF60_HUMAN	Poly(U)-binding-splicing factor PUF60 OS=Homo sapiens OX=9606 GN=PUF60 PE=1 SV=1	485	60009	26	12	12	8	21.3	5.19	3053	4	1	1	360.19	1077.55	3	1077.55	-0.0007	0	4.23	7.1	K	QESTVMVLR	N	Oxidation (M)	0.000001000.0	File24970 Spectrum669 scans: 3317
31	sp|Q9UHX1|PUF60_HUMAN	Poly(U)-binding-splicing factor PUF60 OS=Homo sapiens OX=9606 GN=PUF60 PE=1 SV=1	485	60009	26	12	12	8	21.3	5.19	3055	3	1	1	539.783	1077.55	2	1077.55	0.002	0	0.2	18	K	QESTVMVLR	N	Oxidation (M)	0.000001000.0	File24970 Spectrum599 scans: 3228
31	sp|Q9UHX1|PUF60_HUMAN	Poly(U)-binding-splicing factor PUF60 OS=Homo sapiens OX=9606 GN=PUF60 PE=1 SV=1	485	60009	26	12	12	8	21.3	5.19	4102	3	1	1	586.33	1170.65	2	1170.64	0.0087	1	6.73	3.6	R	HMVMQKLLR	K	Oxidation (M)	0.000100000.0	File24970 Spectrum10453 scans: 14625
31	sp|Q9UHX1|PUF60_HUMAN	Poly(U)-binding-splicing factor PUF60 OS=Homo sapiens OX=9606 GN=PUF60 PE=1 SV=1	485	60009	26	12	12	8	21.3	5.19	4316	1	1	1	595.835	1189.66	2	1189.65	0.0068	1	50.87	0.0001	R	KQESTVMVLR	N			File24970 Spectrum3465 scans: 6545
31	sp|Q9UHX1|PUF60_HUMAN	Poly(U)-binding-splicing factor PUF60 OS=Homo sapiens OX=9606 GN=PUF60 PE=1 SV=1	485	60009	26	12	12	8	21.3	5.19	4526	1	1	1	402.89	1205.65	3	1205.64	0.0035	1	18.13	0.21	R	KQESTVMVLR	N	Oxidation (M)	0.0000001000.0	File24970 Spectrum1311 scans: 4046
31	sp|Q9UHX1|PUF60_HUMAN	Poly(U)-binding-splicing factor PUF60 OS=Homo sapiens OX=9606 GN=PUF60 PE=1 SV=1	485	60009	26	12	12	8	21.3	5.19	6030	1	1	1	668.34	1334.66	2	1334.68	-0.018	1	5.2	4.8	R	KVVAEVYDQER	F			File24970 Spectrum5280 scans: 8916
31	sp|Q9UHX1|PUF60_HUMAN	Poly(U)-binding-splicing factor PUF60 OS=Homo sapiens OX=9606 GN=PUF60 PE=1 SV=1	485	60009	26	12	12	8	21.3	5.19	6031	3	1	1	668.34	1334.67	2	1334.68	-0.0173	1	4.77	5.3	R	KVVAEVYDQER	F			File24970 Spectrum5395 scans: 9047
31	sp|Q9UHX1|PUF60_HUMAN	Poly(U)-binding-splicing factor PUF60 OS=Homo sapiens OX=9606 GN=PUF60 PE=1 SV=1	485	60009	26	12	12	8	21.3	5.19	6033	1	1	1	668.342	1334.67	2	1334.68	-0.0135	1	6.81	3.5	R	KVVAEVYDQER	F			File24970 Spectrum5533 scans: 9201
31	sp|Q9UHX1|PUF60_HUMAN	Poly(U)-binding-splicing factor PUF60 OS=Homo sapiens OX=9606 GN=PUF60 PE=1 SV=1	485	60009	26	12	12	8	21.3	5.19	6034	1	1	1	668.351	1334.69	2	1334.68	0.0051	1	82.2	9.3e-08	R	KVVAEVYDQER	F			File24970 Spectrum1731 scans: 4516
31	sp|Q9UHX1|PUF60_HUMAN	Poly(U)-binding-splicing factor PUF60 OS=Homo sapiens OX=9606 GN=PUF60 PE=1 SV=1	485	60009	26	12	12	8	21.3	5.19	6291	1	1	1	680.337	1358.66	2	1358.66	0.0028	0	49.61	0.00015	K	QGEEEDAEIIVK	I			File24970 Spectrum5145 scans: 8756
31	sp|Q9UHX1|PUF60_HUMAN	Poly(U)-binding-splicing factor PUF60 OS=Homo sapiens OX=9606 GN=PUF60 PE=1 SV=1	485	60009	26	12	12	8	21.3	5.19	6292	1	1	1	680.339	1358.66	2	1358.66	0.0064	0	58.85	1.8e-05	K	QGEEEDAEIIVK	I			File24970 Spectrum5258 scans: 8890
31	sp|Q9UHX1|PUF60_HUMAN	Poly(U)-binding-splicing factor PUF60 OS=Homo sapiens OX=9606 GN=PUF60 PE=1 SV=1	485	60009	26	12	12	8	21.3	5.19	6293	1	1	1	680.339	1358.66	2	1358.66	0.0075	0	23.98	0.055	K	QGEEEDAEIIVK	I			File24970 Spectrum5374 scans: 9023
31	sp|Q9UHX1|PUF60_HUMAN	Poly(U)-binding-splicing factor PUF60 OS=Homo sapiens OX=9606 GN=PUF60 PE=1 SV=1	485	60009	26	12	12	8	21.3	5.19	10298	1	1	1	606.639	1816.89	3	1816.88	0.0099	0	67.85	2.2e-06	R	IYVASVHQDLSDDDIK	S			File24970 Spectrum8082 scans: 12037
31	sp|Q9UHX1|PUF60_HUMAN	Poly(U)-binding-splicing factor PUF60 OS=Homo sapiens OX=9606 GN=PUF60 PE=1 SV=1	485	60009	26	12	12	8	21.3	5.19	10299	1	1	1	606.639	1816.9	3	1816.88	0.0117	0	65.95	3.4e-06	R	IYVASVHQDLSDDDIK	S			File24970 Spectrum8207 scans: 12179
31	sp|Q9UHX1|PUF60_HUMAN	Poly(U)-binding-splicing factor PUF60 OS=Homo sapiens OX=9606 GN=PUF60 PE=1 SV=1	485	60009	26	12	12	8	21.3	5.19	10689	1	1	1	938.978	1875.94	2	1875.93	0.016	0	76.73	2.7e-07	R	VYVGSIYYELGEDTIR	Q			File24970 Spectrum13139 scans: 17537
31	sp|Q9UHX1|PUF60_HUMAN	Poly(U)-binding-splicing factor PUF60 OS=Homo sapiens OX=9606 GN=PUF60 PE=1 SV=1	485	60009	26	12	12	8	21.3	5.19	10690	1	1	1	938.979	1875.94	2	1875.93	0.0189	0	82.14	7.9e-08	R	VYVGSIYYELGEDTIR	Q			File24970 Spectrum13268 scans: 17673
31	sp|Q9UHX1|PUF60_HUMAN	Poly(U)-binding-splicing factor PUF60 OS=Homo sapiens OX=9606 GN=PUF60 PE=1 SV=1	485	60009	26	12	12	8	21.3	5.19	11704	1	1	1	1028.98	2055.95	2	2055.94	0.0101	1	24.27	0.033	K	VVAEVYDQERFDNSDLSA	-			File24970 Spectrum10010 scans: 14154
31	sp|Q9UHX1|PUF60_HUMAN	Poly(U)-binding-splicing factor PUF60 OS=Homo sapiens OX=9606 GN=PUF60 PE=1 SV=1	485	60009	26	12	12	8	21.3	5.19	12616	1	1	1	788.092	2361.26	3	2361.24	0.0154	0	74.41	1.8e-07	K	VGRPSNIGQAQPIIDQLAEEAR	A			File24970 Spectrum12143 scans: 16478
31	sp|Q9UHX1|PUF60_HUMAN	Poly(U)-binding-splicing factor PUF60 OS=Homo sapiens OX=9606 GN=PUF60 PE=1 SV=1	485	60009	26	12	12	8	21.3	5.19	12617	1	1	1	788.093	2361.26	3	2361.24	0.0174	0	72.52	2.7e-07	K	VGRPSNIGQAQPIIDQLAEEAR	A			File24970 Spectrum12275 scans: 16618	emPAI	0.62
32	sp|Q9UHR5|S30BP_HUMAN	SAP30-binding protein OS=Homo sapiens OX=9606 GN=SAP30BP PE=1 SV=1	482	33964	9	6	5	3	16.9	4.74	1882	2	1	1	481.739	961.464	2	961.447	0.0178	1	3.62	7.4	K	DNTEAEKR	D			File24970 Spectrum2199 scans: 5087
32	sp|Q9UHR5|S30BP_HUMAN	SAP30-binding protein OS=Homo sapiens OX=9606 GN=SAP30BP PE=1 SV=1	482	33964	9	6	5	3	16.9	4.74	6478	1	1	1	689.34	1376.66	2	1376.66	0.0075	0	57.89	2.3e-05	R	DPQELVASFSER	V			File24970 Spectrum11403 scans: 15675
32	sp|Q9UHR5|S30BP_HUMAN	SAP30-binding protein OS=Homo sapiens OX=9606 GN=SAP30BP PE=1 SV=1	482	33964	9	6	5	3	16.9	4.74	6479	1	1	1	689.34	1376.67	2	1376.66	0.0079	0	63.59	6.2e-06	R	DPQELVASFSER	V			File24970 Spectrum11270 scans: 15527
32	sp|Q9UHR5|S30BP_HUMAN	SAP30-binding protein OS=Homo sapiens OX=9606 GN=SAP30BP PE=1 SV=1	482	33964	9	6	5	3	16.9	4.74	8067	2	1	1	767.392	1532.77	2	1532.76	0.0111	1	11.51	1.1	K	RDPQELVASFSER	V			File24970 Spectrum10018 scans: 14163
32	sp|Q9UHR5|S30BP_HUMAN	SAP30-binding protein OS=Homo sapiens OX=9606 GN=SAP30BP PE=1 SV=1	482	33964	9	6	5	3	16.9	4.74	8068	4	1	1	511.935	1532.78	3	1532.76	0.0252	1	3.95	6.1	K	RDPQELVASFSER	V			File24970 Spectrum542 scans: 3158
32	sp|Q9UHR5|S30BP_HUMAN	SAP30-binding protein OS=Homo sapiens OX=9606 GN=SAP30BP PE=1 SV=1	482	33964	9	6	5	3	16.9	4.74	8540	1	1	1	794.354	1586.69	2	1586.68	0.0089	0	91.28	4.3e-09	K	GGLVSDAYGEDDFSR	L			File24970 Spectrum9214 scans: 13284
32	sp|Q9UHR5|S30BP_HUMAN	SAP30-binding protein OS=Homo sapiens OX=9606 GN=SAP30BP PE=1 SV=1	482	33964	9	6	5	3	16.9	4.74	8541	1	1	1	794.354	1586.69	2	1586.68	0.0092	0	111.18	4.4e-11	K	GGLVSDAYGEDDFSR	L			File24970 Spectrum9342 scans: 13424
32	sp|Q9UHR5|S30BP_HUMAN	SAP30-binding protein OS=Homo sapiens OX=9606 GN=SAP30BP PE=1 SV=1	482	33964	9	6	5	3	16.9	4.74	10990	1	1	1	971.877	1941.74	2	1941.73	0.0051	0	130.9	8.1e-14	R	LGGDEDGYEEEEDENSR	Q			File24970 Spectrum2176 scans: 5060
32	sp|Q9UHR5|S30BP_HUMAN	SAP30-binding protein OS=Homo sapiens OX=9606 GN=SAP30BP PE=1 SV=1	482	33964	9	6	5	3	16.9	4.74	10991	1	1	1	971.879	1941.74	2	1941.73	0.0084	0	117.85	1.6e-12	R	LGGDEDGYEEEEDENSR	Q			File24970 Spectrum2285 scans: 5192	emPAI	0.32
33	sp|O43290|SNUT1_HUMAN	U4/U6.U5 tri-snRNP-associated protein 1 OS=Homo sapiens OX=9606 GN=SART1 PE=1 SV=1	481	90371	18	13	11	8	13.6	5.89	2994	1	1	1	358.525	1072.55	3	1072.55	0.0033	1	29.65	0.019	R	ERELEEIR	A			File24970 Spectrum1667 scans: 4446
33	sp|O43290|SNUT1_HUMAN	U4/U6.U5 tri-snRNP-associated protein 1 OS=Homo sapiens OX=9606 GN=SART1 PE=1 SV=1	481	90371	18	13	11	8	13.6	5.89	3463	1	1	1	558.788	1115.56	2	1115.56	0.0033	0	45.74	0.00044	R	LEQGGTADGLR	E			File24970 Spectrum794 scans: 3461
33	sp|O43290|SNUT1_HUMAN	U4/U6.U5 tri-snRNP-associated protein 1 OS=Homo sapiens OX=9606 GN=SART1 PE=1 SV=1	481	90371	18	13	11	8	13.6	5.89	3896	1	1	1	577.839	1153.66	2	1153.66	0.007	0	33.57	0.003	R	QLQQLQQLR	D			File24970 Spectrum5501 scans: 9165
33	sp|O43290|SNUT1_HUMAN	U4/U6.U5 tri-snRNP-associated protein 1 OS=Homo sapiens OX=9606 GN=SART1 PE=1 SV=1	481	90371	18	13	11	8	13.6	5.89	3897	1	1	1	577.839	1153.66	2	1153.66	0.0073	0	44.96	0.00022	R	QLQQLQQLR	D			File24970 Spectrum5624 scans: 9302
33	sp|O43290|SNUT1_HUMAN	U4/U6.U5 tri-snRNP-associated protein 1 OS=Homo sapiens OX=9606 GN=SART1 PE=1 SV=1	481	90371	18	13	11	8	13.6	5.89	4289	4	1	1	594.791	1187.57	2	1187.55	0.0143	1	2.08	7.8	R	ERSQAEPSER	R			File24970 Spectrum2316 scans: 5228
33	sp|O43290|SNUT1_HUMAN	U4/U6.U5 tri-snRNP-associated protein 1 OS=Homo sapiens OX=9606 GN=SART1 PE=1 SV=1	481	90371	18	13	11	8	13.6	5.89	5150	1	1	1	628.853	1255.69	2	1255.69	0.0026	0	45.31	0.00041	R	LQAQSLSTVGPR	L			File24970 Spectrum4273 scans: 7616
33	sp|O43290|SNUT1_HUMAN	U4/U6.U5 tri-snRNP-associated protein 1 OS=Homo sapiens OX=9606 GN=SART1 PE=1 SV=1	481	90371	18	13	11	8	13.6	5.89	5151	9	1	1	628.853	1255.69	2	1255.69	0.0035	0	4.58	4.7	R	LQAQSLSTVGPR	L			File24970 Spectrum5683 scans: 9368
33	sp|O43290|SNUT1_HUMAN	U4/U6.U5 tri-snRNP-associated protein 1 OS=Homo sapiens OX=9606 GN=SART1 PE=1 SV=1	481	90371	18	13	11	8	13.6	5.89	5152	1	1	1	628.854	1255.69	2	1255.69	0.0044	0	68.56	1.8e-06	R	LQAQSLSTVGPR	L			File24970 Spectrum4361 scans: 7734
33	sp|O43290|SNUT1_HUMAN	U4/U6.U5 tri-snRNP-associated protein 1 OS=Homo sapiens OX=9606 GN=SART1 PE=1 SV=1	481	90371	18	13	11	8	13.6	5.89	5153	1	1	1	628.854	1255.69	2	1255.69	0.0054	0	72.34	7.9e-07	R	LQAQSLSTVGPR	L			File24970 Spectrum4453 scans: 7854
33	sp|O43290|SNUT1_HUMAN	U4/U6.U5 tri-snRNP-associated protein 1 OS=Homo sapiens OX=9606 GN=SART1 PE=1 SV=1	481	90371	18	13	11	8	13.6	5.89	6770	1	1	1	467.909	1400.7	3	1400.7	0.0033	1	33.55	0.007	R	LEQGGTADGLRER	E			File24970 Spectrum525 scans: 3137
33	sp|O43290|SNUT1_HUMAN	U4/U6.U5 tri-snRNP-associated protein 1 OS=Homo sapiens OX=9606 GN=SART1 PE=1 SV=1	481	90371	18	13	11	8	13.6	5.89	8011	3	1	1	763.442	1524.87	2	1524.87	-0.0052	1	0.84	4.4	K	LRLQAQSLSTVGPR	L			File24970 Spectrum9606 scans: 13715
33	sp|O43290|SNUT1_HUMAN	U4/U6.U5 tri-snRNP-associated protein 1 OS=Homo sapiens OX=9606 GN=SART1 PE=1 SV=1	481	90371	18	13	11	8	13.6	5.89	9471	1	1	1	567.628	1699.86	3	1699.85	0.009	0	62.76	7.3e-06	R	DLQGLTVEHAIDSFR	E			File24970 Spectrum12800 scans: 17178
33	sp|O43290|SNUT1_HUMAN	U4/U6.U5 tri-snRNP-associated protein 1 OS=Homo sapiens OX=9606 GN=SART1 PE=1 SV=1	481	90371	18	13	11	8	13.6	5.89	9472	1	1	1	850.94	1699.87	2	1699.85	0.0123	0	83.61	6.1e-08	R	DLQGLTVEHAIDSFR	E			File24970 Spectrum12832 scans: 17212
33	sp|O43290|SNUT1_HUMAN	U4/U6.U5 tri-snRNP-associated protein 1 OS=Homo sapiens OX=9606 GN=SART1 PE=1 SV=1	481	90371	18	13	11	8	13.6	5.89	10269	1	1	1	907.44	1812.87	2	1812.86	0.0057	0	76.41	2.4e-07	K	EAAGTTAAAGTGGATEQPPR	H			File24970 Spectrum544 scans: 3161
33	sp|O43290|SNUT1_HUMAN	U4/U6.U5 tri-snRNP-associated protein 1 OS=Homo sapiens OX=9606 GN=SART1 PE=1 SV=1	481	90371	18	13	11	8	13.6	5.89	11499	1	1	1	1010.47	2018.93	2	2018.92	0.0098	0	76.73	1.4e-07	R	ADDLLPLGDQTQDGDFGSR	L			File24970 Spectrum11299 scans: 15559
33	sp|O43290|SNUT1_HUMAN	U4/U6.U5 tri-snRNP-associated protein 1 OS=Homo sapiens OX=9606 GN=SART1 PE=1 SV=1	481	90371	18	13	11	8	13.6	5.89	11500	1	1	1	1010.47	2018.93	2	2018.92	0.0105	0	75.65	1.8e-07	R	ADDLLPLGDQTQDGDFGSR	L			File24970 Spectrum11160 scans: 15407
33	sp|O43290|SNUT1_HUMAN	U4/U6.U5 tri-snRNP-associated protein 1 OS=Homo sapiens OX=9606 GN=SART1 PE=1 SV=1	481	90371	18	13	11	8	13.6	5.89	11924	2	1	1	710.024	2127.05	3	2127.02	0.0303	1	0.16	11	R	GEKEAAGTTAAAGTGGATEQPPR	H			File24970 Spectrum12001 scans: 16318
33	sp|O43290|SNUT1_HUMAN	U4/U6.U5 tri-snRNP-associated protein 1 OS=Homo sapiens OX=9606 GN=SART1 PE=1 SV=1	481	90371	18	13	11	8	13.6	5.89	11926	1	1	1	1064.54	2127.06	2	2127.02	0.0368	1	2.01	6.6	R	GEKEAAGTTAAAGTGGATEQPPR	H			File24970 Spectrum12190 scans: 16528	emPAI	0.38
34	sp|O43719|HTSF1_HUMAN	HIV Tat-specific factor 1 OS=Homo sapiens OX=9606 GN=HTATSF1 PE=1 SV=1	471	86371	9	8	5	4	8.7	4.29	1260	1	1	1	444.759	887.503	2	887.496	0.0062	0	28.82	0.025	R	ESVELALK	L			File24970 Spectrum5811 scans: 9512
34	sp|O43719|HTSF1_HUMAN	HIV Tat-specific factor 1 OS=Homo sapiens OX=9606 GN=HTATSF1 PE=1 SV=1	471	86371	9	8	5	4	8.7	4.29	4099	1	1	1	586.299	1170.58	2	1170.58	0.0044	0	32.73	0.0068	R	HPDGVASVSFR	D			File24970 Spectrum3805 scans: 6935
34	sp|O43719|HTSF1_HUMAN	HIV Tat-specific factor 1 OS=Homo sapiens OX=9606 GN=HTATSF1 PE=1 SV=1	471	86371	9	8	5	4	8.7	4.29	4726	3	0	1	408.553	1222.64	3	1222.61	0.0233	1	6.43	4.3	R	VECSKFGQIR	K			File24970 Spectrum6888 scans: 10721
34	sp|O43719|HTSF1_HUMAN	HIV Tat-specific factor 1 OS=Homo sapiens OX=9606 GN=HTATSF1 PE=1 SV=1	471	86371	9	8	5	4	8.7	4.29	10630	1	1	1	622.636	1864.89	3	1864.88	0.0066	1	54.19	4.8e-05	R	TAEEPPQEKAPEPTDAR	K			File24970 Spectrum868 scans: 3551
34	sp|O43719|HTSF1_HUMAN	HIV Tat-specific factor 1 OS=Homo sapiens OX=9606 GN=HTATSF1 PE=1 SV=1	471	86371	9	8	5	4	8.7	4.29	12459	1	1	1	767.023	2298.05	3	2298.04	0.0066	0	92.6	3.6e-09	R	QITAQAWDGTTDYQVEETSR	E			File24970 Spectrum9696 scans: 13815
34	sp|O43719|HTSF1_HUMAN	HIV Tat-specific factor 1 OS=Homo sapiens OX=9606 GN=HTATSF1 PE=1 SV=1	471	86371	9	8	5	4	8.7	4.29	12460	1	1	1	1150.03	2298.05	2	2298.04	0.0086	0	65.98	1.7e-06	R	QITAQAWDGTTDYQVEETSR	E			File24970 Spectrum11344 scans: 15609
34	sp|O43719|HTSF1_HUMAN	HIV Tat-specific factor 1 OS=Homo sapiens OX=9606 GN=HTATSF1 PE=1 SV=1	471	86371	9	8	5	4	8.7	4.29	12461	1	1	1	1150.03	2298.05	2	2298.04	0.0116	0	113.83	2.8e-11	R	QITAQAWDGTTDYQVEETSR	E			File24970 Spectrum9796 scans: 13926
34	sp|O43719|HTSF1_HUMAN	HIV Tat-specific factor 1 OS=Homo sapiens OX=9606 GN=HTATSF1 PE=1 SV=1	471	86371	9	8	5	4	8.7	4.29	12462	1	1	1	1150.04	2298.06	2	2298.04	0.0155	0	125.45	2e-12	R	QITAQAWDGTTDYQVEETSR	E			File24970 Spectrum9665 scans: 13781
34	sp|O43719|HTSF1_HUMAN	HIV Tat-specific factor 1 OS=Homo sapiens OX=9606 GN=HTATSF1 PE=1 SV=1	471	86371	9	8	5	4	8.7	4.29	12463	1	1	1	1150.04	2298.06	2	2298.04	0.0206	0	102.68	4e-10	R	QITAQAWDGTTDYQVEETSR	E			File24970 Spectrum9319 scans: 13399	emPAI	0.2
35	sp|Q86V81|THOC4_HUMAN	THO complex subunit 4 OS=Homo sapiens OX=9606 GN=ALYREF PE=1 SV=3	466	26872	17	14	5	2	21	11.15	1563	4	1	1	463.268	924.522	2	924.525	-0.0035	1	1.4	5.5	R	VNRGGGPIR	N			File24970 Spectrum9955 scans: 14096
35	sp|Q86V81|THOC4_HUMAN	THO complex subunit 4 OS=Homo sapiens OX=9606 GN=ALYREF PE=1 SV=3	466	26872	17	14	5	2	21	11.15	4833	1	1	1	616.308	1230.6	2	1230.6	0.0025	0	67.98	2.7e-06	R	SLGTADVHFER	K			File24970 Spectrum4731 scans: 8214
35	sp|Q86V81|THOC4_HUMAN	THO complex subunit 4 OS=Homo sapiens OX=9606 GN=ALYREF PE=1 SV=3	466	26872	17	14	5	2	21	11.15	4834	1	1	1	411.208	1230.6	3	1230.6	0.0025	0	44.64	0.00057	R	SLGTADVHFER	K			File24970 Spectrum4752 scans: 8241
35	sp|Q86V81|THOC4_HUMAN	THO complex subunit 4 OS=Homo sapiens OX=9606 GN=ALYREF PE=1 SV=3	466	26872	17	14	5	2	21	11.15	4835	1	1	1	411.208	1230.6	3	1230.6	0.0031	0	36.48	0.0036	R	SLGTADVHFER	K			File24970 Spectrum4828 scans: 8351
35	sp|Q86V81|THOC4_HUMAN	THO complex subunit 4 OS=Homo sapiens OX=9606 GN=ALYREF PE=1 SV=3	466	26872	17	14	5	2	21	11.15	4836	1	1	1	616.309	1230.6	2	1230.6	0.0034	0	72.06	1e-06	R	SLGTADVHFER	K			File24970 Spectrum4899 scans: 8447
35	sp|Q86V81|THOC4_HUMAN	THO complex subunit 4 OS=Homo sapiens OX=9606 GN=ALYREF PE=1 SV=3	466	26872	17	14	5	2	21	11.15	4837	1	1	1	616.309	1230.6	2	1230.6	0.0034	0	71.84	1.1e-06	R	SLGTADVHFER	K			File24970 Spectrum4813 scans: 8329
35	sp|Q86V81|THOC4_HUMAN	THO complex subunit 4 OS=Homo sapiens OX=9606 GN=ALYREF PE=1 SV=3	466	26872	17	14	5	2	21	11.15	4838	1	1	1	411.208	1230.6	3	1230.6	0.0038	0	46.47	0.00036	R	SLGTADVHFER	K			File24970 Spectrum4914 scans: 8468
35	sp|Q86V81|THOC4_HUMAN	THO complex subunit 4 OS=Homo sapiens OX=9606 GN=ALYREF PE=1 SV=3	466	26872	17	14	5	2	21	11.15	4839	1	1	1	616.309	1230.6	2	1230.6	0.0039	0	67.09	3.3e-06	R	SLGTADVHFER	K			File24970 Spectrum4986 scans: 8564
35	sp|Q86V81|THOC4_HUMAN	THO complex subunit 4 OS=Homo sapiens OX=9606 GN=ALYREF PE=1 SV=3	466	26872	17	14	5	2	21	11.15	4840	1	1	1	411.209	1230.6	3	1230.6	0.0046	0	47.7	0.00029	R	SLGTADVHFER	K			File24970 Spectrum5003 scans: 8587
35	sp|Q86V81|THOC4_HUMAN	THO complex subunit 4 OS=Homo sapiens OX=9606 GN=ALYREF PE=1 SV=3	466	26872	17	14	5	2	21	11.15	4841	1	1	1	616.309	1230.6	2	1230.6	0.0049	0	67.29	3.2e-06	R	SLGTADVHFER	K			File24970 Spectrum5161 scans: 8775
35	sp|Q86V81|THOC4_HUMAN	THO complex subunit 4 OS=Homo sapiens OX=9606 GN=ALYREF PE=1 SV=3	466	26872	17	14	5	2	21	11.15	4842	1	1	1	411.209	1230.6	3	1230.6	0.0052	0	46	0.00043	R	SLGTADVHFER	K			File24970 Spectrum5114 scans: 8721
35	sp|Q86V81|THOC4_HUMAN	THO complex subunit 4 OS=Homo sapiens OX=9606 GN=ALYREF PE=1 SV=3	466	26872	17	14	5	2	21	11.15	4843	1	1	1	411.209	1230.6	3	1230.6	0.0054	0	42.17	0.0011	R	SLGTADVHFER	K			File24970 Spectrum5224 scans: 8850
35	sp|Q86V81|THOC4_HUMAN	THO complex subunit 4 OS=Homo sapiens OX=9606 GN=ALYREF PE=1 SV=3	466	26872	17	14	5	2	21	11.15	4844	1	1	1	411.209	1230.61	3	1230.6	0.0059	0	53.97	7.1e-05	R	SLGTADVHFER	K			File24970 Spectrum5339 scans: 8981
35	sp|Q86V81|THOC4_HUMAN	THO complex subunit 4 OS=Homo sapiens OX=9606 GN=ALYREF PE=1 SV=3	466	26872	17	14	5	2	21	11.15	4845	1	1	1	411.209	1230.61	3	1230.6	0.0069	0	37.28	0.0031	R	SLGTADVHFER	K			File24970 Spectrum5468 scans: 9128
35	sp|Q86V81|THOC4_HUMAN	THO complex subunit 4 OS=Homo sapiens OX=9606 GN=ALYREF PE=1 SV=3	466	26872	17	14	5	2	21	11.15	7726	1	1	1	747.86	1493.71	2	1493.71	-0.005	1	4.59	3.7	M	ADKMDMSLDDIIK	L			File24970 Spectrum9152 scans: 13217
35	sp|Q86V81|THOC4_HUMAN	THO complex subunit 4 OS=Homo sapiens OX=9606 GN=ALYREF PE=1 SV=3	466	26872	17	14	5	2	21	11.15	8463	1	1	1	527.256	1578.75	3	1578.77	-0.0293	1	5.05	3.7	K	MDMSLDDIIKLNR	S	Oxidation (M)	0.1000000000000.0	File24970 Spectrum720 scans: 3377
35	sp|Q86V81|THOC4_HUMAN	THO complex subunit 4 OS=Homo sapiens OX=9606 GN=ALYREF PE=1 SV=3	466	26872	17	14	5	2	21	11.15	11611	1	1	1	1017.99	2033.97	2	2033.97	0.0064	0	83.65	5.4e-08	K	QQLSAEELDAQLDAYNAR	M			File24970 Spectrum11088 scans: 15323	emPAI	0.42
36	sp|P34931|HS71L_HUMAN	Heat shock 70 kDa protein 1-like OS=Homo sapiens OX=9606 GN=HSPA1L PE=1 SV=2	465	70730	14	12	6	4	13.7	5.76	4790	1	0	0	614.819	1227.62	2	1227.62	0.0025	0	60.52	1.7e-05	K	VEIIANDQGNR	T			File24970 Spectrum2053 scans: 4905
36	sp|P34931|HS71L_HUMAN	Heat shock 70 kDa protein 1-like OS=Homo sapiens OX=9606 GN=HSPA1L PE=1 SV=2	465	70730	14	12	6	4	13.7	5.76	4791	1	0	0	614.82	1227.63	2	1227.62	0.0043	0	74.15	7.1e-07	K	VEIIANDQGNR	T			File24970 Spectrum1955 scans: 4781
36	sp|P34931|HS71L_HUMAN	Heat shock 70 kDa protein 1-like OS=Homo sapiens OX=9606 GN=HSPA1L PE=1 SV=2	465	70730	14	12	6	4	13.7	5.76	7642	1	0	0	496.574	1486.7	3	1486.69	0.0046	0	45.46	0.00029	R	TTPSYVAFTDTER	L			File24970 Spectrum8550 scans: 12552
36	sp|P34931|HS71L_HUMAN	Heat shock 70 kDa protein 1-like OS=Homo sapiens OX=9606 GN=HSPA1L PE=1 SV=2	465	70730	14	12	6	4	13.7	5.76	7643	1	0	0	744.357	1486.7	2	1486.69	0.0059	0	62.65	5.6e-06	R	TTPSYVAFTDTER	L			File24970 Spectrum8687 scans: 12711
36	sp|P34931|HS71L_HUMAN	Heat shock 70 kDa protein 1-like OS=Homo sapiens OX=9606 GN=HSPA1L PE=1 SV=2	465	70730	14	12	6	4	13.7	5.76	7644	1	0	0	744.357	1486.7	2	1486.69	0.0059	0	78.69	1.4e-07	R	TTPSYVAFTDTER	L			File24970 Spectrum8453 scans: 12447
36	sp|P34931|HS71L_HUMAN	Heat shock 70 kDa protein 1-like OS=Homo sapiens OX=9606 GN=HSPA1L PE=1 SV=2	465	70730	14	12	6	4	13.7	5.76	7645	1	0	0	744.358	1486.7	2	1486.69	0.0066	0	62.24	6.3e-06	R	TTPSYVAFTDTER	L			File24970 Spectrum8574 scans: 12580
36	sp|P34931|HS71L_HUMAN	Heat shock 70 kDa protein 1-like OS=Homo sapiens OX=9606 GN=HSPA1L PE=1 SV=2	465	70730	14	12	6	4	13.7	5.76	7646	1	0	0	744.358	1486.7	2	1486.69	0.0071	0	60.41	9.6e-06	R	TTPSYVAFTDTER	L			File24970 Spectrum7512 scans: 11403
36	sp|P34931|HS71L_HUMAN	Heat shock 70 kDa protein 1-like OS=Homo sapiens OX=9606 GN=HSPA1L PE=1 SV=2	465	70730	14	12	6	4	13.7	5.76	7647	1	0	0	744.358	1486.7	2	1486.69	0.0073	0	79.13	1.3e-07	R	TTPSYVAFTDTER	L			File24970 Spectrum8821 scans: 12860
36	sp|P34931|HS71L_HUMAN	Heat shock 70 kDa protein 1-like OS=Homo sapiens OX=9606 GN=HSPA1L PE=1 SV=2	465	70730	14	12	6	4	13.7	5.76	7648	1	0	0	744.358	1486.7	2	1486.69	0.008	0	31.19	0.0082	R	TTPSYVAFTDTER	L			File24970 Spectrum9058 scans: 13115
36	sp|P34931|HS71L_HUMAN	Heat shock 70 kDa protein 1-like OS=Homo sapiens OX=9606 GN=HSPA1L PE=1 SV=2	465	70730	14	12	6	4	13.7	5.76	8855	8	0	0	407.231	1624.9	4	1624.93	-0.0308	1	2.61	3.7	R	QATKDAGVIAGLNVLR	I			File24970 Spectrum698 scans: 3353
36	sp|P34931|HS71L_HUMAN	Heat shock 70 kDa protein 1-like OS=Homo sapiens OX=9606 GN=HSPA1L PE=1 SV=2	465	70730	14	12	6	4	13.7	5.76	9164	1	0	0	830.463	1658.91	2	1658.89	0.023	0	45.85	0.00022	R	IINEPTAAAIAYGLDK	G			File24970 Spectrum11772 scans: 16070
36	sp|P34931|HS71L_HUMAN	Heat shock 70 kDa protein 1-like OS=Homo sapiens OX=9606 GN=HSPA1L PE=1 SV=2	465	70730	14	12	6	4	13.7	5.76	9298	1	0	0	838.371	1674.73	2	1674.72	0.0042	0	62.43	3.2e-06	K	ATAGDTHLGGEDFDNR	L			File24970 Spectrum3129 scans: 6157
36	sp|P34931|HS71L_HUMAN	Heat shock 70 kDa protein 1-like OS=Homo sapiens OX=9606 GN=HSPA1L PE=1 SV=2	465	70730	14	12	6	4	13.7	5.76	9299	1	0	0	559.251	1674.73	3	1674.72	0.0075	0	29.96	0.006	K	ATAGDTHLGGEDFDNR	L			File24970 Spectrum3096 scans: 6118
36	sp|P34931|HS71L_HUMAN	Heat shock 70 kDa protein 1-like OS=Homo sapiens OX=9606 GN=HSPA1L PE=1 SV=2	465	70730	14	12	6	4	13.7	5.76	10505	1	1	1	924.957	1847.9	2	1847.89	0.0036	1	14.25	0.52	K	NQVAMNPQNTVFDAKR	L	Oxidation (M)	0.0000100000000000.0	File24970 Spectrum9677 scans: 13794	emPAI	0.31
37	sp|P61978|HNRPK_HUMAN	Heterogeneous nuclear ribonucleoprotein K OS=Homo sapiens OX=9606 GN=HNRNPK PE=1 SV=1	464	51230	19	17	7	5	12.3	5.39	2181	1	1	1	499.228	996.441	2	996.433	0.0079	0	25.35	0.018	R	GGDLMAYDR	R			File24970 Spectrum4056 scans: 7298
37	sp|P61978|HNRPK_HUMAN	Heterogeneous nuclear ribonucleoprotein K OS=Homo sapiens OX=9606 GN=HNRNPK PE=1 SV=1	464	51230	19	17	7	5	12.3	5.39	2192	1	1	1	499.7	997.385	2	997.381	0.0037	0	38.9	0.00013	R	DYDDMSPR	R			File24970 Spectrum1540 scans: 4309
37	sp|P61978|HNRPK_HUMAN	Heterogeneous nuclear ribonucleoprotein K OS=Homo sapiens OX=9606 GN=HNRNPK PE=1 SV=1	464	51230	19	17	7	5	12.3	5.39	2193	1	1	1	499.7	997.385	2	997.381	0.0041	0	24.87	0.0033	R	DYDDMSPR	R			File24970 Spectrum1671 scans: 4451
37	sp|P61978|HNRPK_HUMAN	Heterogeneous nuclear ribonucleoprotein K OS=Homo sapiens OX=9606 GN=HNRNPK PE=1 SV=1	464	51230	19	17	7	5	12.3	5.39	3350	1	1	1	553.763	1105.51	2	1105.51	0.0036	0	46.11	0.00032	R	NTDEMVELR	I			File24970 Spectrum4932 scans: 8492
37	sp|P61978|HNRPK_HUMAN	Heterogeneous nuclear ribonucleoprotein K OS=Homo sapiens OX=9606 GN=HNRNPK PE=1 SV=1	464	51230	19	17	7	5	12.3	5.39	3351	1	1	1	553.763	1105.51	2	1105.51	0.0036	0	58.99	1.7e-05	R	NTDEMVELR	I			File24970 Spectrum4840 scans: 8368
37	sp|P61978|HNRPK_HUMAN	Heterogeneous nuclear ribonucleoprotein K OS=Homo sapiens OX=9606 GN=HNRNPK PE=1 SV=1	464	51230	19	17	7	5	12.3	5.39	3352	1	1	1	553.763	1105.51	2	1105.51	0.0041	0	41.53	0.00093	R	NTDEMVELR	I			File24970 Spectrum4765 scans: 8258
37	sp|P61978|HNRPK_HUMAN	Heterogeneous nuclear ribonucleoprotein K OS=Homo sapiens OX=9606 GN=HNRNPK PE=1 SV=1	464	51230	19	17	7	5	12.3	5.39	3530	1	1	1	561.762	1121.51	2	1121.5	0.0067	0	45.97	0.00026	R	NTDEMVELR	I	Oxidation (M)	0.000010000.0	File24970 Spectrum1778 scans: 4566
37	sp|P61978|HNRPK_HUMAN	Heterogeneous nuclear ribonucleoprotein K OS=Homo sapiens OX=9606 GN=HNRNPK PE=1 SV=1	464	51230	19	17	7	5	12.3	5.39	3871	1	1	1	577.278	1152.54	2	1152.53	0.0058	1	9.34	1.4	R	GGDLMAYDRR	G			File24970 Spectrum3054 scans: 6069
37	sp|P61978|HNRPK_HUMAN	Heterogeneous nuclear ribonucleoprotein K OS=Homo sapiens OX=9606 GN=HNRNPK PE=1 SV=1	464	51230	19	17	7	5	12.3	5.39	4352	1	1	1	597.856	1193.7	2	1193.69	0.0048	0	29.88	0.0042	R	NLPLPPPPPPR	G			File24970 Spectrum8452 scans: 12446
37	sp|P61978|HNRPK_HUMAN	Heterogeneous nuclear ribonucleoprotein K OS=Homo sapiens OX=9606 GN=HNRNPK PE=1 SV=1	464	51230	19	17	7	5	12.3	5.39	4353	1	1	1	597.856	1193.7	2	1193.69	0.005	0	47.54	7.2e-05	R	NLPLPPPPPPR	G			File24970 Spectrum7590 scans: 11498
37	sp|P61978|HNRPK_HUMAN	Heterogeneous nuclear ribonucleoprotein K OS=Homo sapiens OX=9606 GN=HNRNPK PE=1 SV=1	464	51230	19	17	7	5	12.3	5.39	4354	1	1	1	597.856	1193.7	2	1193.69	0.0054	0	39.56	0.00045	R	NLPLPPPPPPR	G			File24970 Spectrum7846 scans: 11782
37	sp|P61978|HNRPK_HUMAN	Heterogeneous nuclear ribonucleoprotein K OS=Homo sapiens OX=9606 GN=HNRNPK PE=1 SV=1	464	51230	19	17	7	5	12.3	5.39	4355	1	1	1	597.856	1193.7	2	1193.69	0.0055	0	45.31	0.00012	R	NLPLPPPPPPR	G			File24970 Spectrum7974 scans: 11921
37	sp|P61978|HNRPK_HUMAN	Heterogeneous nuclear ribonucleoprotein K OS=Homo sapiens OX=9606 GN=HNRNPK PE=1 SV=1	464	51230	19	17	7	5	12.3	5.39	4356	1	1	1	597.856	1193.7	2	1193.69	0.0057	0	44.88	0.00013	R	NLPLPPPPPPR	G			File24970 Spectrum8104 scans: 12062
37	sp|P61978|HNRPK_HUMAN	Heterogeneous nuclear ribonucleoprotein K OS=Homo sapiens OX=9606 GN=HNRNPK PE=1 SV=1	464	51230	19	17	7	5	12.3	5.39	4357	1	1	1	597.856	1193.7	2	1193.69	0.0057	0	33.44	0.0019	R	NLPLPPPPPPR	G			File24970 Spectrum8325 scans: 12307
37	sp|P61978|HNRPK_HUMAN	Heterogeneous nuclear ribonucleoprotein K OS=Homo sapiens OX=9606 GN=HNRNPK PE=1 SV=1	464	51230	19	17	7	5	12.3	5.39	4358	1	1	1	597.857	1193.7	2	1193.69	0.007	0	42.81	0.00021	R	NLPLPPPPPPR	G			File24970 Spectrum7717 scans: 11638
37	sp|P61978|HNRPK_HUMAN	Heterogeneous nuclear ribonucleoprotein K OS=Homo sapiens OX=9606 GN=HNRNPK PE=1 SV=1	464	51230	19	17	7	5	12.3	5.39	6187	1	1	1	675.33	1348.65	2	1348.64	0.0057	1	20.37	0.15	R	SRNTDEMVELR	I			File24970 Spectrum3613 scans: 6713
37	sp|P61978|HNRPK_HUMAN	Heterogeneous nuclear ribonucleoprotein K OS=Homo sapiens OX=9606 GN=HNRNPK PE=1 SV=1	464	51230	19	17	7	5	12.3	5.39	10029	1	1	1	890.902	1779.79	2	1779.79	-0.0011	0	66.34	1.8e-06	R	TDYNASVSVPDSSGPER	I			File24970 Spectrum4560 scans: 7994
37	sp|P61978|HNRPK_HUMAN	Heterogeneous nuclear ribonucleoprotein K OS=Homo sapiens OX=9606 GN=HNRNPK PE=1 SV=1	464	51230	19	17	7	5	12.3	5.39	10030	1	1	1	890.904	1779.79	2	1779.79	0.0013	0	55.61	1.7e-05	R	TDYNASVSVPDSSGPER	I			File24970 Spectrum4755 scans: 8245
37	sp|P61978|HNRPK_HUMAN	Heterogeneous nuclear ribonucleoprotein K OS=Homo sapiens OX=9606 GN=HNRNPK PE=1 SV=1	464	51230	19	17	7	5	12.3	5.39	10032	1	1	1	890.905	1779.8	2	1779.79	0.0049	0	80.42	5.5e-08	R	TDYNASVSVPDSSGPER	I			File24970 Spectrum4653 scans: 8117	emPAI	0.45
38	sp|P62263|RS14_HUMAN	40S ribosomal protein S14 OS=Homo sapiens OX=9606 GN=RPS14 PE=1 SV=3	459	16434	16	12	5	3	33.1	10.07	275	3	1	1	382.7	763.386	2	763.401	-0.015	1	8.25	3	R	SGMKIGR	I	Oxidation (M)	0.0010000.0	File24970 Spectrum4005 scans: 7217
38	sp|P62263|RS14_HUMAN	40S ribosomal protein S14 OS=Homo sapiens OX=9606 GN=RPS14 PE=1 SV=3	459	16434	16	12	5	3	33.1	10.07	276	4	1	1	382.7	763.386	2	763.401	-0.0149	1	11.01	1.6	R	SGMKIGR	I	Oxidation (M)	0.0010000.0	File24970 Spectrum3937 scans: 7112
38	sp|P62263|RS14_HUMAN	40S ribosomal protein S14 OS=Homo sapiens OX=9606 GN=RPS14 PE=1 SV=3	459	16434	16	12	5	3	33.1	10.07	2791	2	1	1	527.789	1053.56	2	1053.56	0.0063	0	2.32	7	K	TPGPGAQSALR	A			File24970 Spectrum5870 scans: 9578
38	sp|P62263|RS14_HUMAN	40S ribosomal protein S14 OS=Homo sapiens OX=9606 GN=RPS14 PE=1 SV=3	459	16434	16	12	5	3	33.1	10.07	7056	1	1	1	715.364	1428.71	2	1428.71	0.0037	0	68.6	2.1e-06	R	IEDVTPIPSDSTR	R			File24970 Spectrum4877 scans: 8419
38	sp|P62263|RS14_HUMAN	40S ribosomal protein S14 OS=Homo sapiens OX=9606 GN=RPS14 PE=1 SV=3	459	16434	16	12	5	3	33.1	10.07	7057	1	1	1	715.364	1428.71	2	1428.71	0.0041	0	68.45	2.2e-06	R	IEDVTPIPSDSTR	R			File24970 Spectrum4794 scans: 8302
38	sp|P62263|RS14_HUMAN	40S ribosomal protein S14 OS=Homo sapiens OX=9606 GN=RPS14 PE=1 SV=3	459	16434	16	12	5	3	33.1	10.07	7058	1	1	1	715.364	1428.71	2	1428.71	0.0046	0	96.38	3.4e-09	R	IEDVTPIPSDSTR	R			File24970 Spectrum5061 scans: 8658
38	sp|P62263|RS14_HUMAN	40S ribosomal protein S14 OS=Homo sapiens OX=9606 GN=RPS14 PE=1 SV=3	459	16434	16	12	5	3	33.1	10.07	7059	1	1	1	715.364	1428.71	2	1428.71	0.0047	0	85.41	4.3e-08	R	IEDVTPIPSDSTR	R			File24970 Spectrum4964 scans: 8535
38	sp|P62263|RS14_HUMAN	40S ribosomal protein S14 OS=Homo sapiens OX=9606 GN=RPS14 PE=1 SV=3	459	16434	16	12	5	3	33.1	10.07	7060	1	1	1	715.366	1428.72	2	1428.71	0.0088	0	68.32	2.2e-06	R	IEDVTPIPSDSTR	R			File24970 Spectrum4709 scans: 8187
38	sp|P62263|RS14_HUMAN	40S ribosomal protein S14 OS=Homo sapiens OX=9606 GN=RPS14 PE=1 SV=3	459	16434	16	12	5	3	33.1	10.07	8513	1	1	1	529.278	1584.81	3	1584.81	0.0024	1	46.68	0.00027	R	IEDVTPIPSDSTRR	K			File24970 Spectrum4021 scans: 7242
38	sp|P62263|RS14_HUMAN	40S ribosomal protein S14 OS=Homo sapiens OX=9606 GN=RPS14 PE=1 SV=3	459	16434	16	12	5	3	33.1	10.07	8514	1	1	1	529.279	1584.81	3	1584.81	0.004	1	54.97	3.9e-05	R	IEDVTPIPSDSTRR	K			File24970 Spectrum3888 scans: 7033
38	sp|P62263|RS14_HUMAN	40S ribosomal protein S14 OS=Homo sapiens OX=9606 GN=RPS14 PE=1 SV=3	459	16434	16	12	5	3	33.1	10.07	8515	1	1	1	793.415	1584.82	2	1584.81	0.0045	1	35.15	0.0037	R	IEDVTPIPSDSTRR	K			File24970 Spectrum3901 scans: 7054
38	sp|P62263|RS14_HUMAN	40S ribosomal protein S14 OS=Homo sapiens OX=9606 GN=RPS14 PE=1 SV=3	459	16434	16	12	5	3	33.1	10.07	8516	1	1	1	793.415	1584.82	2	1584.81	0.0048	1	31.35	0.0093	R	IEDVTPIPSDSTRR	K			File24970 Spectrum3975 scans: 7166
38	sp|P62263|RS14_HUMAN	40S ribosomal protein S14 OS=Homo sapiens OX=9606 GN=RPS14 PE=1 SV=3	459	16434	16	12	5	3	33.1	10.07	8517	1	1	1	529.279	1584.82	3	1584.81	0.0049	1	51.07	9.9e-05	R	IEDVTPIPSDSTRR	K			File24970 Spectrum3959 scans: 7141
38	sp|P62263|RS14_HUMAN	40S ribosomal protein S14 OS=Homo sapiens OX=9606 GN=RPS14 PE=1 SV=3	459	16434	16	12	5	3	33.1	10.07	8518	1	1	1	793.416	1584.82	2	1584.81	0.0064	1	23.93	0.052	R	IEDVTPIPSDSTRR	K			File24970 Spectrum4042 scans: 7274
38	sp|P62263|RS14_HUMAN	40S ribosomal protein S14 OS=Homo sapiens OX=9606 GN=RPS14 PE=1 SV=3	459	16434	16	12	5	3	33.1	10.07	8519	1	1	1	793.418	1584.82	2	1584.81	0.0101	1	26.74	0.027	R	IEDVTPIPSDSTRR	K			File24970 Spectrum3791 scans: 6919
38	sp|P62263|RS14_HUMAN	40S ribosomal protein S14 OS=Homo sapiens OX=9606 GN=RPS14 PE=1 SV=3	459	16434	16	12	5	3	33.1	10.07	10905	1	1	1	961.955	1921.89	2	1921.88	0.0106	0	80.99	7.3e-08	R	DESSPYAAMLAAQDVAQR	C			File24970 Spectrum11727 scans: 16022	emPAI	1.12
39	sp|Q9BQE3|TBA1C_HUMAN	Tubulin alpha-1C chain OS=Homo sapiens OX=9606 GN=TUBA1C PE=1 SV=1	422	50548	16	13	6	5	14.9	4.96	1387	1	1	0	453.718	905.421	2	905.416	0.0049	0	20.29	0.12	R	EDMAALEK	D			File24970 Spectrum2111 scans: 4979
39	sp|Q9BQE3|TBA1C_HUMAN	Tubulin alpha-1C chain OS=Homo sapiens OX=9606 GN=TUBA1C PE=1 SV=1	422	50548	16	13	6	5	14.9	4.96	3141	1	1	1	543.317	1084.62	2	1084.61	0.0068	0	41.66	0.00095	K	EIIDLVLDR	I			File24970 Spectrum12760 scans: 17135
39	sp|Q9BQE3|TBA1C_HUMAN	Tubulin alpha-1C chain OS=Homo sapiens OX=9606 GN=TUBA1C PE=1 SV=1	422	50548	16	13	6	5	14.9	4.96	3142	1	1	1	543.318	1084.62	2	1084.61	0.0081	0	48.65	0.00016	K	EIIDLVLDR	I			File24970 Spectrum12891 scans: 17275
39	sp|Q9BQE3|TBA1C_HUMAN	Tubulin alpha-1C chain OS=Homo sapiens OX=9606 GN=TUBA1C PE=1 SV=1	422	50548	16	13	6	5	14.9	4.96	9481	1	1	1	567.978	1700.91	3	1700.9	0.0126	0	66.5	2.3e-06	R	AVFVDLEPTVIDEVR	T			File24970 Spectrum13194 scans: 17596
39	sp|Q9BQE3|TBA1C_HUMAN	Tubulin alpha-1C chain OS=Homo sapiens OX=9606 GN=TUBA1C PE=1 SV=1	422	50548	16	13	6	5	14.9	4.96	9482	1	1	1	851.464	1700.91	2	1700.9	0.0141	0	81.33	7.5e-08	R	AVFVDLEPTVIDEVR	T			File24970 Spectrum13189 scans: 17591
39	sp|Q9BQE3|TBA1C_HUMAN	Tubulin alpha-1C chain OS=Homo sapiens OX=9606 GN=TUBA1C PE=1 SV=1	422	50548	16	13	6	5	14.9	4.96	9483	1	1	1	851.465	1700.92	2	1700.9	0.017	0	30.26	0.0093	R	AVFVDLEPTVIDEVR	T			File24970 Spectrum13058 scans: 17452
39	sp|Q9BQE3|TBA1C_HUMAN	Tubulin alpha-1C chain OS=Homo sapiens OX=9606 GN=TUBA1C PE=1 SV=1	422	50548	16	13	6	5	14.9	4.96	9484	1	1	1	851.466	1700.92	2	1700.9	0.0185	0	72.35	5.8e-07	R	AVFVDLEPTVIDEVR	T			File24970 Spectrum12925 scans: 17311
39	sp|Q9BQE3|TBA1C_HUMAN	Tubulin alpha-1C chain OS=Homo sapiens OX=9606 GN=TUBA1C PE=1 SV=1	422	50548	16	13	6	5	14.9	4.96	9585	1	1	0	573.634	1717.88	3	1717.87	0.0063	0	45.49	0.00042	R	NLDIERPTYTNLNR	L			File24970 Spectrum7857 scans: 11794
39	sp|Q9BQE3|TBA1C_HUMAN	Tubulin alpha-1C chain OS=Homo sapiens OX=9606 GN=TUBA1C PE=1 SV=1	422	50548	16	13	6	5	14.9	4.96	9586	1	1	0	573.635	1717.88	3	1717.87	0.008	0	46.35	0.00034	R	NLDIERPTYTNLNR	L			File24970 Spectrum7981 scans: 11929
39	sp|Q9BQE3|TBA1C_HUMAN	Tubulin alpha-1C chain OS=Homo sapiens OX=9606 GN=TUBA1C PE=1 SV=1	422	50548	16	13	6	5	14.9	4.96	9587	1	1	0	859.949	1717.88	2	1717.87	0.0083	0	63.09	7.3e-06	R	NLDIERPTYTNLNR	L			File24970 Spectrum7868 scans: 11806
39	sp|Q9BQE3|TBA1C_HUMAN	Tubulin alpha-1C chain OS=Homo sapiens OX=9606 GN=TUBA1C PE=1 SV=1	422	50548	16	13	6	5	14.9	4.96	9588	1	1	0	573.635	1717.88	3	1717.87	0.0087	0	23.77	0.062	R	NLDIERPTYTNLNR	L			File24970 Spectrum7731 scans: 11653
39	sp|Q9BQE3|TBA1C_HUMAN	Tubulin alpha-1C chain OS=Homo sapiens OX=9606 GN=TUBA1C PE=1 SV=1	422	50548	16	13	6	5	14.9	4.96	9589	1	1	0	859.949	1717.88	2	1717.87	0.0087	0	57.83	2.4e-05	R	NLDIERPTYTNLNR	L			File24970 Spectrum7996 scans: 11945
39	sp|Q9BQE3|TBA1C_HUMAN	Tubulin alpha-1C chain OS=Homo sapiens OX=9606 GN=TUBA1C PE=1 SV=1	422	50548	16	13	6	5	14.9	4.96	9590	1	1	0	859.949	1717.88	2	1717.87	0.0089	0	19.33	0.17	R	NLDIERPTYTNLNR	L			File24970 Spectrum8124 scans: 12085
39	sp|Q9BQE3|TBA1C_HUMAN	Tubulin alpha-1C chain OS=Homo sapiens OX=9606 GN=TUBA1C PE=1 SV=1	422	50548	16	13	6	5	14.9	4.96	9591	1	1	0	859.951	1717.89	2	1717.87	0.0125	0	51.26	0.00011	R	NLDIERPTYTNLNR	L			File24970 Spectrum7741 scans: 11664
39	sp|Q9BQE3|TBA1C_HUMAN	Tubulin alpha-1C chain OS=Homo sapiens OX=9606 GN=TUBA1C PE=1 SV=1	422	50548	16	13	6	5	14.9	4.96	10678	1	1	0	625.669	1873.99	3	1873.98	0.0097	1	24.92	0.036	R	RNLDIERPTYTNLNR	L			File24970 Spectrum5798 scans: 9498
39	sp|Q9BQE3|TBA1C_HUMAN	Tubulin alpha-1C chain OS=Homo sapiens OX=9606 GN=TUBA1C PE=1 SV=1	422	50548	16	13	6	5	14.9	4.96	12561	1	1	0	1165.52	2329.02	2	2329.01	0.0135	0	32.36	0.0024	R	AFVHWYVGEGMEEGEFSEAR	E			File24970 Spectrum12419 scans: 16770	emPAI	0.56
40	sp|Q96GA3|LTV1_HUMAN	Protein LTV1 homolog OS=Homo sapiens OX=9606 GN=LTV1 PE=1 SV=1	412	55049	16	12	6	4	12.4	4.8	454	1	1	1	399.759	797.503	2	797.501	0.0015	0	10.61	0.49	R	VLLPTQK	I			File24970 Spectrum2878 scans: 5870
40	sp|Q96GA3|LTV1_HUMAN	Protein LTV1 homolog OS=Homo sapiens OX=9606 GN=LTV1 PE=1 SV=1	412	55049	16	12	6	4	12.4	4.8	456	1	1	1	399.76	797.505	2	797.501	0.0036	0	9.73	0.44	R	VLLPTQK	I			File24970 Spectrum2998 scans: 6006
40	sp|Q96GA3|LTV1_HUMAN	Protein LTV1 homolog OS=Homo sapiens OX=9606 GN=LTV1 PE=1 SV=1	412	55049	16	12	6	4	12.4	4.8	5300	1	1	1	635.307	1268.6	2	1268.6	0.0005	0	63.2	5.5e-06	R	DPLAADESAPQR	V			File24970 Spectrum1886 scans: 4689
40	sp|Q96GA3|LTV1_HUMAN	Protein LTV1 homolog OS=Homo sapiens OX=9606 GN=LTV1 PE=1 SV=1	412	55049	16	12	6	4	12.4	4.8	5301	1	1	1	635.309	1268.6	2	1268.6	0.0043	0	61.79	7.9e-06	R	DPLAADESAPQR	V			File24970 Spectrum1754 scans: 4541
40	sp|Q96GA3|LTV1_HUMAN	Protein LTV1 homolog OS=Homo sapiens OX=9606 GN=LTV1 PE=1 SV=1	412	55049	16	12	6	4	12.4	4.8	5302	1	1	1	635.309	1268.6	2	1268.6	0.0044	0	61.72	8e-06	R	DPLAADESAPQR	V			File24970 Spectrum1627 scans: 4404
40	sp|Q96GA3|LTV1_HUMAN	Protein LTV1 homolog OS=Homo sapiens OX=9606 GN=LTV1 PE=1 SV=1	412	55049	16	12	6	4	12.4	4.8	5504	1	1	1	642.831	1283.65	2	1283.64	0.0068	0	51.84	8.6e-05	R	LQEVLNDYYK	E			File24970 Spectrum8295 scans: 12275
40	sp|Q96GA3|LTV1_HUMAN	Protein LTV1 homolog OS=Homo sapiens OX=9606 GN=LTV1 PE=1 SV=1	412	55049	16	12	6	4	12.4	4.8	7159	1	1	1	719.823	1437.63	2	1437.63	0.0049	0	55.88	1.7e-05	R	FTEYSMTSSVMR	R			File24970 Spectrum9605 scans: 13713
40	sp|Q96GA3|LTV1_HUMAN	Protein LTV1 homolog OS=Homo sapiens OX=9606 GN=LTV1 PE=1 SV=1	412	55049	16	12	6	4	12.4	4.8	7316	1	1	1	727.822	1453.63	2	1453.62	0.0074	0	40.75	0.00042	R	FTEYSMTSSVMR	R	Oxidation (M)	0.000000000010.0	File24970 Spectrum6265 scans: 10018
40	sp|Q96GA3|LTV1_HUMAN	Protein LTV1 homolog OS=Homo sapiens OX=9606 GN=LTV1 PE=1 SV=1	412	55049	16	12	6	4	12.4	4.8	7486	1	1	1	735.818	1469.62	2	1469.62	0.004	0	39.56	0.00053	R	FTEYSMTSSVMR	R	2 Oxidation (M)	0.000001000010.0	File24970 Spectrum2401 scans: 5322
40	sp|Q96GA3|LTV1_HUMAN	Protein LTV1 homolog OS=Homo sapiens OX=9606 GN=LTV1 PE=1 SV=1	412	55049	16	12	6	4	12.4	4.8	9008	1	1	1	547.606	1639.8	3	1639.79	0.0043	1	73.17	6.5e-07	R	SQRDPLAADESAPQR	V			File24970 Spectrum1834 scans: 4628
40	sp|Q96GA3|LTV1_HUMAN	Protein LTV1 homolog OS=Homo sapiens OX=9606 GN=LTV1 PE=1 SV=1	412	55049	16	12	6	4	12.4	4.8	9009	1	1	1	820.905	1639.8	2	1639.79	0.0045	1	26.93	0.028	R	SQRDPLAADESAPQR	V			File24970 Spectrum1591 scans: 4366
40	sp|Q96GA3|LTV1_HUMAN	Protein LTV1 homolog OS=Homo sapiens OX=9606 GN=LTV1 PE=1 SV=1	412	55049	16	12	6	4	12.4	4.8	9010	1	1	1	547.606	1639.8	3	1639.79	0.0061	1	69.46	1.5e-06	R	SQRDPLAADESAPQR	V			File24970 Spectrum1697 scans: 4479
40	sp|Q96GA3|LTV1_HUMAN	Protein LTV1 homolog OS=Homo sapiens OX=9606 GN=LTV1 PE=1 SV=1	412	55049	16	12	6	4	12.4	4.8	9011	1	1	1	547.607	1639.8	3	1639.79	0.0067	1	72.44	7.7e-07	R	SQRDPLAADESAPQR	V			File24970 Spectrum1571 scans: 4344
40	sp|Q96GA3|LTV1_HUMAN	Protein LTV1 homolog OS=Homo sapiens OX=9606 GN=LTV1 PE=1 SV=1	412	55049	16	12	6	4	12.4	4.8	9012	1	1	1	820.906	1639.8	2	1639.79	0.0067	1	35.01	0.0043	R	SQRDPLAADESAPQR	V			File24970 Spectrum1719 scans: 4503
40	sp|Q96GA3|LTV1_HUMAN	Protein LTV1 homolog OS=Homo sapiens OX=9606 GN=LTV1 PE=1 SV=1	412	55049	16	12	6	4	12.4	4.8	9671	3	1	1	865.458	1728.9	2	1728.88	0.0178	1	0.48	11	K	QTERIQMINGSDLPK	V			File24970 Spectrum1726 scans: 4510
40	sp|Q96GA3|LTV1_HUMAN	Protein LTV1 homolog OS=Homo sapiens OX=9606 GN=LTV1 PE=1 SV=1	412	55049	16	12	6	4	12.4	4.8	9773	4	1	1	873.454	1744.89	2	1744.88	0.0152	1	3	7.5	K	QTERIQMINGSDLPK	V	Oxidation (M)	0.000000100000000.0	File24970 Spectrum350 scans: 2913	emPAI	0.5
41	sp|Q04695|K1C17_HUMAN	Keratin, type I cytoskeletal 17 OS=Homo sapiens OX=9606 GN=KRT17 PE=1 SV=2	402	48361	25	20	11	8	17.4	4.97	21	1	0	0	350.735	699.456	2	699.453	0.0025	0	29.74	0.0069	K	ILLDVK	T			File24970 Spectrum6232 scans: 9981
41	sp|Q04695|K1C17_HUMAN	Keratin, type I cytoskeletal 17 OS=Homo sapiens OX=9606 GN=KRT17 PE=1 SV=2	402	48361	25	20	11	8	17.4	4.97	22	1	0	0	350.735	699.456	2	699.453	0.0032	0	31.18	0.005	K	ILLDVK	T			File24970 Spectrum6086 scans: 9818
41	sp|Q04695|K1C17_HUMAN	Keratin, type I cytoskeletal 17 OS=Homo sapiens OX=9606 GN=KRT17 PE=1 SV=2	402	48361	25	20	11	8	17.4	4.97	501	1	0	0	404.205	806.395	2	806.392	0.0033	0	57.63	2.9e-05	R	LAADDFR	T			File24970 Spectrum3116 scans: 6142
41	sp|Q04695|K1C17_HUMAN	Keratin, type I cytoskeletal 17 OS=Homo sapiens OX=9606 GN=KRT17 PE=1 SV=2	402	48361	25	20	11	8	17.4	4.97	502	1	0	0	404.205	806.396	2	806.392	0.0036	0	32.93	0.0085	R	LAADDFR	T			File24970 Spectrum3230 scans: 6274
41	sp|Q04695|K1C17_HUMAN	Keratin, type I cytoskeletal 17 OS=Homo sapiens OX=9606 GN=KRT17 PE=1 SV=2	402	48361	25	20	11	8	17.4	4.97	503	1	0	0	404.205	806.396	2	806.392	0.0037	0	58.18	2.5e-05	R	LAADDFR	T			File24970 Spectrum3462 scans: 6542
41	sp|Q04695|K1C17_HUMAN	Keratin, type I cytoskeletal 17 OS=Homo sapiens OX=9606 GN=KRT17 PE=1 SV=2	402	48361	25	20	11	8	17.4	4.97	504	1	0	0	404.205	806.396	2	806.392	0.004	0	43.74	0.00071	R	LAADDFR	T			File24970 Spectrum3334 scans: 6400
41	sp|Q04695|K1C17_HUMAN	Keratin, type I cytoskeletal 17 OS=Homo sapiens OX=9606 GN=KRT17 PE=1 SV=2	402	48361	25	20	11	8	17.4	4.97	521	1	0	0	405.225	808.436	2	808.433	0.0031	0	24.41	0.043	R	LASYLDK	V			File24970 Spectrum2557 scans: 5503
41	sp|Q04695|K1C17_HUMAN	Keratin, type I cytoskeletal 17 OS=Homo sapiens OX=9606 GN=KRT17 PE=1 SV=2	402	48361	25	20	11	8	17.4	4.97	730	2	0	0	417.218	832.421	2	832.429	-0.0077	0	9.28	2.4	K	SEISELR	R			File24970 Spectrum2099 scans: 4963
41	sp|Q04695|K1C17_HUMAN	Keratin, type I cytoskeletal 17 OS=Homo sapiens OX=9606 GN=KRT17 PE=1 SV=2	402	48361	25	20	11	8	17.4	4.97	731	4	0	0	417.218	832.422	2	832.429	-0.0069	0	9.16	2.4	K	SEISELR	R			File24970 Spectrum2000 scans: 4838
41	sp|Q04695|K1C17_HUMAN	Keratin, type I cytoskeletal 17 OS=Homo sapiens OX=9606 GN=KRT17 PE=1 SV=2	402	48361	25	20	11	8	17.4	4.97	2510	1	0	0	515.303	1028.59	2	1028.59	0.0048	0	47.18	0.00025	R	VLDELTLAR	A			File24970 Spectrum9630 scans: 13742
41	sp|Q04695|K1C17_HUMAN	Keratin, type I cytoskeletal 17 OS=Homo sapiens OX=9606 GN=KRT17 PE=1 SV=2	402	48361	25	20	11	8	17.4	4.97	2511	1	0	0	515.304	1028.59	2	1028.59	0.0065	0	35.28	0.0041	R	VLDELTLAR	A			File24970 Spectrum9758 scans: 13883
41	sp|Q04695|K1C17_HUMAN	Keratin, type I cytoskeletal 17 OS=Homo sapiens OX=9606 GN=KRT17 PE=1 SV=2	402	48361	25	20	11	8	17.4	4.97	2898	1	0	0	532.81	1063.61	2	1063.6	0.0031	1	61.06	6.5e-06	R	LASYLDKVR	A			File24970 Spectrum4522 scans: 7941
41	sp|Q04695|K1C17_HUMAN	Keratin, type I cytoskeletal 17 OS=Homo sapiens OX=9606 GN=KRT17 PE=1 SV=2	402	48361	25	20	11	8	17.4	4.97	2899	1	0	0	532.811	1063.61	2	1063.6	0.0041	1	41.88	0.00053	R	LASYLDKVR	A			File24970 Spectrum4422 scans: 7814
41	sp|Q04695|K1C17_HUMAN	Keratin, type I cytoskeletal 17 OS=Homo sapiens OX=9606 GN=KRT17 PE=1 SV=2	402	48361	25	20	11	8	17.4	4.97	2900	1	0	0	355.543	1063.61	3	1063.6	0.0042	1	33.65	0.0035	R	LASYLDKVR	A			File24970 Spectrum4365 scans: 7739
41	sp|Q04695|K1C17_HUMAN	Keratin, type I cytoskeletal 17 OS=Homo sapiens OX=9606 GN=KRT17 PE=1 SV=2	402	48361	25	20	11	8	17.4	4.97	2901	1	0	0	355.543	1063.61	3	1063.6	0.0055	1	31.41	0.006	R	LASYLDKVR	A			File24970 Spectrum4277 scans: 7621
41	sp|Q04695|K1C17_HUMAN	Keratin, type I cytoskeletal 17 OS=Homo sapiens OX=9606 GN=KRT17 PE=1 SV=2	402	48361	25	20	11	8	17.4	4.97	4264	2	0	0	593.34	1184.67	2	1184.69	-0.0222	1	2.33	9.3	R	RVLDELTLAR	A			File24970 Spectrum3747 scans: 6868
41	sp|Q04695|K1C17_HUMAN	Keratin, type I cytoskeletal 17 OS=Homo sapiens OX=9606 GN=KRT17 PE=1 SV=2	402	48361	25	20	11	8	17.4	4.97	4267	1	0	0	593.353	1184.69	2	1184.69	0.0031	1	29.9	0.0087	R	RVLDELTLAR	A			File24970 Spectrum8765 scans: 12799
41	sp|Q04695|K1C17_HUMAN	Keratin, type I cytoskeletal 17 OS=Homo sapiens OX=9606 GN=KRT17 PE=1 SV=2	402	48361	25	20	11	8	17.4	4.97	4268	1	0	0	395.904	1184.69	3	1184.69	0.0041	1	37.45	0.0015	R	RVLDELTLAR	A			File24970 Spectrum8927 scans: 12972
41	sp|Q04695|K1C17_HUMAN	Keratin, type I cytoskeletal 17 OS=Homo sapiens OX=9606 GN=KRT17 PE=1 SV=2	402	48361	25	20	11	8	17.4	4.97	4269	1	0	0	395.905	1184.69	3	1184.69	0.0045	1	37.36	0.0016	R	RVLDELTLAR	A			File24970 Spectrum8789 scans: 12824
41	sp|Q04695|K1C17_HUMAN	Keratin, type I cytoskeletal 17 OS=Homo sapiens OX=9606 GN=KRT17 PE=1 SV=2	402	48361	25	20	11	8	17.4	4.97	4270	1	0	0	593.354	1184.69	2	1184.69	0.0057	1	49.73	9e-05	R	RVLDELTLAR	A			File24970 Spectrum8896 scans: 12940
41	sp|Q04695|K1C17_HUMAN	Keratin, type I cytoskeletal 17 OS=Homo sapiens OX=9606 GN=KRT17 PE=1 SV=2	402	48361	25	20	11	8	17.4	4.97	5453	2	0	0	426.9	1277.68	3	1277.67	0.0065	1	7.99	2.2	R	LEQEIATYRR	L			File24970 Spectrum2330 scans: 5243
41	sp|Q04695|K1C17_HUMAN	Keratin, type I cytoskeletal 17 OS=Homo sapiens OX=9606 GN=KRT17 PE=1 SV=2	402	48361	25	20	11	8	17.4	4.97	6113	1	1	1	448.248	1341.72	3	1341.74	-0.0157	1	6.29	2.9	R	LSVEADINGLRR	V			File24970 Spectrum2222 scans: 5113
41	sp|Q04695|K1C17_HUMAN	Keratin, type I cytoskeletal 17 OS=Homo sapiens OX=9606 GN=KRT17 PE=1 SV=2	402	48361	25	20	11	8	17.4	4.97	6321	1	0	0	681.351	1360.69	2	1360.68	0.0046	0	66.03	4.7e-06	R	EVATNSELVQSGK	S			File24970 Spectrum1597 scans: 4372
41	sp|Q04695|K1C17_HUMAN	Keratin, type I cytoskeletal 17 OS=Homo sapiens OX=9606 GN=KRT17 PE=1 SV=2	402	48361	25	20	11	8	17.4	4.97	6513	1	0	0	690.372	1378.73	2	1378.72	0.0088	1	40.13	0.0014	K	TRLEQEIATYR	R			File24970 Spectrum7278 scans: 11146
41	sp|Q04695|K1C17_HUMAN	Keratin, type I cytoskeletal 17 OS=Homo sapiens OX=9606 GN=KRT17 PE=1 SV=2	402	48361	25	20	11	8	17.4	4.97	6514	1	0	0	690.374	1378.73	2	1378.72	0.0128	1	29.32	0.016	K	TRLEQEIATYR	R			File24970 Spectrum7140 scans: 10994	emPAI	0.93
42	sp|P23396|RS3_HUMAN	40S ribosomal protein S3 OS=Homo sapiens OX=9606 GN=RPS3 PE=1 SV=2	401	26842	14	11	5	3	21.8	9.68	2514	1	1	1	515.322	1028.63	2	1028.62	0.0064	0	34.24	0.0017	R	TEIIILATR	T			File24970 Spectrum10673 scans: 14862
42	sp|P23396|RS3_HUMAN	40S ribosomal protein S3 OS=Homo sapiens OX=9606 GN=RPS3 PE=1 SV=2	401	26842	14	11	5	3	21.8	9.68	2515	1	1	1	515.322	1028.63	2	1028.62	0.0066	0	39.77	0.00046	R	TEIIILATR	T			File24970 Spectrum10537 scans: 14713
42	sp|P23396|RS3_HUMAN	40S ribosomal protein S3 OS=Homo sapiens OX=9606 GN=RPS3 PE=1 SV=2	401	26842	14	11	5	3	21.8	9.68	6981	1	0	1	712.34	1422.66	2	1422.66	0.0021	0	9.07	1.4	R	ELAEDGYSGVEVR	V			File24970 Spectrum6881 scans: 10713
42	sp|P23396|RS3_HUMAN	40S ribosomal protein S3 OS=Homo sapiens OX=9606 GN=RPS3 PE=1 SV=2	401	26842	14	11	5	3	21.8	9.68	6983	1	0	1	712.34	1422.67	2	1422.66	0.0027	0	30.85	0.0091	R	ELAEDGYSGVEVR	V			File24970 Spectrum5599 scans: 9274
42	sp|P23396|RS3_HUMAN	40S ribosomal protein S3 OS=Homo sapiens OX=9606 GN=RPS3 PE=1 SV=2	401	26842	14	11	5	3	21.8	9.68	6985	1	0	1	712.34	1422.67	2	1422.66	0.0036	0	50.75	9e-05	R	ELAEDGYSGVEVR	V			File24970 Spectrum5364 scans: 9011
42	sp|P23396|RS3_HUMAN	40S ribosomal protein S3 OS=Homo sapiens OX=9606 GN=RPS3 PE=1 SV=2	401	26842	14	11	5	3	21.8	9.68	6987	1	0	1	712.342	1422.67	2	1422.66	0.0063	0	66.38	2.6e-06	R	ELAEDGYSGVEVR	V			File24970 Spectrum6102 scans: 9836
42	sp|P23396|RS3_HUMAN	40S ribosomal protein S3 OS=Homo sapiens OX=9606 GN=RPS3 PE=1 SV=2	401	26842	14	11	5	3	21.8	9.68	6988	1	0	1	712.342	1422.67	2	1422.66	0.0067	0	64.5	3.8e-06	R	ELAEDGYSGVEVR	V			File24970 Spectrum6222 scans: 9970
42	sp|P23396|RS3_HUMAN	40S ribosomal protein S3 OS=Homo sapiens OX=9606 GN=RPS3 PE=1 SV=2	401	26842	14	11	5	3	21.8	9.68	6990	1	1	1	712.342	1422.67	2	1422.66	0.0072	0	83.23	5.1e-08	R	ELAEDGYSGVEVR	V			File24970 Spectrum5832 scans: 9535
42	sp|P23396|RS3_HUMAN	40S ribosomal protein S3 OS=Homo sapiens OX=9606 GN=RPS3 PE=1 SV=2	401	26842	14	11	5	3	21.8	9.68	6991	1	0	1	712.342	1422.67	2	1422.66	0.0072	0	72.49	6.1e-07	R	ELAEDGYSGVEVR	V			File24970 Spectrum5251 scans: 8882
42	sp|P23396|RS3_HUMAN	40S ribosomal protein S3 OS=Homo sapiens OX=9606 GN=RPS3 PE=1 SV=2	401	26842	14	11	5	3	21.8	9.68	6992	1	1	1	712.342	1422.67	2	1422.66	0.0077	0	59.59	1.2e-05	R	ELAEDGYSGVEVR	V			File24970 Spectrum5964 scans: 9683
42	sp|P23396|RS3_HUMAN	40S ribosomal protein S3 OS=Homo sapiens OX=9606 GN=RPS3 PE=1 SV=2	401	26842	14	11	5	3	21.8	9.68	6993	1	1	1	712.342	1422.67	2	1422.66	0.0078	0	80.63	9.3e-08	R	ELAEDGYSGVEVR	V			File24970 Spectrum5716 scans: 9405
42	sp|P23396|RS3_HUMAN	40S ribosomal protein S3 OS=Homo sapiens OX=9606 GN=RPS3 PE=1 SV=2	401	26842	14	11	5	3	21.8	9.68	7383	1	1	1	729.93	1457.85	2	1457.82	0.0213	0	10.14	0.44	K	KPLPDHVSIVEPK	D			File24970 Spectrum279 scans: 2815
42	sp|P23396|RS3_HUMAN	40S ribosomal protein S3 OS=Homo sapiens OX=9606 GN=RPS3 PE=1 SV=2	401	26842	14	11	5	3	21.8	9.68	7496	1	1	1	735.892	1469.77	2	1469.76	0.0081	0	18.72	0.19	K	DEILPTTPISEQK	G			File24970 Spectrum8660 scans: 12681
42	sp|P23396|RS3_HUMAN	40S ribosomal protein S3 OS=Homo sapiens OX=9606 GN=RPS3 PE=1 SV=2	401	26842	14	11	5	3	21.8	9.68	8498	1	1	1	528.658	1582.95	3	1582.94	0.01	1	30.96	0.0013	R	VTPTRTEIIILATR	T			File24970 Spectrum10949 scans: 15162	emPAI	0.42
43	sp|P49411|EFTU_HUMAN	Elongation factor Tu, mitochondrial OS=Homo sapiens OX=9606 GN=TUFM PE=1 SV=2	396	49852	13	10	6	5	18.1	7.26	333	1	1	1	388.247	774.479	2	774.475	0.0037	0	44.94	0.00014	K	FNLILR	Q			File24970 Spectrum11100 scans: 15337
43	sp|P49411|EFTU_HUMAN	Elongation factor Tu, mitochondrial OS=Homo sapiens OX=9606 GN=TUFM PE=1 SV=2	396	49852	13	10	6	5	18.1	7.26	2555	1	1	1	516.79	1031.57	2	1031.56	0.0045	0	12.99	0.91	R	GTVVTGTLER	G			File24970 Spectrum2933 scans: 5930
43	sp|P49411|EFTU_HUMAN	Elongation factor Tu, mitochondrial OS=Homo sapiens OX=9606 GN=TUFM PE=1 SV=2	396	49852	13	10	6	5	18.1	7.26	2556	1	1	1	516.79	1031.57	2	1031.56	0.0052	0	40.66	0.0016	R	GTVVTGTLER	G			File24970 Spectrum2810 scans: 5790
43	sp|P49411|EFTU_HUMAN	Elongation factor Tu, mitochondrial OS=Homo sapiens OX=9606 GN=TUFM PE=1 SV=2	396	49852	13	10	6	5	18.1	7.26	4260	1	1	1	593.317	1184.62	2	1184.61	0.0048	0	73.99	5.9e-07	R	AEAGDNLGALVR	G			File24970 Spectrum7829 scans: 11764
43	sp|P49411|EFTU_HUMAN	Elongation factor Tu, mitochondrial OS=Homo sapiens OX=9606 GN=TUFM PE=1 SV=2	396	49852	13	10	6	5	18.1	7.26	4261	1	1	1	593.317	1184.62	2	1184.61	0.0054	0	58.73	2e-05	R	AEAGDNLGALVR	G			File24970 Spectrum7704 scans: 11624
43	sp|P49411|EFTU_HUMAN	Elongation factor Tu, mitochondrial OS=Homo sapiens OX=9606 GN=TUFM PE=1 SV=2	396	49852	13	10	6	5	18.1	7.26	6348	1	1	1	682.802	1363.59	2	1363.59	0.0001	0	68.43	6.8e-07	K	YEEIDNAPEER	A			File24970 Spectrum2247 scans: 5144
43	sp|P49411|EFTU_HUMAN	Elongation factor Tu, mitochondrial OS=Homo sapiens OX=9606 GN=TUFM PE=1 SV=2	396	49852	13	10	6	5	18.1	7.26	6349	1	1	1	682.803	1363.59	2	1363.59	0.0026	0	42.54	0.00028	K	YEEIDNAPEER	A			File24970 Spectrum2131 scans: 5006
43	sp|P49411|EFTU_HUMAN	Elongation factor Tu, mitochondrial OS=Homo sapiens OX=9606 GN=TUFM PE=1 SV=2	396	49852	13	10	6	5	18.1	7.26	9277	1	1	1	558.618	1672.83	3	1672.85	-0.0204	0	22.49	0.089	R	GITINAAHVEYSTAAR	H			File24970 Spectrum7975 scans: 11922
43	sp|P49411|EFTU_HUMAN	Elongation factor Tu, mitochondrial OS=Homo sapiens OX=9606 GN=TUFM PE=1 SV=2	396	49852	13	10	6	5	18.1	7.26	9279	1	1	1	837.436	1672.86	2	1672.85	0.005	0	68.21	2.2e-06	R	GITINAAHVEYSTAAR	H			File24970 Spectrum7102 scans: 10953
43	sp|P49411|EFTU_HUMAN	Elongation factor Tu, mitochondrial OS=Homo sapiens OX=9606 GN=TUFM PE=1 SV=2	396	49852	13	10	6	5	18.1	7.26	9280	1	1	1	558.627	1672.86	3	1672.85	0.005	0	48.97	0.00019	R	GITINAAHVEYSTAAR	H			File24970 Spectrum7109 scans: 10961
43	sp|P49411|EFTU_HUMAN	Elongation factor Tu, mitochondrial OS=Homo sapiens OX=9606 GN=TUFM PE=1 SV=2	396	49852	13	10	6	5	18.1	7.26	9281	1	1	1	558.628	1672.86	3	1672.85	0.008	0	54.87	4.7e-05	R	GITINAAHVEYSTAAR	H			File24970 Spectrum7240 scans: 11105
43	sp|P49411|EFTU_HUMAN	Elongation factor Tu, mitochondrial OS=Homo sapiens OX=9606 GN=TUFM PE=1 SV=2	396	49852	13	10	6	5	18.1	7.26	9282	1	1	1	837.438	1672.86	2	1672.85	0.009	0	87.13	2.7e-08	R	GITINAAHVEYSTAAR	H			File24970 Spectrum7228 scans: 11092
43	sp|P49411|EFTU_HUMAN	Elongation factor Tu, mitochondrial OS=Homo sapiens OX=9606 GN=TUFM PE=1 SV=2	396	49852	13	10	6	5	18.1	7.26	13201	3	1	1	943.46	2827.36	3	2827.37	-0.0081	0	3.95	3.5	K	NMITGTAPLDGCILVVAANDGPMPQTR	E	Oxidation (M)	0.010000000000000000000000000.0	File24970 Spectrum2013 scans: 4855	emPAI	0.47
44	sp|Q6P2Q9|PRP8_HUMAN	Pre-mRNA-processing-splicing factor 8 OS=Homo sapiens OX=9606 GN=PRPF8 PE=1 SV=2	396	274738	31	17	20	12	9.1	8.95	167	1	1	1	370.775	739.535	2	739.532	0.0032	0	19.88	0.01	R	LILILR	A			File24970 Spectrum11683 scans: 15975
44	sp|Q6P2Q9|PRP8_HUMAN	Pre-mRNA-processing-splicing factor 8 OS=Homo sapiens OX=9606 GN=PRPF8 PE=1 SV=2	396	274738	31	17	20	12	9.1	8.95	1333	7	1	1	449.772	897.53	2	897.528	0.0021	0	0.65	6	R	GITPLLER	W			File24970 Spectrum4972 scans: 8546
44	sp|Q6P2Q9|PRP8_HUMAN	Pre-mRNA-processing-splicing factor 8 OS=Homo sapiens OX=9606 GN=PRPF8 PE=1 SV=2	396	274738	31	17	20	12	9.1	8.95	1879	2	1	1	481.261	960.508	2	960.506	0.0013	0	28.44	0.03	R	VQMLLSDR	F			File24970 Spectrum6121 scans: 9857
44	sp|Q6P2Q9|PRP8_HUMAN	Pre-mRNA-processing-splicing factor 8 OS=Homo sapiens OX=9606 GN=PRPF8 PE=1 SV=2	396	274738	31	17	20	12	9.1	8.95	2198	1	1	1	499.775	997.535	2	997.53	0.0046	0	23.18	0.05	R	SGLNQIPNR	R			File24970 Spectrum2007 scans: 4848
44	sp|Q6P2Q9|PRP8_HUMAN	Pre-mRNA-processing-splicing factor 8 OS=Homo sapiens OX=9606 GN=PRPF8 PE=1 SV=2	396	274738	31	17	20	12	9.1	8.95	2910	1	1	1	533.315	1064.62	2	1064.61	0.0069	0	29.73	0.0067	R	AISAANLHLR	T			File24970 Spectrum5661 scans: 9342
44	sp|Q6P2Q9|PRP8_HUMAN	Pre-mRNA-processing-splicing factor 8 OS=Homo sapiens OX=9606 GN=PRPF8 PE=1 SV=2	396	274738	31	17	20	12	9.1	8.95	3486	4	1	1	559.81	1117.6	2	1117.59	0.0132	1	2.88	7.7	K	IGLNSKMPSR	F	Oxidation (M)	0.0000001000.0	File24970 Spectrum5738 scans: 9429
44	sp|Q6P2Q9|PRP8_HUMAN	Pre-mRNA-processing-splicing factor 8 OS=Homo sapiens OX=9606 GN=PRPF8 PE=1 SV=2	396	274738	31	17	20	12	9.1	8.95	3487	6	1	1	559.811	1117.61	2	1117.59	0.0159	1	2.47	8.7	K	IGLNSKMPSR	F	Oxidation (M)	0.0000001000.0	File24970 Spectrum5618 scans: 9295
44	sp|Q6P2Q9|PRP8_HUMAN	Pre-mRNA-processing-splicing factor 8 OS=Homo sapiens OX=9606 GN=PRPF8 PE=1 SV=2	396	274738	31	17	20	12	9.1	8.95	3675	1	1	1	379.213	1134.62	3	1134.62	-0.0011	1	8.26	2.3	R	VWAEYALKR	Q			File24970 Spectrum789 scans: 3455
44	sp|Q6P2Q9|PRP8_HUMAN	Pre-mRNA-processing-splicing factor 8 OS=Homo sapiens OX=9606 GN=PRPF8 PE=1 SV=2	396	274738	31	17	20	12	9.1	8.95	3891	1	1	1	385.552	1153.63	3	1153.63	0.0026	1	37.35	0.0019	R	SGLNQIPNRR	F			File24970 Spectrum1033 scans: 3744
44	sp|Q6P2Q9|PRP8_HUMAN	Pre-mRNA-processing-splicing factor 8 OS=Homo sapiens OX=9606 GN=PRPF8 PE=1 SV=2	396	274738	31	17	20	12	9.1	8.95	4988	1	1	1	415.549	1243.63	3	1243.62	0.0054	0	38.75	0.0024	R	VESHFDLELR	A			File24970 Spectrum9171 scans: 13238
44	sp|Q6P2Q9|PRP8_HUMAN	Pre-mRNA-processing-splicing factor 8 OS=Homo sapiens OX=9606 GN=PRPF8 PE=1 SV=2	396	274738	31	17	20	12	9.1	8.95	4989	1	1	1	415.549	1243.63	3	1243.62	0.0056	0	42.22	0.0011	R	VESHFDLELR	A			File24970 Spectrum9291 scans: 13370
44	sp|Q6P2Q9|PRP8_HUMAN	Pre-mRNA-processing-splicing factor 8 OS=Homo sapiens OX=9606 GN=PRPF8 PE=1 SV=2	396	274738	31	17	20	12	9.1	8.95	4990	1	1	1	415.549	1243.63	3	1243.62	0.0061	0	21.97	0.12	R	VESHFDLELR	A			File24970 Spectrum9438 scans: 13527
44	sp|Q6P2Q9|PRP8_HUMAN	Pre-mRNA-processing-splicing factor 8 OS=Homo sapiens OX=9606 GN=PRPF8 PE=1 SV=2	396	274738	31	17	20	12	9.1	8.95	5223	1	1	1	631.831	1261.65	2	1261.63	0.0202	0	9.6	2.1	K	EQSQLTATQTR	T			File24970 Spectrum9075 scans: 13133
44	sp|Q6P2Q9|PRP8_HUMAN	Pre-mRNA-processing-splicing factor 8 OS=Homo sapiens OX=9606 GN=PRPF8 PE=1 SV=2	396	274738	31	17	20	12	9.1	8.95	5226	1	1	1	631.832	1261.65	2	1261.63	0.0234	0	4.86	5.7	K	EQSQLTATQTR	T			File24970 Spectrum9202 scans: 13271
44	sp|Q6P2Q9|PRP8_HUMAN	Pre-mRNA-processing-splicing factor 8 OS=Homo sapiens OX=9606 GN=PRPF8 PE=1 SV=2	396	274738	31	17	20	12	9.1	8.95	6646	1	1	1	464.867	1391.58	3	1391.57	0.0041	0	35.65	0.00079	R	WGDYDSHDIER	Y			File24970 Spectrum4320 scans: 7678
44	sp|Q6P2Q9|PRP8_HUMAN	Pre-mRNA-processing-splicing factor 8 OS=Homo sapiens OX=9606 GN=PRPF8 PE=1 SV=2	396	274738	31	17	20	12	9.1	8.95	6647	1	1	1	696.797	1391.58	2	1391.57	0.0044	0	58.5	4.1e-06	R	WGDYDSHDIER	Y			File24970 Spectrum4318 scans: 7675
44	sp|Q6P2Q9|PRP8_HUMAN	Pre-mRNA-processing-splicing factor 8 OS=Homo sapiens OX=9606 GN=PRPF8 PE=1 SV=2	396	274738	31	17	20	12	9.1	8.95	6648	1	1	1	464.867	1391.58	3	1391.57	0.0056	0	39.62	0.00033	R	WGDYDSHDIER	Y			File24970 Spectrum4408 scans: 7797
44	sp|Q6P2Q9|PRP8_HUMAN	Pre-mRNA-processing-splicing factor 8 OS=Homo sapiens OX=9606 GN=PRPF8 PE=1 SV=2	396	274738	31	17	20	12	9.1	8.95	6761	2	1	1	700.865	1399.72	2	1399.7	0.0147	0	0.03	14	R	QILMASGSTTFTK	I	Oxidation (M)	0.0001000000000.0	File24970 Spectrum11052 scans: 15280
44	sp|Q6P2Q9|PRP8_HUMAN	Pre-mRNA-processing-splicing factor 8 OS=Homo sapiens OX=9606 GN=PRPF8 PE=1 SV=2	396	274738	31	17	20	12	9.1	8.95	7504	3	1	1	491.276	1470.81	3	1470.78	0.0293	0	6.54	2.1	R	QGYNMLNLLIHR	K			File24970 Spectrum1958 scans: 4784
44	sp|Q6P2Q9|PRP8_HUMAN	Pre-mRNA-processing-splicing factor 8 OS=Homo sapiens OX=9606 GN=PRPF8 PE=1 SV=2	396	274738	31	17	20	12	9.1	8.95	8039	5	1	1	510.591	1528.75	3	1528.75	-0.0024	1	1.83	8.7	R	HDGKLWNLNNYR	T			File24970 Spectrum1042 scans: 3753
44	sp|Q6P2Q9|PRP8_HUMAN	Pre-mRNA-processing-splicing factor 8 OS=Homo sapiens OX=9606 GN=PRPF8 PE=1 SV=2	396	274738	31	17	20	12	9.1	8.95	8040	4	1	1	510.593	1528.76	3	1528.75	0.0047	1	2.67	7.6	R	HDGKLWNLNNYR	T			File24970 Spectrum927 scans: 3618
44	sp|Q6P2Q9|PRP8_HUMAN	Pre-mRNA-processing-splicing factor 8 OS=Homo sapiens OX=9606 GN=PRPF8 PE=1 SV=2	396	274738	31	17	20	12	9.1	8.95	8145	4	1	1	515.607	1543.8	3	1543.8	0.0045	0	2.06	9.6	K	NNVNVASLTQSEIR	D			File24970 Spectrum4723 scans: 8204
44	sp|Q6P2Q9|PRP8_HUMAN	Pre-mRNA-processing-splicing factor 8 OS=Homo sapiens OX=9606 GN=PRPF8 PE=1 SV=2	396	274738	31	17	20	12	9.1	8.95	8146	3	1	1	772.908	1543.8	2	1543.8	0.0055	0	2.75	8.2	K	NNVNVASLTQSEIR	D			File24970 Spectrum4921 scans: 8478
44	sp|Q6P2Q9|PRP8_HUMAN	Pre-mRNA-processing-splicing factor 8 OS=Homo sapiens OX=9606 GN=PRPF8 PE=1 SV=2	396	274738	31	17	20	12	9.1	8.95	9070	1	1	1	824.404	1646.79	2	1646.79	0.0043	1	50.8	0.00014	R	RLTLEDLEDSWDR	G			File24970 Spectrum12632 scans: 16998
44	sp|Q6P2Q9|PRP8_HUMAN	Pre-mRNA-processing-splicing factor 8 OS=Homo sapiens OX=9606 GN=PRPF8 PE=1 SV=2	396	274738	31	17	20	12	9.1	8.95	9071	1	1	1	549.94	1646.8	3	1646.79	0.0087	1	49.68	0.00018	R	RLTLEDLEDSWDR	G			File24970 Spectrum12602 scans: 16965
44	sp|Q6P2Q9|PRP8_HUMAN	Pre-mRNA-processing-splicing factor 8 OS=Homo sapiens OX=9606 GN=PRPF8 PE=1 SV=2	396	274738	31	17	20	12	9.1	8.95	9278	1	1	1	837.436	1672.86	2	1672.85	0.0125	0	48.68	0.0002	R	DIILGMEISAPSQQR	Q	Oxidation (M)	0.000001000000000.0	File24970 Spectrum10257 scans: 14416
44	sp|Q6P2Q9|PRP8_HUMAN	Pre-mRNA-processing-splicing factor 8 OS=Homo sapiens OX=9606 GN=PRPF8 PE=1 SV=2	396	274738	31	17	20	12	9.1	8.95	10745	1	1	1	630.302	1887.88	3	1887.88	0.0057	0	20.79	0.082	R	SGMSHEEDQLIPNLYR	Y			File24970 Spectrum10952 scans: 15165
44	sp|Q6P2Q9|PRP8_HUMAN	Pre-mRNA-processing-splicing factor 8 OS=Homo sapiens OX=9606 GN=PRPF8 PE=1 SV=2	396	274738	31	17	20	12	9.1	8.95	10811	1	1	1	952.947	1903.88	2	1903.87	0.0067	0	62.97	5.1e-06	R	SGMSHEEDQLIPNLYR	Y	Oxidation (M)	0.0010000000000000.0	File24970 Spectrum10494 scans: 14667
44	sp|Q6P2Q9|PRP8_HUMAN	Pre-mRNA-processing-splicing factor 8 OS=Homo sapiens OX=9606 GN=PRPF8 PE=1 SV=2	396	274738	31	17	20	12	9.1	8.95	10812	1	1	1	635.636	1903.89	3	1903.87	0.012	0	36.43	0.0023	R	SGMSHEEDQLIPNLYR	Y	Oxidation (M)	0.0010000000000000.0	File24970 Spectrum10459 scans: 14631
44	sp|Q6P2Q9|PRP8_HUMAN	Pre-mRNA-processing-splicing factor 8 OS=Homo sapiens OX=9606 GN=PRPF8 PE=1 SV=2	396	274738	31	17	20	12	9.1	8.95	12062	1	1	1	728.696	2183.07	3	2183.05	0.0169	0	61.23	8.7e-06	R	EELGLIEQAYDNPHEALSR	I			File24970 Spectrum11258 scans: 15514
44	sp|Q6P2Q9|PRP8_HUMAN	Pre-mRNA-processing-splicing factor 8 OS=Homo sapiens OX=9606 GN=PRPF8 PE=1 SV=2	396	274738	31	17	20	12	9.1	8.95	13231	1	1	1	728.367	2909.44	4	2909.43	0.012	1	54.3	2.7e-05	R	LNQSQREELGLIEQAYDNPHEALSR	I			File24970 Spectrum11949 scans: 16260	emPAI	0.19
45	sp|Q15459|SF3A1_HUMAN	Splicing factor 3A subunit 1 OS=Homo sapiens OX=9606 GN=SF3A1 PE=1 SV=1	393	88888	32	21	12	9	13	5.15	142	1	1	1	366.196	730.378	2	730.376	0.0015	0	15.93	0.52	R	WLEQR	D			File24970 Spectrum1968 scans: 4796
45	sp|Q15459|SF3A1_HUMAN	Splicing factor 3A subunit 1 OS=Homo sapiens OX=9606 GN=SF3A1 PE=1 SV=1	393	88888	32	21	12	9	13	5.15	300	1	1	1	386.241	770.467	2	770.465	0.0022	0	27.44	0.021	R	ILIQER	Y			File24970 Spectrum2156 scans: 5037
45	sp|Q15459|SF3A1_HUMAN	Splicing factor 3A subunit 1 OS=Homo sapiens OX=9606 GN=SF3A1 PE=1 SV=1	393	88888	32	21	12	9	13	5.15	301	1	1	1	386.241	770.468	2	770.465	0.0026	0	24.82	0.039	R	ILIQER	Y			File24970 Spectrum2265 scans: 5167
45	sp|Q15459|SF3A1_HUMAN	Splicing factor 3A subunit 1 OS=Homo sapiens OX=9606 GN=SF3A1 PE=1 SV=1	393	88888	32	21	12	9	13	5.15	302	1	1	1	386.241	770.468	2	770.465	0.0029	0	25.59	0.032	R	ILIQER	Y			File24970 Spectrum2618 scans: 5575
45	sp|Q15459|SF3A1_HUMAN	Splicing factor 3A subunit 1 OS=Homo sapiens OX=9606 GN=SF3A1 PE=1 SV=1	393	88888	32	21	12	9	13	5.15	306	1	1	1	386.241	770.468	2	770.465	0.0034	0	23.88	0.048	R	ILIQER	Y			File24970 Spectrum2751 scans: 5723
45	sp|Q15459|SF3A1_HUMAN	Splicing factor 3A subunit 1 OS=Homo sapiens OX=9606 GN=SF3A1 PE=1 SV=1	393	88888	32	21	12	9	13	5.15	307	1	1	1	386.242	770.468	2	770.465	0.0035	0	16.1	0.29	R	ILIQER	Y			File24970 Spectrum2500 scans: 5437
45	sp|Q15459|SF3A1_HUMAN	Splicing factor 3A subunit 1 OS=Homo sapiens OX=9606 GN=SF3A1 PE=1 SV=1	393	88888	32	21	12	9	13	5.15	308	1	1	1	386.242	770.469	2	770.465	0.0039	0	34.89	0.0038	R	ILIQER	Y			File24970 Spectrum2377 scans: 5296
45	sp|Q15459|SF3A1_HUMAN	Splicing factor 3A subunit 1 OS=Homo sapiens OX=9606 GN=SF3A1 PE=1 SV=1	393	88888	32	21	12	9	13	5.15	350	1	1	1	392.241	782.468	2	782.465	0.0028	0	35.78	0.0014	R	IGLLDPR	W			File24970 Spectrum7568 scans: 11471
45	sp|Q15459|SF3A1_HUMAN	Splicing factor 3A subunit 1 OS=Homo sapiens OX=9606 GN=SF3A1 PE=1 SV=1	393	88888	32	21	12	9	13	5.15	351	1	1	1	392.241	782.468	2	782.465	0.0028	0	25.69	0.014	R	IGLLDPR	W			File24970 Spectrum7813 scans: 11746
45	sp|Q15459|SF3A1_HUMAN	Splicing factor 3A subunit 1 OS=Homo sapiens OX=9606 GN=SF3A1 PE=1 SV=1	393	88888	32	21	12	9	13	5.15	352	1	1	1	392.241	782.468	2	782.465	0.0029	0	15.35	0.15	R	IGLLDPR	W			File24970 Spectrum7322 scans: 11193
45	sp|Q15459|SF3A1_HUMAN	Splicing factor 3A subunit 1 OS=Homo sapiens OX=9606 GN=SF3A1 PE=1 SV=1	393	88888	32	21	12	9	13	5.15	353	1	1	1	392.241	782.468	2	782.465	0.0029	0	17.85	0.087	R	IGLLDPR	W			File24970 Spectrum7949 scans: 11893
45	sp|Q15459|SF3A1_HUMAN	Splicing factor 3A subunit 1 OS=Homo sapiens OX=9606 GN=SF3A1 PE=1 SV=1	393	88888	32	21	12	9	13	5.15	354	1	1	1	392.241	782.468	2	782.465	0.003	0	10.5	0.47	R	IGLLDPR	W			File24970 Spectrum8085 scans: 12040
45	sp|Q15459|SF3A1_HUMAN	Splicing factor 3A subunit 1 OS=Homo sapiens OX=9606 GN=SF3A1 PE=1 SV=1	393	88888	32	21	12	9	13	5.15	355	1	1	1	392.241	782.468	2	782.465	0.0033	0	60.86	4.3e-06	R	IGLLDPR	W			File24970 Spectrum7458 scans: 11342
45	sp|Q15459|SF3A1_HUMAN	Splicing factor 3A subunit 1 OS=Homo sapiens OX=9606 GN=SF3A1 PE=1 SV=1	393	88888	32	21	12	9	13	5.15	356	1	1	1	392.241	782.468	2	782.465	0.0034	0	33.33	0.0025	R	IGLLDPR	W			File24970 Spectrum7687 scans: 11606
45	sp|Q15459|SF3A1_HUMAN	Splicing factor 3A subunit 1 OS=Homo sapiens OX=9606 GN=SF3A1 PE=1 SV=1	393	88888	32	21	12	9	13	5.15	357	4	1	1	392.246	782.478	2	782.465	0.0133	0	0.75	4.4	R	IGLLDPR	W			File24970 Spectrum4712 scans: 8190
45	sp|Q15459|SF3A1_HUMAN	Splicing factor 3A subunit 1 OS=Homo sapiens OX=9606 GN=SF3A1 PE=1 SV=1	393	88888	32	21	12	9	13	5.15	1381	1	1	1	453.265	904.515	2	904.513	0.0018	0	50.32	0.00011	K	LTAQFVAR	N			File24970 Spectrum3917 scans: 7076
45	sp|Q15459|SF3A1_HUMAN	Splicing factor 3A subunit 1 OS=Homo sapiens OX=9606 GN=SF3A1 PE=1 SV=1	393	88888	32	21	12	9	13	5.15	1382	1	1	1	453.266	904.517	2	904.513	0.0037	0	21.47	0.074	K	LTAQFVAR	N			File24970 Spectrum3816 scans: 6947
45	sp|Q15459|SF3A1_HUMAN	Splicing factor 3A subunit 1 OS=Homo sapiens OX=9606 GN=SF3A1 PE=1 SV=1	393	88888	32	21	12	9	13	5.15	1508	3	1	1	460.219	918.424	2	918.419	0.0043	0	3.74	4.9	R	NGPEFEAR	I			File24970 Spectrum2888 scans: 5881
45	sp|Q15459|SF3A1_HUMAN	Splicing factor 3A subunit 1 OS=Homo sapiens OX=9606 GN=SF3A1 PE=1 SV=1	393	88888	32	21	12	9	13	5.15	4332	6	1	1	596.821	1191.63	2	1191.6	0.0237	1	0.08	15	R	VEWAKFQER	E			File24970 Spectrum4354 scans: 7724
45	sp|Q15459|SF3A1_HUMAN	Splicing factor 3A subunit 1 OS=Homo sapiens OX=9606 GN=SF3A1 PE=1 SV=1	393	88888	32	21	12	9	13	5.15	5734	1	1	1	652.298	1302.58	2	1302.58	0.0036	0	33.69	0.0031	K	VTWDGHSGSMAR	T			File24970 Spectrum2520 scans: 5459
45	sp|Q15459|SF3A1_HUMAN	Splicing factor 3A subunit 1 OS=Homo sapiens OX=9606 GN=SF3A1 PE=1 SV=1	393	88888	32	21	12	9	13	5.15	5735	1	1	1	435.202	1302.58	3	1302.58	0.0061	0	34.38	0.0029	K	VTWDGHSGSMAR	T			File24970 Spectrum2547 scans: 5490
45	sp|Q15459|SF3A1_HUMAN	Splicing factor 3A subunit 1 OS=Homo sapiens OX=9606 GN=SF3A1 PE=1 SV=1	393	88888	32	21	12	9	13	5.15	5892	1	1	1	440.532	1318.57	3	1318.57	0.0023	0	23.78	0.026	K	VTWDGHSGSMAR	T	Oxidation (M)	0.000000000100.0	File24970 Spectrum637 scans: 3274
45	sp|Q15459|SF3A1_HUMAN	Splicing factor 3A subunit 1 OS=Homo sapiens OX=9606 GN=SF3A1 PE=1 SV=1	393	88888	32	21	12	9	13	5.15	6508	1	1	1	690.361	1378.71	2	1378.7	0.0105	0	38.6	0.0024	R	TDIFGVEETAIGK	K			File24970 Spectrum11577 scans: 15863
45	sp|Q15459|SF3A1_HUMAN	Splicing factor 3A subunit 1 OS=Homo sapiens OX=9606 GN=SF3A1 PE=1 SV=1	393	88888	32	21	12	9	13	5.15	8078	1	1	1	512.61	1534.81	3	1534.8	0.0096	1	34.7	0.0045	R	RTDIFGVEETAIGK	K			File24970 Spectrum10686 scans: 14877
45	sp|Q15459|SF3A1_HUMAN	Splicing factor 3A subunit 1 OS=Homo sapiens OX=9606 GN=SF3A1 PE=1 SV=1	393	88888	32	21	12	9	13	5.15	8079	1	1	1	512.61	1534.81	3	1534.8	0.0103	1	33.5	0.0058	R	RTDIFGVEETAIGK	K			File24970 Spectrum10549 scans: 14725
45	sp|Q15459|SF3A1_HUMAN	Splicing factor 3A subunit 1 OS=Homo sapiens OX=9606 GN=SF3A1 PE=1 SV=1	393	88888	32	21	12	9	13	5.15	8080	1	1	1	768.412	1534.81	2	1534.8	0.011	1	47.92	0.00021	R	RTDIFGVEETAIGK	K			File24970 Spectrum10605 scans: 14787
45	sp|Q15459|SF3A1_HUMAN	Splicing factor 3A subunit 1 OS=Homo sapiens OX=9606 GN=SF3A1 PE=1 SV=1	393	88888	32	21	12	9	13	5.15	8616	1	1	1	798.37	1594.73	2	1594.72	0.0077	0	58.15	1.3e-05	K	TEDSLMPEEEFLR	R			File24970 Spectrum12125 scans: 16458
45	sp|Q15459|SF3A1_HUMAN	Splicing factor 3A subunit 1 OS=Homo sapiens OX=9606 GN=SF3A1 PE=1 SV=1	393	88888	32	21	12	9	13	5.15	8617	1	1	1	798.371	1594.73	2	1594.72	0.0083	0	30.93	0.0069	K	TEDSLMPEEEFLR	R			File24970 Spectrum12267 scans: 16609
45	sp|Q15459|SF3A1_HUMAN	Splicing factor 3A subunit 1 OS=Homo sapiens OX=9606 GN=SF3A1 PE=1 SV=1	393	88888	32	21	12	9	13	5.15	8738	1	1	1	806.367	1610.72	2	1610.71	0.0069	0	9.69	0.75	K	TEDSLMPEEEFLR	R	Oxidation (M)	0.0000010000000.0	File24970 Spectrum11148 scans: 15392
45	sp|Q15459|SF3A1_HUMAN	Splicing factor 3A subunit 1 OS=Homo sapiens OX=9606 GN=SF3A1 PE=1 SV=1	393	88888	32	21	12	9	13	5.15	9803	1	1	1	584.616	1750.83	3	1750.82	0.0054	1	24.38	0.046	K	TEDSLMPEEEFLRR	N			File24970 Spectrum11142 scans: 15385
45	sp|Q15459|SF3A1_HUMAN	Splicing factor 3A subunit 1 OS=Homo sapiens OX=9606 GN=SF3A1 PE=1 SV=1	393	88888	32	21	12	9	13	5.15	9916	1	1	1	589.949	1766.82	3	1766.81	0.0095	1	7.5	1.9	K	TEDSLMPEEEFLRR	N	Oxidation (M)	0.00000100000000.0	File24970 Spectrum10362 scans: 14529
45	sp|Q15459|SF3A1_HUMAN	Splicing factor 3A subunit 1 OS=Homo sapiens OX=9606 GN=SF3A1 PE=1 SV=1	393	88888	32	21	12	9	13	5.15	12266	1	1	1	745.734	2234.18	3	2234.17	0.0155	0	109.49	7.4e-11	R	TQQAAQANITLQEQIEAIHK	A			File24970 Spectrum10428 scans: 14599	emPAI	0.54
46	sp|P19012|K1C15_HUMAN	Keratin, type I cytoskeletal 15 OS=Homo sapiens OX=9606 GN=KRT15 PE=1 SV=3	385	49409	25	19	9	7	16.9	4.71	501	1	0	0	404.205	806.395	2	806.392	0.0033	0	57.63	2.9e-05	R	LAADDFR	L			File24970 Spectrum3116 scans: 6142
46	sp|P19012|K1C15_HUMAN	Keratin, type I cytoskeletal 15 OS=Homo sapiens OX=9606 GN=KRT15 PE=1 SV=3	385	49409	25	19	9	7	16.9	4.71	502	1	0	0	404.205	806.396	2	806.392	0.0036	0	32.93	0.0085	R	LAADDFR	L			File24970 Spectrum3230 scans: 6274
46	sp|P19012|K1C15_HUMAN	Keratin, type I cytoskeletal 15 OS=Homo sapiens OX=9606 GN=KRT15 PE=1 SV=3	385	49409	25	19	9	7	16.9	4.71	503	1	0	0	404.205	806.396	2	806.392	0.0037	0	58.18	2.5e-05	R	LAADDFR	L			File24970 Spectrum3462 scans: 6542
46	sp|P19012|K1C15_HUMAN	Keratin, type I cytoskeletal 15 OS=Homo sapiens OX=9606 GN=KRT15 PE=1 SV=3	385	49409	25	19	9	7	16.9	4.71	504	1	0	0	404.205	806.396	2	806.392	0.004	0	43.74	0.00071	R	LAADDFR	L			File24970 Spectrum3334 scans: 6400
46	sp|P19012|K1C15_HUMAN	Keratin, type I cytoskeletal 15 OS=Homo sapiens OX=9606 GN=KRT15 PE=1 SV=3	385	49409	25	19	9	7	16.9	4.71	521	1	0	0	405.225	808.436	2	808.433	0.0031	0	24.41	0.043	R	LASYLDK	V			File24970 Spectrum2557 scans: 5503
46	sp|P19012|K1C15_HUMAN	Keratin, type I cytoskeletal 15 OS=Homo sapiens OX=9606 GN=KRT15 PE=1 SV=3	385	49409	25	19	9	7	16.9	4.71	2510	1	0	0	515.303	1028.59	2	1028.59	0.0048	0	47.18	0.00025	R	VLDELTLAR	T			File24970 Spectrum9630 scans: 13742
46	sp|P19012|K1C15_HUMAN	Keratin, type I cytoskeletal 15 OS=Homo sapiens OX=9606 GN=KRT15 PE=1 SV=3	385	49409	25	19	9	7	16.9	4.71	2511	1	0	0	515.304	1028.59	2	1028.59	0.0065	0	35.28	0.0041	R	VLDELTLAR	T			File24970 Spectrum9758 scans: 13883
46	sp|P19012|K1C15_HUMAN	Keratin, type I cytoskeletal 15 OS=Homo sapiens OX=9606 GN=KRT15 PE=1 SV=3	385	49409	25	19	9	7	16.9	4.71	2639	1	1	0	521.801	1041.59	2	1041.58	0.0046	0	15.48	0.42	R	VILEIDNAR	L			File24970 Spectrum7356 scans: 11230
46	sp|P19012|K1C15_HUMAN	Keratin, type I cytoskeletal 15 OS=Homo sapiens OX=9606 GN=KRT15 PE=1 SV=3	385	49409	25	19	9	7	16.9	4.71	2640	2	1	0	521.801	1041.59	2	1041.58	0.0047	0	5.13	4.6	R	VILEIDNAR	L			File24970 Spectrum7486 scans: 11375
46	sp|P19012|K1C15_HUMAN	Keratin, type I cytoskeletal 15 OS=Homo sapiens OX=9606 GN=KRT15 PE=1 SV=3	385	49409	25	19	9	7	16.9	4.71	2641	1	1	0	521.801	1041.59	2	1041.58	0.0058	0	20.19	0.15	R	VILEIDNAR	L			File24970 Spectrum7216 scans: 11078
46	sp|P19012|K1C15_HUMAN	Keratin, type I cytoskeletal 15 OS=Homo sapiens OX=9606 GN=KRT15 PE=1 SV=3	385	49409	25	19	9	7	16.9	4.71	2642	1	1	0	521.801	1041.59	2	1041.58	0.0059	0	10.1	1.5	R	VILEIDNAR	L			File24970 Spectrum7666 scans: 11583
46	sp|P19012|K1C15_HUMAN	Keratin, type I cytoskeletal 15 OS=Homo sapiens OX=9606 GN=KRT15 PE=1 SV=3	385	49409	25	19	9	7	16.9	4.71	2898	1	0	0	532.81	1063.61	2	1063.6	0.0031	1	61.06	6.5e-06	R	LASYLDKVR	A			File24970 Spectrum4522 scans: 7941
46	sp|P19012|K1C15_HUMAN	Keratin, type I cytoskeletal 15 OS=Homo sapiens OX=9606 GN=KRT15 PE=1 SV=3	385	49409	25	19	9	7	16.9	4.71	2899	1	0	0	532.811	1063.61	2	1063.6	0.0041	1	41.88	0.00053	R	LASYLDKVR	A			File24970 Spectrum4422 scans: 7814
46	sp|P19012|K1C15_HUMAN	Keratin, type I cytoskeletal 15 OS=Homo sapiens OX=9606 GN=KRT15 PE=1 SV=3	385	49409	25	19	9	7	16.9	4.71	2900	1	0	0	355.543	1063.61	3	1063.6	0.0042	1	33.65	0.0035	R	LASYLDKVR	A			File24970 Spectrum4365 scans: 7739
46	sp|P19012|K1C15_HUMAN	Keratin, type I cytoskeletal 15 OS=Homo sapiens OX=9606 GN=KRT15 PE=1 SV=3	385	49409	25	19	9	7	16.9	4.71	2901	1	0	0	355.543	1063.61	3	1063.6	0.0055	1	31.41	0.006	R	LASYLDKVR	A			File24970 Spectrum4277 scans: 7621
46	sp|P19012|K1C15_HUMAN	Keratin, type I cytoskeletal 15 OS=Homo sapiens OX=9606 GN=KRT15 PE=1 SV=3	385	49409	25	19	9	7	16.9	4.71	4264	2	0	0	593.34	1184.67	2	1184.69	-0.0222	1	2.33	9.3	R	RVLDELTLAR	T			File24970 Spectrum3747 scans: 6868
46	sp|P19012|K1C15_HUMAN	Keratin, type I cytoskeletal 15 OS=Homo sapiens OX=9606 GN=KRT15 PE=1 SV=3	385	49409	25	19	9	7	16.9	4.71	4267	1	0	0	593.353	1184.69	2	1184.69	0.0031	1	29.9	0.0087	R	RVLDELTLAR	T			File24970 Spectrum8765 scans: 12799
46	sp|P19012|K1C15_HUMAN	Keratin, type I cytoskeletal 15 OS=Homo sapiens OX=9606 GN=KRT15 PE=1 SV=3	385	49409	25	19	9	7	16.9	4.71	4268	1	0	0	395.904	1184.69	3	1184.69	0.0041	1	37.45	0.0015	R	RVLDELTLAR	T			File24970 Spectrum8927 scans: 12972
46	sp|P19012|K1C15_HUMAN	Keratin, type I cytoskeletal 15 OS=Homo sapiens OX=9606 GN=KRT15 PE=1 SV=3	385	49409	25	19	9	7	16.9	4.71	4269	1	0	0	395.905	1184.69	3	1184.69	0.0045	1	37.36	0.0016	R	RVLDELTLAR	T			File24970 Spectrum8789 scans: 12824
46	sp|P19012|K1C15_HUMAN	Keratin, type I cytoskeletal 15 OS=Homo sapiens OX=9606 GN=KRT15 PE=1 SV=3	385	49409	25	19	9	7	16.9	4.71	4270	1	0	0	593.354	1184.69	2	1184.69	0.0057	1	49.73	9e-05	R	RVLDELTLAR	T			File24970 Spectrum8896 scans: 12940
46	sp|P19012|K1C15_HUMAN	Keratin, type I cytoskeletal 15 OS=Homo sapiens OX=9606 GN=KRT15 PE=1 SV=3	385	49409	25	19	9	7	16.9	4.71	5707	1	0	0	651.334	1300.65	2	1300.65	0.0023	0	53.97	6.1e-05	R	ALEEANADLEVK	I			File24970 Spectrum5130 scans: 8739
46	sp|P19012|K1C15_HUMAN	Keratin, type I cytoskeletal 15 OS=Homo sapiens OX=9606 GN=KRT15 PE=1 SV=3	385	49409	25	19	9	7	16.9	4.71	5708	1	0	0	651.334	1300.65	2	1300.65	0.003	0	36.27	0.0036	R	ALEEANADLEVK	I			File24970 Spectrum5017 scans: 8605
46	sp|P19012|K1C15_HUMAN	Keratin, type I cytoskeletal 15 OS=Homo sapiens OX=9606 GN=KRT15 PE=1 SV=3	385	49409	25	19	9	7	16.9	4.71	6513	1	0	0	690.372	1378.73	2	1378.72	0.0088	1	40.13	0.0014	K	TRLEQEIATYR	S			File24970 Spectrum7278 scans: 11146
46	sp|P19012|K1C15_HUMAN	Keratin, type I cytoskeletal 15 OS=Homo sapiens OX=9606 GN=KRT15 PE=1 SV=3	385	49409	25	19	9	7	16.9	4.71	6514	1	0	0	690.374	1378.73	2	1378.72	0.0128	1	29.32	0.016	K	TRLEQEIATYR	S			File24970 Spectrum7140 scans: 10994
46	sp|P19012|K1C15_HUMAN	Keratin, type I cytoskeletal 15 OS=Homo sapiens OX=9606 GN=KRT15 PE=1 SV=3	385	49409	25	19	9	7	16.9	4.71	11993	4	1	0	720.701	2159.08	3	2159.1	-0.0154	1	0.35	11	K	YENELALRQGVEADINGLR	R			File24970 Spectrum5277 scans: 8912	emPAI	0.91
47	sp|Q15365|PCBP1_HUMAN	Poly(rC)-binding protein 1 OS=Homo sapiens OX=9606 GN=PCBP1 PE=1 SV=2	373	37987	10	8	4	2	13.5	6.66	1496	9	0	1	459.24	916.466	2	916.473	-0.0069	1	5.57	6.2	R	IREESGAR	I			File24970 Spectrum2996 scans: 6003
47	sp|Q15365|PCBP1_HUMAN	Poly(rC)-binding protein 1 OS=Homo sapiens OX=9606 GN=PCBP1 PE=1 SV=2	373	37987	10	8	4	2	13.5	6.66	2338	1	1	1	507.771	1013.53	2	1013.53	0.0024	0	66.99	2.6e-06	R	QGANINEIR	Q			File24970 Spectrum1904 scans: 4714
47	sp|Q15365|PCBP1_HUMAN	Poly(rC)-binding protein 1 OS=Homo sapiens OX=9606 GN=PCBP1 PE=1 SV=2	373	37987	10	8	4	2	13.5	6.66	2339	1	1	1	507.772	1013.53	2	1013.53	0.0048	0	28.64	0.016	R	QGANINEIR	Q			File24970 Spectrum2014 scans: 4856
47	sp|Q15365|PCBP1_HUMAN	Poly(rC)-binding protein 1 OS=Homo sapiens OX=9606 GN=PCBP1 PE=1 SV=2	373	37987	10	8	4	2	13.5	6.66	5558	9	1	0	644.811	1287.61	2	1287.59	0.0198	0	0.89	9.4	R	INISEGNCPER	I			File24970 Spectrum1510 scans: 4274
47	sp|Q15365|PCBP1_HUMAN	Poly(rC)-binding protein 1 OS=Homo sapiens OX=9606 GN=PCBP1 PE=1 SV=2	373	37987	10	8	4	2	13.5	6.66	11810	1	1	0	697.335	2088.98	3	2088.97	0.0073	0	41.64	0.00068	R	ESTGAQVQVAGDMLPNSTER	A			File24970 Spectrum8751 scans: 12783
47	sp|Q15365|PCBP1_HUMAN	Poly(rC)-binding protein 1 OS=Homo sapiens OX=9606 GN=PCBP1 PE=1 SV=2	373	37987	10	8	4	2	13.5	6.66	11811	1	1	0	1045.5	2088.98	2	2088.97	0.0074	0	94.79	3.3e-09	R	ESTGAQVQVAGDMLPNSTER	A			File24970 Spectrum8652 scans: 12673
47	sp|Q15365|PCBP1_HUMAN	Poly(rC)-binding protein 1 OS=Homo sapiens OX=9606 GN=PCBP1 PE=1 SV=2	373	37987	10	8	4	2	13.5	6.66	11812	1	1	0	697.335	2088.98	3	2088.97	0.0088	0	35.23	0.0031	R	ESTGAQVQVAGDMLPNSTER	A			File24970 Spectrum8625 scans: 12642
47	sp|Q15365|PCBP1_HUMAN	Poly(rC)-binding protein 1 OS=Homo sapiens OX=9606 GN=PCBP1 PE=1 SV=2	373	37987	10	8	4	2	13.5	6.66	11813	1	1	0	1045.5	2088.99	2	2088.97	0.0106	0	99.33	1.2e-09	R	ESTGAQVQVAGDMLPNSTER	A			File24970 Spectrum8778 scans: 12813
47	sp|Q15365|PCBP1_HUMAN	Poly(rC)-binding protein 1 OS=Homo sapiens OX=9606 GN=PCBP1 PE=1 SV=2	373	37987	10	8	4	2	13.5	6.66	11852	1	1	0	1053.5	2104.98	2	2104.97	0.0089	0	74.85	3.2e-07	R	ESTGAQVQVAGDMLPNSTER	A	Oxidation (M)	0.00000000000010000000.0	File24970 Spectrum5175 scans: 8790
47	sp|Q15365|PCBP1_HUMAN	Poly(rC)-binding protein 1 OS=Homo sapiens OX=9606 GN=PCBP1 PE=1 SV=2	373	37987	10	8	4	2	13.5	6.66	11853	1	1	0	1053.5	2104.98	2	2104.97	0.0103	0	80.39	9.1e-08	R	ESTGAQVQVAGDMLPNSTER	A	Oxidation (M)	0.00000000000010000000.0	File24970 Spectrum5301 scans: 8939	emPAI	0.4
48	sp|Q9BUF5|TBB6_HUMAN	Tubulin beta-6 chain OS=Homo sapiens OX=9606 GN=TUBB6 PE=1 SV=1	367	50281	18	13	7	4	17.5	4.77	2467	5	0	0	513.784	1025.55	2	1025.53	0.0201	0	3.35	5.5	K	VAVCDIPPR	G			File24970 Spectrum4481 scans: 7890
48	sp|Q9BUF5|TBB6_HUMAN	Tubulin beta-6 chain OS=Homo sapiens OX=9606 GN=TUBB6 PE=1 SV=1	367	50281	18	13	7	4	17.5	4.77	2950	1	0	0	535.308	1068.6	2	1068.6	0.0055	0	32.04	0.0056	R	YLTVATVFR	G			File24970 Spectrum11840 scans: 16142
48	sp|Q9BUF5|TBB6_HUMAN	Tubulin beta-6 chain OS=Homo sapiens OX=9606 GN=TUBB6 PE=1 SV=1	367	50281	18	13	7	4	17.5	4.77	2951	1	0	0	535.309	1068.6	2	1068.6	0.0071	0	15.52	0.22	R	YLTVATVFR	G			File24970 Spectrum11985 scans: 16299
48	sp|Q9BUF5|TBB6_HUMAN	Tubulin beta-6 chain OS=Homo sapiens OX=9606 GN=TUBB6 PE=1 SV=1	367	50281	18	13	7	4	17.5	4.77	3604	1	0	0	565.803	1129.59	2	1129.59	0.0045	0	54.86	6.7e-05	R	FPGQLNADLR	K			File24970 Spectrum8648 scans: 12669
48	sp|Q9BUF5|TBB6_HUMAN	Tubulin beta-6 chain OS=Homo sapiens OX=9606 GN=TUBB6 PE=1 SV=1	367	50281	18	13	7	4	17.5	4.77	3605	1	0	0	565.804	1129.59	2	1129.59	0.0054	0	53.11	9.8e-05	R	FPGQLNADLR	K			File24970 Spectrum8917 scans: 12962
48	sp|Q9BUF5|TBB6_HUMAN	Tubulin beta-6 chain OS=Homo sapiens OX=9606 GN=TUBB6 PE=1 SV=1	367	50281	18	13	7	4	17.5	4.77	3606	1	0	0	565.804	1129.59	2	1129.59	0.0054	0	56	5e-05	R	FPGQLNADLR	K			File24970 Spectrum9169 scans: 13236
48	sp|Q9BUF5|TBB6_HUMAN	Tubulin beta-6 chain OS=Homo sapiens OX=9606 GN=TUBB6 PE=1 SV=1	367	50281	18	13	7	4	17.5	4.77	3607	1	0	0	565.804	1129.59	2	1129.59	0.0056	0	54.34	7.4e-05	R	FPGQLNADLR	K			File24970 Spectrum9292 scans: 13371
48	sp|Q9BUF5|TBB6_HUMAN	Tubulin beta-6 chain OS=Homo sapiens OX=9606 GN=TUBB6 PE=1 SV=1	367	50281	18	13	7	4	17.5	4.77	3608	1	0	0	565.804	1129.59	2	1129.59	0.0057	0	53.03	0.0001	R	FPGQLNADLR	K			File24970 Spectrum8776 scans: 12811
48	sp|Q9BUF5|TBB6_HUMAN	Tubulin beta-6 chain OS=Homo sapiens OX=9606 GN=TUBB6 PE=1 SV=1	367	50281	18	13	7	4	17.5	4.77	3609	1	0	0	565.804	1129.59	2	1129.59	0.0059	0	52.77	0.00011	R	FPGQLNADLR	K			File24970 Spectrum8535 scans: 12536
48	sp|Q9BUF5|TBB6_HUMAN	Tubulin beta-6 chain OS=Homo sapiens OX=9606 GN=TUBB6 PE=1 SV=1	367	50281	18	13	7	4	17.5	4.77	3610	1	0	0	565.804	1129.59	2	1129.59	0.0059	0	61.34	1.5e-05	R	FPGQLNADLR	K			File24970 Spectrum9043 scans: 13099
48	sp|Q9BUF5|TBB6_HUMAN	Tubulin beta-6 chain OS=Homo sapiens OX=9606 GN=TUBB6 PE=1 SV=1	367	50281	18	13	7	4	17.5	4.77	3611	1	0	0	565.805	1129.6	2	1129.59	0.0076	0	60.65	1.7e-05	R	FPGQLNADLR	K			File24970 Spectrum8400 scans: 12390
48	sp|Q9BUF5|TBB6_HUMAN	Tubulin beta-6 chain OS=Homo sapiens OX=9606 GN=TUBB6 PE=1 SV=1	367	50281	18	13	7	4	17.5	4.77	3612	1	0	0	565.805	1129.6	2	1129.59	0.0077	0	59.55	2.1e-05	R	FPGQLNADLR	K			File24970 Spectrum8276 scans: 12255
48	sp|Q9BUF5|TBB6_HUMAN	Tubulin beta-6 chain OS=Homo sapiens OX=9606 GN=TUBB6 PE=1 SV=1	367	50281	18	13	7	4	17.5	4.77	3768	1	0	0	572.326	1142.64	2	1142.63	0.0102	0	24.08	0.06	K	LAVNMVPFPR	L			File24970 Spectrum11855 scans: 16158
48	sp|Q9BUF5|TBB6_HUMAN	Tubulin beta-6 chain OS=Homo sapiens OX=9606 GN=TUBB6 PE=1 SV=1	367	50281	18	13	7	4	17.5	4.77	6581	1	1	1	694.352	1386.69	2	1386.67	0.0174	1	9.18	1.6	K	RISEQFSAMFR	R	Oxidation (M)	0.00000000100.0	File24970 Spectrum1538 scans: 4307
48	sp|Q9BUF5|TBB6_HUMAN	Tubulin beta-6 chain OS=Homo sapiens OX=9606 GN=TUBB6 PE=1 SV=1	367	50281	18	13	7	4	17.5	4.77	8409	1	1	1	787.401	1572.79	2	1572.78	0.0062	0	54.5	6e-05	R	AALVDLEPGTMDSVR	S			File24970 Spectrum11107 scans: 15345
48	sp|Q9BUF5|TBB6_HUMAN	Tubulin beta-6 chain OS=Homo sapiens OX=9606 GN=TUBB6 PE=1 SV=1	367	50281	18	13	7	4	17.5	4.77	8410	1	1	1	787.401	1572.79	2	1572.78	0.0066	0	50.56	0.00015	R	AALVDLEPGTMDSVR	S			File24970 Spectrum10980 scans: 15197
48	sp|Q9BUF5|TBB6_HUMAN	Tubulin beta-6 chain OS=Homo sapiens OX=9606 GN=TUBB6 PE=1 SV=1	367	50281	18	13	7	4	17.5	4.77	8554	1	1	1	795.399	1588.78	2	1588.78	0.0079	0	20.71	0.13	R	AALVDLEPGTMDSVR	S	Oxidation (M)	0.000000000010000.0	File24970 Spectrum9419 scans: 13507
48	sp|Q9BUF5|TBB6_HUMAN	Tubulin beta-6 chain OS=Homo sapiens OX=9606 GN=TUBB6 PE=1 SV=1	367	50281	18	13	7	4	17.5	4.77	8817	3	0	0	540.946	1619.82	3	1619.83	-0.0132	0	4.95	4.6	R	LHFFMPGFAPLTSR	G			File24970 Spectrum12262 scans: 16604	emPAI	0.29
49	sp|P35527|K1C9_HUMAN	Keratin, type I cytoskeletal 9 OS=Homo sapiens OX=9606 GN=KRT9 PE=1 SV=3	363	62255	19	13	11	7	20.4	5.14	521	1	0	0	405.225	808.436	2	808.433	0.0031	0	24.41	0.043	R	LASYLDK	V			File24970 Spectrum2557 scans: 5503
49	sp|P35527|K1C9_HUMAN	Keratin, type I cytoskeletal 9 OS=Homo sapiens OX=9606 GN=KRT9 PE=1 SV=3	363	62255	19	13	11	7	20.4	5.14	1315	1	1	1	449.212	896.41	2	896.406	0.0043	0	33.75	0.0035	R	MTLDDFR	I			File24970 Spectrum8920 scans: 12965
49	sp|P35527|K1C9_HUMAN	Keratin, type I cytoskeletal 9 OS=Homo sapiens OX=9606 GN=KRT9 PE=1 SV=3	363	62255	19	13	11	7	20.4	5.14	1316	1	1	1	449.213	896.411	2	896.406	0.0045	0	39.15	0.001	R	MTLDDFR	I			File24970 Spectrum9042 scans: 13098
49	sp|P35527|K1C9_HUMAN	Keratin, type I cytoskeletal 9 OS=Homo sapiens OX=9606 GN=KRT9 PE=1 SV=3	363	62255	19	13	11	7	20.4	5.14	1440	1	1	1	457.209	912.403	2	912.401	0.0018	0	40.37	0.00042	R	MTLDDFR	I	Oxidation (M)	0.1000000.0	File24970 Spectrum4256 scans: 7593
49	sp|P35527|K1C9_HUMAN	Keratin, type I cytoskeletal 9 OS=Homo sapiens OX=9606 GN=KRT9 PE=1 SV=3	363	62255	19	13	11	7	20.4	5.14	1441	1	1	1	457.209	912.403	2	912.401	0.0019	0	53.35	2.1e-05	R	MTLDDFR	I	Oxidation (M)	0.1000000.0	File24970 Spectrum4177 scans: 7480
49	sp|P35527|K1C9_HUMAN	Keratin, type I cytoskeletal 9 OS=Homo sapiens OX=9606 GN=KRT9 PE=1 SV=3	363	62255	19	13	11	7	20.4	5.14	1442	1	1	1	457.21	912.405	2	912.401	0.0034	0	22.78	0.024	R	MTLDDFR	I	Oxidation (M)	0.1000000.0	File24970 Spectrum2868 scans: 5858
49	sp|P35527|K1C9_HUMAN	Keratin, type I cytoskeletal 9 OS=Homo sapiens OX=9606 GN=KRT9 PE=1 SV=3	363	62255	19	13	11	7	20.4	5.14	1443	1	1	1	457.21	912.405	2	912.401	0.0037	0	27.85	0.0078	R	MTLDDFR	I	Oxidation (M)	0.1000000.0	File24970 Spectrum3853 scans: 6992
49	sp|P35527|K1C9_HUMAN	Keratin, type I cytoskeletal 9 OS=Homo sapiens OX=9606 GN=KRT9 PE=1 SV=3	363	62255	19	13	11	7	20.4	5.14	2860	2	1	1	530.793	1059.57	2	1059.56	0.0146	0	6.99	3.7	K	TLLDIDNTR	M			File24970 Spectrum1416 scans: 4165
49	sp|P35527|K1C9_HUMAN	Keratin, type I cytoskeletal 9 OS=Homo sapiens OX=9606 GN=KRT9 PE=1 SV=3	363	62255	19	13	11	7	20.4	5.14	3003	1	1	1	537.767	1073.52	2	1073.51	0.0047	0	10.07	1.5	R	QFSSSYLSR	S			File24970 Spectrum4793 scans: 8300
49	sp|P35527|K1C9_HUMAN	Keratin, type I cytoskeletal 9 OS=Homo sapiens OX=9606 GN=KRT9 PE=1 SV=3	363	62255	19	13	11	7	20.4	5.14	3004	1	1	1	537.767	1073.52	2	1073.51	0.0061	0	13.57	0.67	R	QFSSSYLSR	S			File24970 Spectrum4873 scans: 8414
49	sp|P35527|K1C9_HUMAN	Keratin, type I cytoskeletal 9 OS=Homo sapiens OX=9606 GN=KRT9 PE=1 SV=3	363	62255	19	13	11	7	20.4	5.14	3924	1	1	1	579.301	1156.59	2	1156.58	0.0032	0	71.14	1.1e-06	R	QGVDADINGLR	Q			File24970 Spectrum5824 scans: 9526
49	sp|P35527|K1C9_HUMAN	Keratin, type I cytoskeletal 9 OS=Homo sapiens OX=9606 GN=KRT9 PE=1 SV=3	363	62255	19	13	11	7	20.4	5.14	3925	1	1	1	579.301	1156.59	2	1156.58	0.0045	0	69	1.8e-06	R	QGVDADINGLR	Q			File24970 Spectrum5694 scans: 9381
49	sp|P35527|K1C9_HUMAN	Keratin, type I cytoskeletal 9 OS=Homo sapiens OX=9606 GN=KRT9 PE=1 SV=3	363	62255	19	13	11	7	20.4	5.14	4709	2	1	1	611.803	1221.59	2	1221.6	-0.0108	1	8.53	2.1	K	DLTKTLNDMR	Q	Oxidation (M)	0.0000000010.0	File24970 Spectrum10945 scans: 15158
49	sp|P35527|K1C9_HUMAN	Keratin, type I cytoskeletal 9 OS=Homo sapiens OX=9606 GN=KRT9 PE=1 SV=3	363	62255	19	13	11	7	20.4	5.14	4857	1	1	1	616.806	1231.6	2	1231.59	0.0061	0	50.27	0.00015	R	SGGGGGGGLGSGGSIR	S			File24970 Spectrum820 scans: 3493
49	sp|P35527|K1C9_HUMAN	Keratin, type I cytoskeletal 9 OS=Homo sapiens OX=9606 GN=KRT9 PE=1 SV=3	363	62255	19	13	11	7	20.4	5.14	5925	1	1	1	441.898	1322.67	3	1322.67	0.0059	1	53.48	6.1e-05	R	IKFEMEQNLR	Q	Oxidation (M)	0.0000100000.0	File24970 Spectrum3654 scans: 6762
49	sp|P35527|K1C9_HUMAN	Keratin, type I cytoskeletal 9 OS=Homo sapiens OX=9606 GN=KRT9 PE=1 SV=3	363	62255	19	13	11	7	20.4	5.14	8529	1	1	1	793.888	1585.76	2	1585.76	0.0032	0	52.53	7.4e-05	K	VQALEEANNDLENK	I			File24970 Spectrum5332 scans: 8973
49	sp|P35527|K1C9_HUMAN	Keratin, type I cytoskeletal 9 OS=Homo sapiens OX=9606 GN=KRT9 PE=1 SV=3	363	62255	19	13	11	7	20.4	5.14	10442	1	1	1	919.498	1836.98	2	1836.96	0.0242	0	74.66	3e-07	R	HGVQELEIELQSQLSK	K			File24970 Spectrum12177 scans: 16514
49	sp|P35527|K1C9_HUMAN	Keratin, type I cytoskeletal 9 OS=Homo sapiens OX=9606 GN=KRT9 PE=1 SV=3	363	62255	19	13	11	7	20.4	5.14	12016	1	1	1	724.35	2170.03	3	2170.02	0.0121	0	1.08	7.7	K	SDLEMQYETLQEELMALK	K			File24970 Spectrum1877 scans: 4677
49	sp|P35527|K1C9_HUMAN	Keratin, type I cytoskeletal 9 OS=Homo sapiens OX=9606 GN=KRT9 PE=1 SV=3	363	62255	19	13	11	7	20.4	5.14	12018	1	1	1	724.352	2170.03	3	2170.02	0.0166	0	1.12	8	K	SDLEMQYETLQEELMALK	K			File24970 Spectrum1745 scans: 4531	emPAI	0.51
50	sp|P06576|ATPB_HUMAN	ATP synthase subunit beta, mitochondrial OS=Homo sapiens OX=9606 GN=ATP5F1B PE=1 SV=3	359	56525	29	9	10	5	26.7	5.26	1986	5	1	1	488.282	974.549	2	974.555	-0.0061	0	0.77	11	K	IGLFGGAGVGK	T			File24970 Spectrum7661 scans: 11578
50	sp|P06576|ATPB_HUMAN	ATP synthase subunit beta, mitochondrial OS=Homo sapiens OX=9606 GN=ATP5F1B PE=1 SV=3	359	56525	29	9	10	5	26.7	5.26	2378	10	1	1	509.783	1017.55	2	1017.57	-0.0204	0	3.04	9.8	R	AAPTAVHPVR	D			File24970 Spectrum9256 scans: 13332
50	sp|P06576|ATPB_HUMAN	ATP synthase subunit beta, mitochondrial OS=Homo sapiens OX=9606 GN=ATP5F1B PE=1 SV=3	359	56525	29	9	10	5	26.7	5.26	5219	1	1	1	631.827	1261.64	2	1261.63	0.0067	0	57.54	3e-05	R	TIAMDGTEGLVR	G			File24970 Spectrum8175 scans: 12143
50	sp|P06576|ATPB_HUMAN	ATP synthase subunit beta, mitochondrial OS=Homo sapiens OX=9606 GN=ATP5F1B PE=1 SV=3	359	56525	29	9	10	5	26.7	5.26	5220	1	1	1	631.828	1261.64	2	1261.63	0.0075	0	20.43	0.15	R	TIAMDGTEGLVR	G			File24970 Spectrum8311 scans: 12292
50	sp|P06576|ATPB_HUMAN	ATP synthase subunit beta, mitochondrial OS=Homo sapiens OX=9606 GN=ATP5F1B PE=1 SV=3	359	56525	29	9	10	5	26.7	5.26	5222	1	1	1	631.829	1261.64	2	1261.63	0.0097	0	55.54	5.1e-05	R	TIAMDGTEGLVR	G			File24970 Spectrum8054 scans: 12007
50	sp|P06576|ATPB_HUMAN	ATP synthase subunit beta, mitochondrial OS=Homo sapiens OX=9606 GN=ATP5F1B PE=1 SV=3	359	56525	29	9	10	5	26.7	5.26	6565	3	0	1	693.346	1384.68	2	1384.7	-0.0244	0	3.46	6.1	R	IMNVIGEPIDER	G			File24970 Spectrum8562 scans: 12566
50	sp|P06576|ATPB_HUMAN	ATP synthase subunit beta, mitochondrial OS=Homo sapiens OX=9606 GN=ATP5F1B PE=1 SV=3	359	56525	29	9	10	5	26.7	5.26	6569	1	1	1	693.362	1384.71	2	1384.7	0.0074	0	63.9	6e-06	R	IMNVIGEPIDER	G			File24970 Spectrum10110 scans: 14259
50	sp|P06576|ATPB_HUMAN	ATP synthase subunit beta, mitochondrial OS=Homo sapiens OX=9606 GN=ATP5F1B PE=1 SV=3	359	56525	29	9	10	5	26.7	5.26	6770	8	0	1	467.909	1400.7	3	1400.7	0.0071	0	4.16	6.1	R	IMNVIGEPIDER	G	Oxidation (M)	0.010000000000.0	File24970 Spectrum525 scans: 3137
50	sp|P06576|ATPB_HUMAN	ATP synthase subunit beta, mitochondrial OS=Homo sapiens OX=9606 GN=ATP5F1B PE=1 SV=3	359	56525	29	9	10	5	26.7	5.26	7368	3	1	1	486.627	1456.86	3	1456.83	0.0266	0	4	1.3	K	TVLIMELINNVAK	A			File24970 Spectrum11604 scans: 15892
50	sp|P06576|ATPB_HUMAN	ATP synthase subunit beta, mitochondrial OS=Homo sapiens OX=9606 GN=ATP5F1B PE=1 SV=3	359	56525	29	9	10	5	26.7	5.26	8673	2	0	1	801.418	1600.82	2	1600.8	0.0186	0	10.62	1.3	K	VALVYGQMNEPPGAR	A			File24970 Spectrum11124 scans: 15364
50	sp|P06576|ATPB_HUMAN	ATP synthase subunit beta, mitochondrial OS=Homo sapiens OX=9606 GN=ATP5F1B PE=1 SV=3	359	56525	29	9	10	5	26.7	5.26	8674	2	0	1	801.418	1600.82	2	1600.8	0.0188	0	18.3	0.22	K	VALVYGQMNEPPGAR	A			File24970 Spectrum11530 scans: 15814
50	sp|P06576|ATPB_HUMAN	ATP synthase subunit beta, mitochondrial OS=Homo sapiens OX=9606 GN=ATP5F1B PE=1 SV=3	359	56525	29	9	10	5	26.7	5.26	8675	2	0	1	534.615	1600.82	3	1600.8	0.0191	0	8.05	2.4	K	VALVYGQMNEPPGAR	A			File24970 Spectrum11415 scans: 15688
50	sp|P06576|ATPB_HUMAN	ATP synthase subunit beta, mitochondrial OS=Homo sapiens OX=9606 GN=ATP5F1B PE=1 SV=3	359	56525	29	9	10	5	26.7	5.26	8676	2	0	1	801.419	1600.82	2	1600.8	0.0196	0	18.44	0.22	K	VALVYGQMNEPPGAR	A			File24970 Spectrum11396 scans: 15667
50	sp|P06576|ATPB_HUMAN	ATP synthase subunit beta, mitochondrial OS=Homo sapiens OX=9606 GN=ATP5F1B PE=1 SV=3	359	56525	29	9	10	5	26.7	5.26	8795	3	0	1	539.946	1616.81	3	1616.8	0.0166	0	3.75	6.7	K	VALVYGQMNEPPGAR	A	Oxidation (M)	0.000000010000000.0	File24970 Spectrum10221 scans: 14378
50	sp|P06576|ATPB_HUMAN	ATP synthase subunit beta, mitochondrial OS=Homo sapiens OX=9606 GN=ATP5F1B PE=1 SV=3	359	56525	29	9	10	5	26.7	5.26	8796	2	0	1	809.415	1616.82	2	1616.8	0.0181	0	10.6	1.3	K	VALVYGQMNEPPGAR	A	Oxidation (M)	0.000000010000000.0	File24970 Spectrum10883 scans: 15091
50	sp|P06576|ATPB_HUMAN	ATP synthase subunit beta, mitochondrial OS=Homo sapiens OX=9606 GN=ATP5F1B PE=1 SV=3	359	56525	29	9	10	5	26.7	5.26	8797	2	0	1	809.415	1616.82	2	1616.8	0.0183	0	11.04	1.2	K	VALVYGQMNEPPGAR	A	Oxidation (M)	0.000000010000000.0	File24970 Spectrum10277 scans: 14438
50	sp|P06576|ATPB_HUMAN	ATP synthase subunit beta, mitochondrial OS=Homo sapiens OX=9606 GN=ATP5F1B PE=1 SV=3	359	56525	29	9	10	5	26.7	5.26	8798	2	0	1	809.416	1616.82	2	1616.8	0.0186	0	14.85	0.49	K	VALVYGQMNEPPGAR	A	Oxidation (M)	0.000000010000000.0	File24970 Spectrum10571 scans: 14750
50	sp|P06576|ATPB_HUMAN	ATP synthase subunit beta, mitochondrial OS=Homo sapiens OX=9606 GN=ATP5F1B PE=1 SV=3	359	56525	29	9	10	5	26.7	5.26	8800	2	0	1	809.416	1616.82	2	1616.8	0.0198	0	16.5	0.34	K	VALVYGQMNEPPGAR	A	Oxidation (M)	0.000000010000000.0	File24970 Spectrum10422 scans: 14593
50	sp|P06576|ATPB_HUMAN	ATP synthase subunit beta, mitochondrial OS=Homo sapiens OX=9606 GN=ATP5F1B PE=1 SV=3	359	56525	29	9	10	5	26.7	5.26	8801	6	0	1	809.416	1616.82	2	1616.8	0.0199	0	2.62	8.4	K	VALVYGQMNEPPGAR	A	Oxidation (M)	0.000000010000000.0	File24970 Spectrum9277 scans: 13354
50	sp|P06576|ATPB_HUMAN	ATP synthase subunit beta, mitochondrial OS=Homo sapiens OX=9606 GN=ATP5F1B PE=1 SV=3	359	56525	29	9	10	5	26.7	5.26	8802	2	0	1	809.416	1616.82	2	1616.8	0.0199	0	6.63	3.3	K	VALVYGQMNEPPGAR	A	Oxidation (M)	0.000000010000000.0	File24970 Spectrum10142 scans: 14293
50	sp|P06576|ATPB_HUMAN	ATP synthase subunit beta, mitochondrial OS=Homo sapiens OX=9606 GN=ATP5F1B PE=1 SV=3	359	56525	29	9	10	5	26.7	5.26	8803	2	0	1	809.417	1616.82	2	1616.8	0.022	0	12.49	0.86	K	VALVYGQMNEPPGAR	A	Oxidation (M)	0.000000010000000.0	File24970 Spectrum10704 scans: 14897
50	sp|P06576|ATPB_HUMAN	ATP synthase subunit beta, mitochondrial OS=Homo sapiens OX=9606 GN=ATP5F1B PE=1 SV=3	359	56525	29	9	10	5	26.7	5.26	8804	1	0	1	809.417	1616.82	2	1616.8	0.0222	0	5.65	4.2	K	VALVYGQMNEPPGAR	A	Oxidation (M)	0.000000010000000.0	File24970 Spectrum11195 scans: 15444
50	sp|P06576|ATPB_HUMAN	ATP synthase subunit beta, mitochondrial OS=Homo sapiens OX=9606 GN=ATP5F1B PE=1 SV=3	359	56525	29	9	10	5	26.7	5.26	9094	1	1	1	825.967	1649.92	2	1649.91	0.0096	0	71.19	4.5e-07	R	LVLEVAQHLGESTVR	T			File24970 Spectrum10840 scans: 15045
50	sp|P06576|ATPB_HUMAN	ATP synthase subunit beta, mitochondrial OS=Homo sapiens OX=9606 GN=ATP5F1B PE=1 SV=3	359	56525	29	9	10	5	26.7	5.26	9095	1	1	1	550.981	1649.92	3	1649.91	0.0112	0	49.47	6.4e-05	R	LVLEVAQHLGESTVR	T			File24970 Spectrum10786 scans: 14985
50	sp|P06576|ATPB_HUMAN	ATP synthase subunit beta, mitochondrial OS=Homo sapiens OX=9606 GN=ATP5F1B PE=1 SV=3	359	56525	29	9	10	5	26.7	5.26	10285	1	1	1	908.44	1814.87	2	1814.86	0.0042	0	40.98	0.0008	R	IMDPNIVGSEHYDVAR	G			File24970 Spectrum8773 scans: 12807
50	sp|P06576|ATPB_HUMAN	ATP synthase subunit beta, mitochondrial OS=Homo sapiens OX=9606 GN=ATP5F1B PE=1 SV=3	359	56525	29	9	10	5	26.7	5.26	10286	1	1	1	605.965	1814.87	3	1814.86	0.0117	0	56.74	2.3e-05	R	IMDPNIVGSEHYDVAR	G			File24970 Spectrum8792 scans: 12829
50	sp|P06576|ATPB_HUMAN	ATP synthase subunit beta, mitochondrial OS=Homo sapiens OX=9606 GN=ATP5F1B PE=1 SV=3	359	56525	29	9	10	5	26.7	5.26	10375	1	1	1	916.446	1830.88	2	1830.86	0.0195	0	52.33	6.3e-05	R	IMDPNIVGSEHYDVAR	G	Oxidation (M)	0.0100000000000000.0	File24970 Spectrum6738 scans: 10554
50	sp|P06576|ATPB_HUMAN	ATP synthase subunit beta, mitochondrial OS=Homo sapiens OX=9606 GN=ATP5F1B PE=1 SV=3	359	56525	29	9	10	5	26.7	5.26	11326	1	1	1	994.528	1987.04	2	1987.03	0.0147	0	90.05	9.8e-09	R	AIAELGIYPAVDPLDSTSR	I			File24970 Spectrum13073 scans: 17468
50	sp|P06576|ATPB_HUMAN	ATP synthase subunit beta, mitochondrial OS=Homo sapiens OX=9606 GN=ATP5F1B PE=1 SV=3	359	56525	29	9	10	5	26.7	5.26	11639	7	1	1	680.349	2038.03	3	2038	0.028	0	1.13	8.3	R	FLSQPFQVAEVFTGHMGK	L	Oxidation (M)	0.000000000000000100.0	File24970 Spectrum7698 scans: 11617	emPAI	0.57
51	sp|P0CG38|POTEI_HUMAN	POTE ankyrin domain family member I OS=Homo sapiens OX=9606 GN=POTEI PE=3 SV=1	357	122858	26	17	7	3	7.8	5.83	986	1	0	0	430.263	858.512	2	858.5	0.0122	0	4.6	3.2	K	DLIVMLR	D			File24970 Spectrum6084 scans: 9816
51	sp|P0CG38|POTEI_HUMAN	POTE ankyrin domain family member I OS=Homo sapiens OX=9606 GN=POTEI PE=3 SV=1	357	122858	26	17	7	3	7.8	5.83	987	2	0	0	430.264	858.513	2	858.5	0.0132	0	4.91	3	K	DLIVMLR	D			File24970 Spectrum6206 scans: 9952
51	sp|P0CG38|POTEI_HUMAN	POTE ankyrin domain family member I OS=Homo sapiens OX=9606 GN=POTEI PE=3 SV=1	357	122858	26	17	7	3	7.8	5.83	1145	6	0	0	438.247	874.479	2	874.495	-0.0153	0	0.29	19	K	DLIVMLR	D	Oxidation (M)	0.0000100.0	File24970 Spectrum3575 scans: 6670
51	sp|P0CG38|POTEI_HUMAN	POTE ankyrin domain family member I OS=Homo sapiens OX=9606 GN=POTEI PE=3 SV=1	357	122858	26	17	7	3	7.8	5.83	1149	8	0	0	438.26	874.506	2	874.495	0.0115	0	1.22	8.4	K	DLIVMLR	D	Oxidation (M)	0.0000100.0	File24970 Spectrum3795 scans: 6923
[truncated: 15,605 more rows]

## Sheet: 不过滤-鉴定及定量蛋白列表
prot_hit_num	prot_acc	prot_desc	prot_score	prot_mass	prot_matches	prot_matches_sig	prot_sequences	prot_sequences_sig	prot_cover	prot_pi	emPAI
[truncated: 888 more rows]

[truncated: 2 more sheets: 0.05过滤-蛋白肽段列表, 0.05过滤-鉴定及定量蛋白列表]
